# Supplementary material for: Ribosome inactivation regulates translation elongation in neurons
Source: J Biol Chem. 2024 Jan 12;300(2):105648. doi: 10.1016/j.jbc.2024.105648 (PMC10869266; doi:10.1016/j.jbc.2024.105648)
Supplement: Dataset S1 [file mmc1.xlsx]

## Sheet: README
Dataset EV1
iBAQ values of monosomal and polysome proteins
Table contains iBAQ values for all proteins detected in monosome and polysome fraction upon CHX or HRN treatment

## Sheet: iBAQ values
name	Protein.IDs	Majority.protein.IDs	Protein.names	Gene.names	iBAQ.peptides	iBAQ	ID	imputed	num_NAs	Mono_CHX	Mono_CHX2	Poly_CHX	Poly_CHX2	Mono_CHX3	Poly_CHX3	Mono_HRN	Poly_HRN	Mono_CHX32	Poly_CHX33	Mono_HRN4	Poly_HRN5	Mono_CHX33	Poly_CHX34	Mono_HRN5	Poly_HRN6	Mono_CHX34	Poly_CHX35	Mono_HRN6	Poly_HRN7	Mono_CHX35	Poly_CHX36	Mono_HRN7	Poly_HRN8
SEPT2	B5MCX3;Q15019;C9J2Q4;H7C2Y0;C9IY94;C9IZU3;C9JQJ4;C9J938;H7C310;C9JB25;A0A1B0GXJ2;C9JFT1;F8WB65;B5MD47;C9JZI2	B5MCX3;Q15019;C9J2Q4;H7C2Y0	Septin-2	SEPT2	20	17372000	B5MCX3	FALSE	0	19.4285	18.4249	18.095	18.228	19.3374	17.9465	18.7447	17.5438	19.7321	18.7967	19.3322	18.5988	19.5237	18.3562	18.9748	19.1484	19.2953	19.655	19.0638	18.2211	19.4128	18.869	19.0356	18.955
SEPT3	B1AHR1;A0A2R8Y4H2;Q9UH03;B1AHR2	B1AHR1;A0A2R8Y4H2;Q9UH03	Neuronal-specific septin-3	SEPT3	18	15075000	B1AHR1	TRUE	2	19.1108	19.1264	18.0093	17.9915	18.7843	17.8199	18.9009	16.1528	19.4552	16.8577	18.8378	17.0596	19.1103	17.8368	19.1738	17.8511	19.4361	17.5473	18.5152	17.9721	19.4432	17.1389	18.8868	16.2636
SEPT5	C9JM82;B4DJ62;G3XAH0;Q99719;E7EPG2;E7EX32;F8W9E5;E7EQM7	C9JM82;B4DJ62;G3XAH0;Q99719;E7EPG2;E7EX32	Septin-5	SEPT5	19	24148000	C9JM82	TRUE	1	18.932	18.389	18.7258	19.1835	20.6364	17.6321	19.7838	18.0868	20.2356	21.1131	16.3925	16.0495	19.9747	17.6801	19.6962	17.7498	20.275	17.3225	19.3531	18.8084	20.0152	18.0487	18.5763	18.9164
SEPT6	B1AMS2;Q14141;A0A087X142;A6NMH6;A6NFQ9;F8W8I8;Q92599;C9JV02	B1AMS2;Q14141	Septin-6	SEPT6	20	779800	B1AMS2	TRUE	8	17.2578	14.3278	15.5839	16.6409	16.4456	16.451	15.1023	15.9391	16.2125	21.1131	16.2304	14.8862	15.8086	15.4589	15.6203	17.0865	15.5328	16.2616	14.785	16.0351	15.1758	16.3807	16.8245	17.5162
SEPT7	E7ES33;E7EPK1;Q16181;G3V1Q4;A0A0U1RRE1;A0A0U1RRH9;Q5JXL7;A0A0U1RRM2;A0A5F9ZGZ7;A0A0U1RRD1;Q6ZU15	E7ES33;E7EPK1;Q16181;G3V1Q4	Septin-7	SEPT7	21	53165000	E7ES33	TRUE	2	21.4797	21.1339	18.9133	19.4019	20.8751	18.4952	20.1519	19.456	21.8761	18.7421	20.2168	19.6194	20.7919	19.2909	20.8299	18.6446	21.4077	19.0276	20.4226	18.9037	20.7559	19.1329	20.1683	20.3425
SEPT9	K7EL40;A0A6Q8PHC2;Q9UHD8;K7EK18;K7ER52;K7EIE4;K7EQD7;K7EKN4;K7EN52;K7ENQ5;K7EJZ2;K7EQ08;K7ER14	K7EL40;A0A6Q8PHC2;Q9UHD8;K7EK18;K7ER52;K7EIE4;K7EQD7	Septin-9	SEPT9	12	19073000	K7EL40	TRUE	3	19.7211	19.7473	18.0073	18.1573	19.4678	17.3514	19.1368	18.7221	20.1475	16.5688	18.2014	18.0187	19.6837	17.286	18.7782	18.1764	19.9083	17.3373	18.7763	17.8971	19.2834	17.6807	18.7669	17.2832
SEPT11	D6RGI3;D6RER5;Q9NVA2;D6RDU5;D6RDP1;D6R9Y6;H0Y961;H0Y9G8	D6RGI3;D6RER5;Q9NVA2;D6RDU5	Septin-11	SEPT11	21	53039000	D6RGI3	FALSE	0	20.5329	20.2151	17.6191	18.3227	20.1515	16.652	19.5743	18.0148	20.9768	22.5139	22.6646	18.9285	20.7341	18.6701	19.6668	23.5867	20.4907	22.8953	22.5683	18.2452	20.3434	18.1097	19.8107	19.6757
SEPT15	A0A0J9YX89;A0A087X1G7;O60613	A0A0J9YX89;A0A087X1G7;O60613	15 kDa selenoprotein	SEPT15	7	2069800	A0A0J9YX89	TRUE	14	0	0	15.3389	15.914	17.0105	0	16.9511	0	16.8035	0	0	0	16.7596	0	16.011	0	16.7902	0	16.3393	0	16.7055	0	0	0
A0A0G2JR96	A0A0G2JR96;A0A0G2JQT1	A0A0G2JR96;A0A0G2JQT1			44	94560	A0A0G2JR96	TRUE	20	13.6154	13.4209	0	0	13.2349	0	0	0	0	0	0	0	0	0	13.358	0	0	0	0	0	0	0	0	0
A0A0J9YVW3	A0A0J9YVW3;A0A0J9YYF0;A0A0J9YYF3;A0A0J9YXU7	A0A0J9YVW3;A0A0J9YYF0;A0A0J9YYF3;A0A0J9YXU7			1	69505000	A0A0J9YVW3	TRUE	17	22.7035	23.3643	0	0	0	0	0	0	0	0	18.858	0	22.2124	0	0	0	22.8259	20.0939	0	0	22.5829	0	0	0
A0A286YEW0	A0A286YEW0	A0A286YEW0			11	1408800	A0A286YEW0	TRUE	11	15.7926	15.9094	14.299	14.9104	15.5798	14.9245	15.2215	14.7644	17.072	21.1131	15.7549	15.5404	15.6918	14.7515	15.3844	20.0131	16.0745	16.0615	16.6746	15.03	15.6097	14.4452	14.9529	20.2139
A0A494C001	A0A494C001;A0A499FJY3	A0A494C001;A0A499FJY3			50	7880100	A0A494C001	FALSE	0	16.7217	17.1871	19.389	19.3853	16.0349	17.8718	17.029	17.3531	16.6652	20.6467	18.9907	17.823	16.175	18.3187	18.2224	18.9707	15.842	19.3508	18.4475	17.4923	15.6337	18.6749	18.5616	18.0155
A0A590UJZ8	A0A590UJZ8;A0A590UJF6	A0A590UJZ8			102	211680	A0A590UJZ8	TRUE	13	12.5723	12.7903	0	12.8596	12.914	0	13.2371	0	13.624	0	0	0	13.4637	0	13.4618	0	13.2895	0	13.4115	0	12.9908	0	0	0
A0A5F9YFS9	A0A5F9YFS9	A0A5F9YFS9			2	9211000	A0A5F9YFS9	TRUE	15	0	0	0	0	19.7086	0	0	18.8068	19.4426	0	20.0011	0	19.1257	18.5456	19.2548	0	0	0	0	18.3354	19.4536	0	0	0
A0A5K1VW64	A0A5K1VW64	A0A5K1VW64			13	6956900	A0A5K1VW64	TRUE	17	0	0	0	0	19.3589	0	18.5233	18.6456	0	0	19.1414	18.9192	0	0	20.0536	0	0	0	0	0	0	0	0	19.5851
A2M	P01023	P01023	Alpha-2-macroglobulin	A2M	72	948460	P01023	TRUE	6	15.0411	14.943	14.1123	13.6553	13.4453	14.716	13.8026	13.9851	15.7591	21.1131	14.6963	13.6425	16.0637	14.0138	14.6808	17.6335	15.579	14.5402	14.2123	15.4017	15.9718	14.9044	15.1846	16.6427
AADACL2	F8WFE5;Q6P093	F8WFE5;Q6P093	Arylacetamide deacetylase-like 2	AADACL2	3	16569000	F8WFE5	TRUE	12	20.2298	19.5933	0	0	19.3497	0	19.1791	0	19.4678	0	0	0	19.4144	0	19.4272	0	19.3392	0	18.365	17.3811	19.5838	0	19.4421	0
AARS	P49588;A0A6Q8PGB5;H3BPK7;A0A6Q8PGN5;A0A6Q8PFY2;A0A6Q8PF33;A0A6Q8PGE8;A0A6Q8PGR9;A0A6Q8PFK3;A0A6Q8PHJ2;A0A6Q8PH44;A0A6Q8PHP7;A0A6Q8PHP3;A0A6Q8PF77;A0A6Q8PG62;A0A6Q8PG28;A0A6Q8PGI8	P49588;A0A6Q8PGB5;H3BPK7;A0A6Q8PGN5;A0A6Q8PFY2;A0A6Q8PF33;A0A6Q8PGE8;A0A6Q8PGR9;A0A6Q8PFK3;A0A6Q8PHJ2;A0A6Q8PH44;A0A6Q8PHP7;A0A6Q8PHP3;A0A6Q8PF77	Alanine--tRNA ligase, cytoplasmic	AARS	51	1107000	P49588	TRUE	4	15.0492	14.9394	15.1973	14.7044	15.5633	16.2597	14.5639	15.804	16.7729	18.746	15.6317	15.104	14.7065	14.9552	13.7187	16.0578	15.1017	17.2511	15.5412	15.0822	14.5662	15.0171	14.0482	15.5009
AARS2	Q5JTZ9	Q5JTZ9	Alanine--tRNA ligase, mitochondrial	AARS2	50	40249000	Q5JTZ9	TRUE	8	19.0362	19.5797	23.2415	14.7478	20.4642	14.1892	14.2819	20.0306	20.0845	20.0939	21.7875	20.9184	20.2222	21.9011	21.8124	20.1624	21.7966	20.3364	20.0828	22.6982	20.6973	22.6714	22.9518	21.3369
ABAT	H3BNQ7;H3BRN4;P80404	H3BNQ7;H3BRN4;P80404	4-aminobutyrate aminotransferase, mitochondrial	ABAT	32	1474100	H3BNQ7	TRUE	5	15.4745	15.2122	14.803	14.3821	15.8485	15.0134	15.8399	15.8902	15.9961	21.1131	16.2678	14.8654	15.1263	14.8798	15.424	20.0131	15.8805	16.0615	15.5257	15.3104	15.842	14.8947	15.2633	20.2139
ABCD3	A0A3B3ITW3;P28288	A0A3B3ITW3;P28288	ATP-binding cassette sub-family D member 3	ABCD3	40	2241400	A0A3B3ITW3	TRUE	6	17.5377	17.2699	13.9469	13.4321	16.6316	13.0383	16.4653	15.4125	16.7001	21.1131	16.0493	15.5569	16.7023	15.3715	15.7081	16.1561	13.6095	14.8958	15.9458	14.8185	14.073	15.0372	15.2672	18.6892
ABCF2	Q9UG63;C9JHK9;C9JZV3	Q9UG63;C9JHK9;C9JZV3	ATP-binding cassette sub-family F member 2	ABCF2	33	213600	Q9UG63	TRUE	17	14.168	14.0657	14.4743	0	0	0	0	0	14.3195	0	0	0	14.3403	0	0	0	0	0	14.2031	14.2787	0	0	0	0
ABHD6	Q9BV23	Q9BV23	Monoacylglycerol lipase ABHD6	ABHD6	18	617640	Q9BV23	TRUE	15	15.4872	15.4436	0	0	14.7585	0	15.25	14.9308	15.2684	0	0	0	13.9725	0	0	0	0	0	0	13.6264	15.7748	0	0	0
ACACA	Q13085;Q59FY4;O00763;A0A087WWN5;A0A087X0W4;S4R3S7;F8W8T8;H0YGH5	Q13085;Q59FY4	Acetyl-CoA carboxylase 1;Biotin carboxylase	ACACA	120	1846400	Q13085	TRUE	8	17.0578	16.7643	14.3149	14.7567	16.4819	14.5882	16.1704	12.5178	16.4618	21.1131	13.308	13.4351	16.1938	14.7313	14.962	20.0131	16.4717	15.136	14.1556	14.2132	16.3867	14.3891	14.0243	20.2139
ACAD9	H0Y8Z9;Q9H845	H0Y8Z9;Q9H845	Acyl-CoA dehydrogenase family member 9, mitochondrial	ACAD9	22	5284300	H0Y8Z9	TRUE	7	17.1956	17.4272	18.1339	17.7722	16.9512	16.5239	16.6873	17.9552	17.6838	18.3212	17.2659	17.6556	16.4269	19.0268	17.985	17.7726	17.2614	18.1679	17.5874	18.1054	17.56	17.1873	17.2124	17.1244
ACADL	P28330	P28330	Long-chain specific acyl-CoA dehydrogenase, mitochondrial	ACADL	17	4324200	P28330	TRUE	7	17.817	17.3323	16.0882	16.7268	18.6004	16.189	16.5678	16.5008	17.6269	17.1686	17.4233	15.0622	17.0257	14.6559	16.4214	16.2199	17.8447	15.8293	15.8668	16.4176	16.9442	15.8024	17.1924	17.7172
ACIN1	S4R3H4;E7EQT4;Q9UKV3;G3V3B0;G3V3T3	S4R3H4;E7EQT4;Q9UKV3;G3V3B0	Apoptotic chromatin condensation inducer in the nucleus	ACIN1	64	5659500	S4R3H4	FALSE	0	15.2068	15.9793	18.6894	18.7925	16.4508	18.3173	16.8254	17.6141	16.3251	17.2955	17.0777	18.2833	16.891	17.8019	17.0576	17.3648	17.1735	17.147	17.0903	19.0303	16.1435	18.594	16.1319	15.0123
ACLY	P53396;K7EIE7	P53396	ATP-citrate synthase	ACLY	59	18421000	P53396	FALSE	0	20.093	19.713	17.5902	17.5303	19.5634	15.3599	19.2379	14.5989	19.9565	18.1744	18.2642	15.9629	19.6093	16.6793	18.7541	16.0916	19.9431	16.1161	18.8637	16.6224	19.2671	17.268	18.766	16.8074
ACO2	A0A7I2V3U0;A0A7I2V586;A0A7I2V5T4;A0A7I2V3F1;A2A274;Q99798;A0A7I2V5A1;A0A7I2V614;A0A7I2V538;A0A7I2V4I8;A0A7I2V5W7;A0A7I2V3C8;A0A7I2V6A6	A0A7I2V3U0;A0A7I2V586;A0A7I2V5T4;A0A7I2V3F1;A2A274;Q99798;A0A7I2V5A1;A0A7I2V614	Aconitate hydratase, mitochondrial	ACO2	35	3040600	A0A7I2V3U0	TRUE	4	15.8342	16.5517	17.0016	17.6191	17.1239	17.094	16.0366	17.7353	16.3638	21.1131	15.5464	16.799	14.8269	17.2069	14.7451	16.625	16.8181	15.9783	14.5337	17.783	16.0265	17.7923	15.2273	17.5747
ACOT7	K7EKP8;O00154	K7EKP8;O00154	Cytosolic acyl coenzyme A thioester hydrolase	ACOT7	15	4831800	K7EKP8	TRUE	3	15.2403	15.2909	16.362	17.0336	18.3298	17.1593	17.4652	18.5734	17.385	15.8955	15.6886	16.876	17.629	16.5172	16.6693	17.4318	17.5477	16.5054	16.8866	17.3328	15.877	18.0944	15.3379	18.3941
ACSBG1	F5H4U6;Q96GR2	F5H4U6;Q96GR2	Long-chain-fatty-acid--CoA ligase ACSBG1	ACSBG1	23	536770	F5H4U6	TRUE	18	0	0	0	0	0	0	15.0119	0	15.9137	0	0	0	0	0	0	18.6846	15.1396	18.2313	0	0	15.4766	0	0	0
ACSBG2	Q5FVE4;K7EMB4;K7ESC8;K7ERT0;K7ESF1;K7EL11	Q5FVE4;K7EMB4;K7ESC8;K7ERT0;K7ESF1;K7EL11	Long-chain-fatty-acid--CoA ligase ACSBG2	ACSBG2	28	2695100	Q5FVE4	TRUE	7	15.9065	17.442	16.9204	16.0543	15.6782	15.7235	16.2042	15.5246	17.4734	17.4079	15.8039	15.202	15.7651	14.2833	16.1627	20.0131	17.2044	19.8849	15.9009	16.0915	17.1148	15.8106	16.8386	17.0276
ACSL4	O60488;H0Y9A0;O95573	O60488;H0Y9A0;O95573	Long-chain-fatty-acid--CoA ligase 4;Long-chain-fatty-acid--CoA ligase 3	ACSL4;ACSL3	35	1058700	O60488	TRUE	7	15.3733	15.8219	14.1099	14.4143	15.4718	13.9208	15.1101	14.0579	15.4785	21.1131	14.9609	13.5745	15.7505	14.5412	15.1075	20.0131	15.1528	14.2559	14.836	14.3687	14.5688	13.8711	14.5504	20.2139
ACSL6	A0A494BZW8;E7ERD7;C9J8C7;A0A494C116;A0A499FJL5;A0A494C0B6;Q9UKU0;A0A494C046;A0A494C1I9;A0A494C005;A0A494C0A5;A0A494C0J9	A0A494BZW8;E7ERD7;C9J8C7;A0A494C116;A0A499FJL5;A0A494C0B6;Q9UKU0;A0A494C046;A0A494C1I9;A0A494C005;A0A494C0A5;A0A494C0J9	Long-chain-fatty-acid--CoA ligase 6	ACSL6	37	217710	A0A494BZW8	TRUE	19	15.0524	14.4338	0	0	0	0	0	0	14.7087	0	0	0	0	0	0	0	14.7977	0	0	0	13.6689	0	0	0
ACTB	P60709;A0A6Q8PFE4;E7EVS6;A0A2R8Y793;A0A2R8YGF8;G5E9R0;A0A6Q8PH58;A0A2R8YEA7;C9JUM1;C9JZR7;C9JTX5;A0A2R8YFE2;Q9BYX7;A0A6Q8PGD7	P60709;A0A6Q8PFE4;E7EVS6;A0A2R8Y793	Actin, cytoplasmic 1;Actin, cytoplasmic 1, N-terminally processed	ACTB	20	74120000	P60709	FALSE	0	20.6182	20.652	20.7036	20.2755	20.8229	21.056	20.6322	21.5178	21.15	21.5796	21.7525	22.2723	21.0071	21.1231	20.949	21.1716	21.8527	20.786	21.3363	20.9157	21.7489	20.247	21.5337	20.8364
ACTBL2	Q562R1	Q562R1	Beta-actin-like protein 2	ACTBL2	21	4690200	Q562R1	TRUE	4	17.4816	17.2431	17.4758	15.8433	17.695	16.7361	16.4355	17.5189	17.227	21.1131	17.1432	16.221	17.1654	15.9845	16.8781	17.2564	17.0778	16.5842	17.6509	17.4602	17.7683	17.0485	17.715	18.1773
ACTC1	P68032;P63267;P68133;P62736;A6NL76;C9JFL5;F6UVQ4;F6QUT6;F8WB63;B8ZZJ2	P68032;P63267;P68133;P62736;A6NL76	Actin, alpha cardiac muscle 1;Actin, gamma-enteric smooth muscle;Actin, alpha skeletal muscle;Actin, aortic smooth muscle	ACTC1;ACTG2;ACTA1;ACTA2	20	563670000	P68032	FALSE	0	23.6268	24.3445	23.1931	23.2068	24.1982	24.1137	24.0364	24.2226	24.0191	22.7238	23.2872	24.0926	24.1988	23.261	23.9038	23.8916	24.4509	23.5098	24.5102	23.9241	24.6643	23.0388	24.0651	22.2617
ACTG1	K7EM38;J3KT65;F8WCH0	K7EM38;J3KT65		ACTG1	10	8072100	K7EM38	TRUE	17	16.1447	17.8433	0	0	0	16.9508	17.6312	0	22.0063	0	0	0	17.4244	0	0	0	0	0	0	0	17.5995	0	0	0
ACTG1.1	P63261;I3L3I0;I3L1U9;I3L4N8;I3L3R2	P63261;I3L3I0;I3L1U9	Actin, cytoplasmic 2;Actin, cytoplasmic 2, N-terminally processed	ACTG1	20	10595000000	P63261	FALSE	0	28.5489	28.8018	28.4031	28.1442	28.0885	28.3346	27.8565	28.5954	28.2591	28.9074	28.2205	28.7685	28.0793	27.6545	27.8484	28.9195	28.3647	28.7687	28.3371	28.2706	28.5927	27.4732	28.3311	28.3332
ACTL6B	O94805;H7C5S0	O94805	Actin-like protein 6B	ACTL6B	20	2612700	O94805	TRUE	4	15.8391	15.7736	14.1926	14.2212	16.8617	14.958	17.1039	15.5812	16.5061	17.7635	17.1423	14.986	17.2109	16.379	16.4859	20.0131	16.7647	16.0615	15.3617	15.3595	16.018	14.695	15.4897	20.2139
ACTN1	A0A7I2V4Y4;P12814;H9KV75;H7C5W8;H0YJ11	A0A7I2V4Y4;P12814;H9KV75	Alpha-actinin-1	ACTN1	52	404220	A0A7I2V4Y4	TRUE	14	14.9121	13.6398	0	0	14.273	0	14.0017	14.4555	14.7845	0	0	0	14.5847	0	13.8182	0	12.9688	0	0	0	13.9701	0	0	0
ACTN4	F5GXS2;O43707;H7C144;G3V2N5;A0A494C1A0;G3V2W4;A0A087WSZ2;P35609;Q08043;G3V2X9;A0A494C033;G3V5M4;H0YJW3;A0A494C166;G3V2E8;A0A494C0Q3;K7EP19;A0A494C060	F5GXS2;O43707;H7C144	Alpha-actinin-4	ACTN4	55	7753800	F5GXS2	TRUE	5	17.6837	18.0868	10.9585	14.5393	18.1411	14.0145	18.3065	14.4267	19.3494	16.3117	17.5094	14.4498	18.5914	14.1041	18.2104	16.771	18.4289	17.4365	17.5415	15.3036	17.8978	15.0608	18.103	16.2365
ACTR10	G3V524;G3V2Q5;G3V5Y4;F6S9Y6;Q9NZ32;G3V4K6;V9GYX7	G3V524;G3V2Q5;G3V5Y4;F6S9Y6;Q9NZ32;G3V4K6;V9GYX7	Actin-related protein 10	ACTR10	5	9182400	G3V524	TRUE	11	19.4483	19.329	0	16.1709	18.3041	0	17.361	0	18.6696	0	18.6339	0	18.2567	16.3078	17.0794	0	18.6849	0	18.8848	0	19.3968	0	0	0
ACTR1A	P61163;R4GMT0;A0A1B0GVS3	P61163;R4GMT0;A0A1B0GVS3	Alpha-centractin	ACTR1A	20	50466000	P61163	TRUE	2	21.6895	21.6206	17.5518	18.3851	20.84	18.2238	20.5059	17.4649	21.1696	18.0589	19.9358	19.6148	20.6862	17.7456	20.3483	17.0729	21.5262	17.0485	19.8686	16.5875	21.4263	18.1593	20.2331	18.0673
ACTR1B	P42025	P42025	Beta-centractin	ACTR1B	19	5068800	P42025	TRUE	8	18.3526	18.4004	13.6448	15.5407	14.8205	14.9628	18.0435	15.1573	16.6045	16.3117	17.5308	15.2716	17.5767	15.7203	17.7701	16.874	17.7495	16.4403	17.2195	15.9414	17.6022	15.8964	16.3522	16.716
ACTR2	P61160;F5H6T1;A0A1B0GWD0;A0A1B0GWH0	P61160;F5H6T1	Actin-related protein 2	ACTR2	13	363590000	P61160	FALSE	0	23.63	23.7256	22.8558	22.8519	23.6466	22.817	22.6774	23.5044	23.6671	23.0351	23.1711	23.5679	23.8296	22.9746	23.2644	22.5065	23.7166	21.8735	23.4661	23.3741	23.9049	22.1619	23.8016	22.9366
ACTR3	P61158;B4DXW1;F8WDR7;F8WEW2;F8WE84	P61158;B4DXW1	Actin-related protein 3	ACTR3	21	285800000	P61158	FALSE	0	23.1369	23.213	22.8532	22.4829	23.1493	22.8648	22.8776	23.1025	23.3411	23.0182	22.5824	22.9726	23.4709	22.4274	23.035	22.5966	23.1116	21.8645	22.9943	23.1413	23.3013	21.9931	23.471	22.5453
ACTR3B	Q9P1U1;A0A0A0MTI9;C9IZN3;Q9C0K3;H7C4J1	Q9P1U1	Actin-related protein 3B	ACTR3B	20	15346000	Q9P1U1	TRUE	4	19.2311	18.9713	19.1677	18.5753	18.7519	18.0269	18.6004	18.882	19.1777	17.0738	17.9488	18.627	19.498	18.1705	18.7249	17.2822	19.0144	16.9802	18.8156	18.4527	18.9623	15.9014	19.2572	17.2036
ADAM22	F8WAD8;Q9P0K1	F8WAD8;Q9P0K1	Disintegrin and metalloproteinase domain-containing protein 22	ADAM22	37	103600	F8WAD8	TRUE	19	13.5398	12.8239	0	0	0	0	13.1723	0	0	0	0	0	0	0	0	0	13.0823	0	0	0	13.2444	0	0	0
ADD1	E7EV99;E7ENY0;P35611;A0A0A0MSR2;D6RF25;D6RJE2;D6RAH3;H0Y9H2	E7EV99;E7ENY0;P35611;A0A0A0MSR2	Alpha-adducin	ADD1	26	6196500	E7EV99	TRUE	4	18.2233	18.287	17.365	16.4334	17.9153	16.1849	17.779	15.9432	18.1658	17.6778	17.5694	16.2653	17.8728	16.2468	16.3431	15.8769	18.0902	16.9296	16.7704	17.0526	18.3222	16.7094	16.6898	17.4608
ADD2	P35612;C9J080;C9JTM0;A0A1C7CYY0	P35612;C9J080;C9JTM0	Beta-adducin	ADD2	35	1348800	P35612	TRUE	10	16.5171	16.57	14.5627	14.471	15.7837	14.3922	15.1138	14.828	15.5975	21.1131	15.5116	14.6343	15.4961	14.612	16.047	15.7941	15.5628	15.4787	15.9502	14.7615	15.3089	14.1448	14.715	20.2139
ADGRL3	E7EMR3;E7ES20;E7ENK1;E7ESV6;E7EUP0;E7EX52;E7EN28;E9PBG4;E7EW95;E7EVD6;E7ETE3;E7EUW2;Q9HAR2;H0Y9K5	E7EMR3;E7ES20;E7ENK1;E7ESV6;E7EUP0;E7EX52;E7EN28;E9PBG4;E7EW95;E7EVD6;E7ETE3;E7EUW2;Q9HAR2;H0Y9K5	Latrophilin-3	ADGRL3;LPHN3	59	318820	E7EMR3	TRUE	11	13.0401	12.9828	12.5533	0	12.3589	0	14.1029	12.7636	13.7017	0	14.1761	0	14.1132	0	14.0972	0	13.6837	0	13.2162	0	13.6807	0	0	0
ADRM1	Q16186;A0A087WX59;A0A087WUX6	Q16186;A0A087WX59;A0A087WUX6	Proteasomal ubiquitin receptor ADRM1	ADRM1	11	40395000	Q16186	TRUE	13	21.1815	21.3626	13.9267	0	0	0	21.7532	0	20.042	0	0	0	20.1039	0	19.9471	0	20.9602	18.9025	0	0	21.247	0	21.0521	0
AGO1	A0A6I8PTZ8;Q9UL18;Q5TA58;Q9HCK5;A0A0U1RQZ8	A0A6I8PTZ8;Q9UL18;Q5TA58	Protein argonaute-1;Protein argonaute	AGO1	49	4433900	A0A6I8PTZ8	TRUE	5	12.8225	12.4943	19.2689	19.1655	13.3737	18.6742	13.0126	18.7329	12.4953	16.6867	16.106	18.7114	14.356	18.9704	12.7093	17.21	14.6666	17.5131	13.4162	18.872	14.644	18.8683	14.5973	16.6804
AGO2	Q9UKV8	Q9UKV8	Protein argonaute-2	AGO2	51	2212300	Q9UKV8	TRUE	10	14.0251	12.5968	18.209	18.0425	14.5703	17.4085	14.2297	17.1427	14.0809	16.6867	16.106	17.8634	12.9576	18.1799	13.0895	16.821	14.9479	15.3177	15.491	18.19	14.9213	18.0132	15.3225	15.3898
AGO3	Q9H9G7;Q5TA56	Q9H9G7	Protein argonaute-3	AGO3	47	82285	Q9H9G7	TRUE	16	0	0	15.1158	15.0137	0	15.4637	0	13.956	0	0	0	14.3401	0	14.1728	0	0	0	0	0	14.7666	0	14.5975	0	0
AGPAT1	Q99943	Q99943	1-acyl-sn-glycerol-3-phosphate acyltransferase alpha	AGPAT1	12	233370	Q99943	TRUE	19	0	15.5159	0	0	15.9659	0	15.8266	0	0	0	0	0	15.7834	0	15.2779	0	0	0	0	0	0	0	0	0
AGPAT4	Q9NRZ5	Q9NRZ5	1-acyl-sn-glycerol-3-phosphate acyltransferase delta	AGPAT4	20	2323600	Q9NRZ5	TRUE	11	16.5778	16.5521	0	15.6741	16.2843	0	16.2591	17.4245	17.1301	0	15.9505	0	16.262	0	16.6573	0	16.5318	0	16.1503	0	16.2742	0	0	0
AGRN	A0A087X208;A0A494C0G5;A0A494C1I6;O00468	A0A087X208;A0A494C0G5;A0A494C1I6;O00468	Agrin;Agrin N-terminal 110 kDa subunit;Agrin C-terminal 110 kDa subunit;Agrin C-terminal 90 kDa fragment;Agrin C-terminal 22 kDa fragment	AGRN	83	288810	A0A087X208	TRUE	9	13.9107	13.9718	14.2374	14.2873	12.6039	13.9418	11.4637	14.1326	11.8259	21.1131	13.6547	14.1875	13.6358	14.3107	12.0832	16.6031	12.4267	16.337	13.2951	14.2669	14.1125	14.3181	12.2696	20.2139
AHCY	P23526	P23526	Adenosylhomocysteinase	AHCY	20	6681700	P23526	TRUE	4	18.6703	18.033	16.6093	16.9556	17.6683	16.9655	17.5333	17.2139	18.1572	21.1131	15.7517	16.0946	18.6842	14.9054	17.36	16.063	17.8344	16.3737	16.6369	18.3794	17.5941	16.746	16.6256	16.6222
AHNAK	Q09666	Q09666	Neuroblast differentiation-associated protein AHNAK	AHNAK	376	373270	Q09666	TRUE	7	13.0313	9.79218	11.9862	10.966	13.974	13.662	12.3412	13.5871	14.6443	21.1131	12.9209	12.3792	14.3769	11.6183	13.4419	15.8801	14.8752	19.8849	14.8642	14.5057	12.8944	13.68	14.0155	14.4211
AIFM1	A0A6Q8PHJ4;E9PMA0;A0A6Q8PHC0;A0A7I2PK44;A0A6Q8PHJ9;A0A6Q8PG15;A0A6Q8PFM5;O95831;A0A6Q8PFE1;A0A6Q8PFW2;A0A7I2RLJ8;A0A6Q8PFA7;A0A6Q8PFQ8;A0A6Q8PFS4	A0A6Q8PHJ4;E9PMA0;A0A6Q8PHC0;A0A7I2PK44;A0A6Q8PHJ9;A0A6Q8PG15;A0A6Q8PFM5;O95831;A0A6Q8PFE1	Apoptosis-inducing factor 1, mitochondrial	AIFM1	11	3285700	A0A6Q8PHJ4	TRUE	13	17.879	17.1516	14.8357	18.6313	16.5566	17.0411	17.3801	15.8497	17.3841	21.1131	19.3134	18.9391	19.0078	18.6538	16.7406	20.0131	17.4892	19.8849	19.0216	18.7497	18.4473	18.8407	19.0329	20.2139
AIMP1	Q12904;A0A5F9ZHC5;D6R937	Q12904;A0A5F9ZHC5;D6R937	Aminoacyl tRNA synthase complex-interacting multifunctional protein 1;Endothelial monocyte-activating polypeptide 2	AIMP1	17	97283000	Q12904	FALSE	0	22.138	22.0405	20.3257	20.5487	21.5358	20.7248	21.9521	20.4552	21.6408	19.9279	21.0549	20.7097	21.6838	20.2516	21.4034	20.6096	21.599	20.1266	21.3109	21.0091	22.0395	20.7217	21.5932	20.9485
AIMP2	Q13155;A8MU58	Q13155;A8MU58	Aminoacyl tRNA synthase complex-interacting multifunctional protein 2	AIMP2	17	15553000	Q13155	TRUE	3	17.4432	19.709	18.6494	18.4041	19.6072	17.3808	19.1282	17.2527	18.7532	18.4169	18.2206	17.9508	18.74	17.1696	18.3858	18.2067	19.7203	18.8663	17.6346	19.4348	20.0392	19.4232	17.88	18.9477
AKAP7	J3KN37;O43687;Q9P0M2	J3KN37;O43687;Q9P0M2	A-kinase anchor protein 7 isoforms alpha and beta;A-kinase anchor protein 7 isoform gamma	AKAP7	6	8733600	J3KN37	TRUE	10	18.5822	18.593	18.7327	18.5966	18.5253	0	0	0	18.4577	0	0	18.7545	18.6483	19.6575	0	0	18.6636	0	0	19.0513	18.4299	19.2836	0	19.4328
AKAP8L	Q9ULX6	Q9ULX6	A-kinase anchor protein 8-like	AKAP8L	24	607310	Q9ULX6	TRUE	13	0	13.593	0	0	15.2864	0	15.2344	0	14.1983	17.5334	15.4075	17.0457	14.1626	15.7145	0	16.3907	0	18.0137	0	0	0	0	0	0
ALCAM	F5GXJ9;Q13740	F5GXJ9;Q13740	CD166 antigen	ALCAM	27	2769100	F5GXJ9	TRUE	9	17.5706	17.2408	15.914	15.1687	17.1032	14.9672	16.6873	15.6659	17.0332	17.3313	17.2609	14.9366	16.3941	15.3562	16.5428	16.4	16.7512	17.2456	15.8941	14.9966	17.1449	15.2605	16.0194	17.5332
ALDH18A1	P54886	P54886	Delta-1-pyrroline-5-carboxylate synthase;Glutamate 5-kinase;Gamma-glutamyl phosphate reductase	ALDH18A1	45	4030000	P54886	TRUE	5	17.9139	18.0204	15.4132	15.0657	16.7399	13.2635	17.2754	14.4614	17.3114	16.2097	15.9195	13.8972	17.3366	12.9395	16.6377	16.771	17.8157	15.5417	15.6275	15.7061	17.9652	14.2327	16.2274	15.9556
ALDH1L1	O75891;C9IZ36;C9JYZ6;A0A494C1M4;Q3SY69	O75891;C9IZ36	Cytosolic 10-formyltetrahydrofolate dehydrogenase	ALDH1L1	56	645000	O75891	TRUE	9	15.4422	14.5744	11.6116	13.4963	14.2887	13.4705	13.9544	13.4978	15.4101	21.1131	13.7881	13.9239	15.1657	13.2909	14.7175	15.8567	14.7973	15.4381	13.9646	13.1586	14.1764	12.8216	13.9511	20.2139
ALDH2	P05091;F8VP50;S4R3S4;Q5SYQ7;Q5SYQ9;Q5SYQ8;P00352	P05091;F8VP50	Aldehyde dehydrogenase, mitochondrial	ALDH2	23	14233000	P05091	TRUE	3	19.9617	19.2444	17.1368	16.8517	18.8394	17.5365	18.3815	17.0515	19.8587	19.5125	18.6723	17.4212	18.9263	14.9223	18.8044	19.2206	19.4143	16.5757	18.5097	17.8415	18.5947	16.1374	17.5157	16.9164
ALDH3A2	J3QS00;I3L1M4;A0A5F9ZGX4;A0A5F9ZHI5;A0A5F9ZI12;J3QRD1;P51648;A0A5F9ZHN9;A0A5F9ZHZ9;C9JKT2;C9JMC5;E9PJV0;I3L3I9;A8MYB8;P48448;E9PNN6;P30838;P43353;A0A5K1VW72	J3QS00;I3L1M4;A0A5F9ZGX4;A0A5F9ZHI5;A0A5F9ZI12;J3QRD1;P51648;A0A5F9ZHN9;A0A5F9ZHZ9;C9JKT2;C9JMC5;E9PJV0;I3L3I9;A8MYB8;P48448;E9PNN6;P30838;P43353;A0A5K1VW72	Fatty aldehyde dehydrogenase;Aldehyde dehydrogenase family 3 member B2;Aldehyde dehydrogenase, dimeric NADP-preferring;Aldehyde dehydrogenase family 3 member B1	ALDH3A2;ALDH3A1;ALDH3B2;ALDH3B1	9	3769800	J3QS00	TRUE	11	0	0	0	0	18.0107	17.1704	16.4652	17.2982	17.5675	0	16.8374	0	17.791	17.2134	17.7258	0	0	0	16.2556	17.6124	17.3651	0	17.6848	0
ALDH6A1	G3V4Z4;Q02252	G3V4Z4;Q02252	Methylmalonate-semialdehyde dehydrogenase [acylating], mitochondrial	ALDH6A1	14	437820	G3V4Z4	TRUE	20	0	0	0	0	15.7296	0	15.6341	0	15.2199	0	0	0	0	0	14.6377	0	0	0	0	0	0	0	0	0
ALDOA	P04075;H3BQN4;J3KPS3;H3BPS8;H3BUH7;H3BMQ8;H3BR04;H3BR68;H3BU78;A0A087WXX2;A0A3B3IS80;P05062	P04075;H3BQN4;J3KPS3;H3BPS8;H3BUH7	Fructose-bisphosphate aldolase A;Fructose-bisphosphate aldolase	ALDOA	23	28518000	P04075	TRUE	1	20.4161	20.4291	17.2901	17.7144	20.3042	17.1919	20.041	16.7945	20.741	17.1788	19.659	17.8185	19.881	16.889	19.7598	18.492	20.2405	17.7705	19.4392	17.2624	19.9481	18.1523	19.6402	18.5495
ALDOC	P09972;A8MVZ9;J3KSV6;J3QKP5;C9J8F3;J3QKK1;K7EKH5	P09972;A8MVZ9;J3KSV6;J3QKP5	Fructose-bisphosphate aldolase C;Fructose-bisphosphate aldolase	ALDOC	23	55017000	P09972	TRUE	3	21.4786	21.2765	17.7884	18.1097	20.785	15.5552	20.8324	17.3937	21.9258	21.1131	20.924	16.8561	21.3193	17.1306	20.726	18.3896	21.0246	16.8223	20.7463	17.3562	20.9386	17.5762	20.4611	18.0385
ALYREF	E9PB61;Q86V81	E9PB61;Q86V81	THO complex subunit 4	ALYREF	14	67105000	E9PB61	FALSE	0	19.1979	19.7284	22.0381	21.6434	20.0688	21.8203	20.7845	21.516	20.8526	21.7257	20.505	21.8533	19.9712	21.7263	20.8993	22.2185	21.3666	20.686	20.5134	21.9134	19.7419	21.4607	20.3672	20.9185
AMPD2	E9PIJ1;A0A590UK85;A0A590UJY6;A0A5F9UK94;H0Y360;Q01433;E9PJF6	E9PIJ1;A0A590UK85;A0A590UJY6;A0A5F9UK94;H0Y360;Q01433;E9PJF6	AMP deaminase 2	AMPD2	7	3901800	E9PIJ1	TRUE	18	18.9171	18.6714	0	0	0	0	0	0	18.2389	0	0	0	0	0	0	0	18.0607	0	18.0014	0	18.3265	0	0	0
AMPD3	Q01432;E9PKC5	Q01432;E9PKC5	AMP deaminase 3	AMPD3	33	2022600	Q01432	TRUE	8	17.3509	17.5212	0	0	16.7926	0	16.2901	0	16.6242	18.5114	14.954	0	15.0517	14.6046	15.0352	17.5196	15.2082	18.3903	14.0283	0	15.3433	15.7467	0	0
AMPH	P49418;H0Y7T8	P49418	Amphiphysin	AMPH	30	4230200	P49418	TRUE	4	17.4087	17.6049	16.9345	17.5999	16.4717	16.4854	16.5069	16.6287	16.7586	18.6577	17.0207	15.5204	17.7555	16.9614	16.7	17.1025	17.733	19.8849	15.0532	15.7829	17.8684	16.4386	17.0583	17.9486
ANAPC1	H0Y564;Q9H1A4	H0Y564;Q9H1A4	Anaphase-promoting complex subunit 1	ANAPC1	63	57871	H0Y564	TRUE	23	14.6689	0	0	0	0	0	0	0	0	0	0	0	0	0	0	0	0	0	0	0	0	0	0	0
ANAPC5	F5H0F9;Q9UJX4	F5H0F9;Q9UJX4	Anaphase-promoting complex subunit 5	ANAPC5	41	313740	F5H0F9	TRUE	13	14.5524	13.8541	0	0	13.7661	0	13.2335	0	13.7718	0	0	0	13.6146	0	13.3753	0	13.5939	0	13.278	0	14.0895	0	14.1114	0
ANK2	Q01484;A0A5F9ZHS1;A0A5F9ZGX3;A0A5F9ZHD2;A0A5F9ZI15;A0A5F9ZI56;A0A5F9ZGZ1;A0A5F9ZI81;A0A5F9ZHQ5;A0A5F9ZH39;E9PHW9;A0A5F9ZGS7;A0A5F9ZHJ6;A0A5F9ZGY1;A0A0U1RQN6;B7Z651;Q12955;H0YAG3;A0A5K1VW73;A0A087X0B4;A0A087WTF3;A0A087WZ65;D6RHY3;P16157;Q9Y4W6;D6RIY9	Q01484;A0A5F9ZHS1;A0A5F9ZGX3;A0A5F9ZHD2;A0A5F9ZI15;A0A5F9ZI56;A0A5F9ZGZ1;A0A5F9ZI81;A0A5F9ZHQ5;A0A5F9ZH39;E9PHW9;A0A5F9ZGS7;A0A5F9ZHJ6;A0A5F9ZGY1;A0A0U1RQN6;B7Z651	Ankyrin-2	ANK2	206	15419000	Q01484	FALSE	0	19.1002	19.1657	18.189	18.0009	19.2928	17.5688	18.9093	18.2797	19.1649	16.5688	18.7354	18.5114	19.3203	17.2159	18.5745	16.727	19.6002	15.8548	18.8032	18.2414	19.3527	16.9756	18.422	15.4148
ANK2.1	A0A5F9ZH30;A0A5F9ZHN5;A0A5F9ZI30;A0A5F9ZGY4;A0A5F9ZHE4;A0A5F9ZI65;A0A5F9ZH19;A0A5F9ZGZ5;A0A5F9ZI40;A0A5F9ZGY3;A0A5F9ZHR8;D6RHE1;I6L894;A0A5F9ZHT4;A0A5F9ZI46;A0A5F9ZHT8;A0A5F9ZHF7;A0A5F9ZI73;A0A5F9ZH70;A0A5F9ZHC9;A0A5F9ZHG3;A0A5F9ZI18;A0A5F9ZHL5;A0A5F9ZGS5;A0A5F9ZHA1;A0A5F9ZI69;A0A5F9ZHJ4;A0A5F9ZH58;A0A5F9ZI53;A0A5F9ZH35;A0A5F9ZHY6;A0A5F9ZGX8;A0A5F9ZHL9;A0A5F9ZHR2;A0A5F9ZH34;A0A5F9ZH38;A0A5F9ZHE2;…	A0A5F9ZH30;A0A5F9ZHN5;A0A5F9ZI30;A0A5F9ZGY4;A0A5F9ZHE4;A0A5F9ZI65;A0A5F9ZH19;A0A5F9ZGZ5;A0A5F9ZI40;A0A5F9ZGY3;A0A5F9ZHR8;D6RHE1;I6L894;A0A5F9ZHT4;A0A5F9ZI46;A0A5F9ZHT8;A0A5F9ZHF7;A0A5F9ZI73;A0A5F9ZH70;A0A5F9ZHC9;A0A5F9ZHG3;A0A5F9ZI18;A0A5F9ZHL5;A0A5F9ZGS5;A0A5F9ZHA1;A0A5F9ZI69;A0A5F9ZHJ4;A0A5F9ZH58;A0A5F9ZI53;A0A5F9ZH35;A0A5F9ZHY6;A0A5F9ZGX8;A0A5F9ZHL9;A0A5F9ZHR2;A0A5F9ZH34;A0A5F9ZH38;A0A5F9ZHE2;…		ANK2	205	5183.5	A0A5F9ZH30	TRUE	23	11.188	0	0	0	0	0	0	0	0	0	0	0	0	0	0	0	0	0	0	0	0	0	0	0
ANKRD46	J3KP26;Q86W74	J3KP26;Q86W74	Ankyrin repeat domain-containing protein 46	ANKRD46	7	2430300	J3KP26	TRUE	16	0	0	0	16.0511	0	0	0	0	17.3745	0	0	0	17.4764	17.2039	17.8208	0	17.4184	0	0	17.6594	17.3135	0	0	0
ANXA2P2	A6NMY6;A0A7I2V4P4;P07355;H0YN42;H0YMU9;H0YMD0;H0YNB8;H0YKS4;H0YNP5;H0YMM1;H0YM50;H0YL33;H0YMD9;H0YLE2;H0YKX9;H0YMT9;H0YLV6;H0YKZ7;H0YKL9;H0YKV8;H0YNA0;H0YKN4;H0YMW4;H0YN28	A6NMY6;A0A7I2V4P4;P07355;H0YN42;H0YMU9;H0YMD0;H0YNB8;H0YKS4;H0YNP5;H0YMM1;H0YM50;H0YL33;H0YMD9;H0YLE2;H0YKX9;H0YMT9;H0YLV6;H0YKZ7;H0YKL9;H0YKV8;H0YNA0;H0YKN4;H0YMW4;H0YN28	Putative annexin A2-like protein;Annexin A2;Annexin	ANXA2P2;ANXA2	22	818910	A6NMY6	TRUE	13	15.2071	16.3323	15.1507	16.1682	15.5153	18.6218	18.9715	16.4719	19.0384	21.1131	16.8691	15.6139	19.0078	15.0579	18.9231	20.0131	19.0636	19.8849	19.0216	15.5298	19.0657	15.2021	19.0329	20.2139
ANXA5	D6RBE9;D6RBL5;P08758	D6RBE9;D6RBL5;P08758	Annexin;Annexin A5	ANXA5	15	317220	D6RBE9	TRUE	20	0	0	14.3959	15.6828	0	15.3836	0	0	0	0	0	0	0	0	0	0	0	0	0	17.2057	0	0	0	0
ANXA6	P08133;E7EMC6;E5RK69;E5RJF5;E5RI05;E5RK63	P08133;E7EMC6;E5RK69	Annexin A6;Annexin	ANXA6	43	1016800	P08133	TRUE	7	15.0474	14.2138	13.6841	14.3449	13.9966	14.3273	14.7684	15.2191	15.2846	21.1131	15.8093	14.2281	15.1897	14.5605	15.9313	20.0131	15.205	14.5402	13.7874	15.5835	16.5744	14.7906	13.8127	16.2167
AP1B1	Q10567;C9J1E7	Q10567;C9J1E7	AP-1 complex subunit beta-1	AP1B1	44	434480	Q10567	TRUE	11	14.0601	13.9961	12.5555	0	14.4874	0	14.0571	0	14.3802	0	13.973	0	14.7053	0	14.4998	0	14.5017	0	14.8555	0	15.7172	0	14.0148	0
AP1M1	K7ENA7;E7ENJ6;Q9BXS5	K7ENA7;E7ENJ6;Q9BXS5	AP-1 complex subunit mu-1	AP1M1	9	6807200	K7ENA7	TRUE	10	17.6567	18.0062	16.306	16.5734	19.7528	17.7697	17.4864	17.4997	17.9778	21.1131	17.6853	17.1356	18.0227	17.4562	17.5608	16.5761	18.279	16.6828	18.3614	19.0386	19.1724	17.2649	17.5546	17.9876
AP2A1	O95782;E9PPY8;M0R2D9;E9PPZ3;E9PS94	O95782	AP-2 complex subunit alpha-1	AP2A1	53	27711000	O95782	TRUE	2	20.1637	20.1764	18.4039	18.6933	20.2305	19.2315	19.8356	18.5705	20.4052	17.4304	19.2961	18.5975	20.0484	18.3272	19.4328	17.2164	20.1984	15.4133	19.3155	18.8668	20.2353	18.6143	19.126	17.9566
AP2A2	O94973;A0A0G2JS82;A0A0G2JQM1;E9PR62;A0A0G2JRF9;A0A0G2JQA4;E9PNC4;A0A0G2JRS3;A0A0G2JS17;A0A0G2JQT9;H0YDE9;H0YEG0;E9PQP4	O94973;A0A0G2JS82;A0A0G2JQM1	AP-2 complex subunit alpha-2	AP2A2	49	11967000	O94973	TRUE	2	18.774	18.6056	17.7499	17.0521	19.1797	17.2511	18.8567	17.706	18.8727	16.8577	18.5902	17.7565	19.0431	17.3002	18.5426	17.281	18.7741	16.0132	17.7927	17.2177	18.7515	17.4148	18.3557	17.8356
AP2B1	P63010;A0A087X253;A0A087WU93;A0A087WZQ6;A0A087WYD1;K7ERB2;K7EJ01;K7EN71;H7C034;K7EJX1;A0A087WXS3;K7EKZ5	P63010;A0A087X253;A0A087WU93;A0A087WZQ6;A0A087WYD1	AP-2 complex subunit beta	AP2B1	44	60322000	P63010	FALSE	0	21.2838	21.2433	19.4779	19.8279	21.4625	19.8003	21.0286	19.5892	21.3842	19.4757	20.2773	19.8103	21.3585	19.9381	20.5376	18.5765	21.2477	19.2262	20.1995	19.9881	21.2023	19.6624	20.4271	18.6619
AP2M1	A0A087WY71;E9PFW3;Q96CW1;C9JJ47;H7C4C3;C9JTK4;C9JGT8;C9JJD3;C9JPV8	A0A087WY71;E9PFW3;Q96CW1	AP-2 complex subunit mu	AP2M1	26	37416000	A0A087WY71	FALSE	0	20.2149	20.5209	19.4997	19.4751	20.1739	19.0925	20.2411	19.386	20.7081	17.9451	20.106	19.2861	20.7448	19.7284	20.0191	18.3304	20.3113	19.0084	19.9388	19.4858	20.5608	18.9061	20.0239	18.1579
AP2S1	M0R0N4;M0QYZ2;P53680;M0QZ21;X6R390;M0R1S0	M0R0N4;M0QYZ2;P53680;M0QZ21;X6R390	AP-2 complex subunit sigma	AP2S1	6	28785000	M0R0N4	TRUE	4	19.7925	19.2289	18.6197	19.0473	19.3705	19.4485	20.2115	18.6266	21.0867	17.951	18.3696	18.6401	20.6183	18.3248	18.8493	18.0101	20.8978	17.7991	17.093	18.8296	20.8025	17.3592	18.0579	19.9116
AP3B2	Q13367;A0A5F9UJV3;A0A590UKC4;A0A2R8Y2A8;A0A590UK04;A0A590UJ60;A0A590UJU0;A0A590UKD3;A0A590UJW5;A0A590UJE5;A0A590UJU7;F5GWU4;O00203;A0A590UK30;A0A590UJS5;A0A590UK69;A0A590UJ44;F5GYB0;A0A590UJ88;A0A590UK64	Q13367;A0A5F9UJV3;A0A590UKC4;A0A2R8Y2A8;A0A590UK04;A0A590UJ60;A0A590UJU0;A0A590UKD3;A0A590UJW5;A0A590UJE5;A0A590UJU7	AP-3 complex subunit beta-2	AP3B2	60	5423200	Q13367	TRUE	1	17.9002	17.7588	17.5706	17.7239	17.7213	17.8041	16.887	18.1674	17.5309	21.1131	16.408	17.2155	17.4734	17.1956	16.1142	15.1207	17.6069	15.1239	16.8414	16.9359	17.4102	17.0575	16.2213	15.6596
AP3D1	O14617;A0A2R8Y4J3;A0A2R8Y611;A0A087WYN6	O14617;A0A2R8Y4J3;A0A2R8Y611	AP-3 complex subunit delta-1	AP3D1	51	3436500	O14617	TRUE	2	17.4172	16.643	16.316	16.7223	17.0085	17.1267	17.0303	15.5615	16.8535	21.1131	14.8018	16.2615	16.1607	16.6553	16.3657	14.1722	16.6472	15.4048	16.7628	16.8289	17.0854	16.6582	13.9194	16.1953
AP3M2	E5RJ52;P53677;H0YBM0;Q9Y2T2	E5RJ52;P53677;H0YBM0;Q9Y2T2	AP-3 complex subunit mu-2;AP-3 complex subunit mu-1	AP3M2;AP3M1	17	1344800	E5RJ52	TRUE	11	15.8875	15.2181	15.0816	16.0386	14.7435	15.8476	16.3366	15.5396	15.8227	21.1131	15.7268	15.5105	16.2443	15.6915	15.3507	16.4139	15.4259	16.2616	15.0126	15.864	15.5615	15.5013	15.3003	16.542
APLP2	Q06481	Q06481	Amyloid-like protein 2	APLP2	35	138760	Q06481	TRUE	18	13.0667	13.1853	0	13.7464	0	0	13.5904	0	13.8348	0	0	0	0	0	0	0	0	0	0	0	13.16	0	0	0
APOC3	B0YIW2;P02656	B0YIW2;P02656	Apolipoprotein C-III	APOC3	8	3898000	B0YIW2	TRUE	15	17.4176	17.5685	0	0	0	0	17.8854	0	17.1846	0	0	0	17.7468	0	17.5877	0	17.06	0	0	0	18.2731	0	17.7693	0
APP	A0A0A0MRG2;E9PG40;P05067;H7C0V9;H7C2L2	A0A0A0MRG2;E9PG40;P05067;H7C0V9	Amyloid beta A4 protein;N-APP;Soluble APP-alpha;Soluble APP-beta;C99;Beta-amyloid protein 42;Beta-amyloid protein 40;C83;P3(42);P3(40);C80;Gamma-secretase C-terminal fragment 59;Gamma-secretase C-terminal fragment 57;Gamma-secretase C-terminal fragment 50;C31	APP	28	3925200	A0A0A0MRG2	TRUE	4	17.2131	17.2517	16.0348	15.938	16.5727	16.3737	17.1768	16.1664	17.6762	21.1131	16.1456	16.2945	17.0283	16.1944	16.6574	15.6916	17.5245	15.4048	16.3504	17.3086	17.1746	16.3584	15.861	16.027
AQP4	V9PBN7;A0A5F9ZHR4;P55087	V9PBN7;A0A5F9ZHR4;P55087	Aquaporin-4	AQP4	8	107000000	V9PBN7	FALSE	0	22.3181	22.2291	20.0161	19.8603	21.9243	19.7634	21.464	20.306	22.1874	20.6559	22.5255	20.8576	22.0651	19.0752	22.0735	21.0936	21.7236	20.5521	22.2319	19.3657	21.4895	18.0759	20.8866	20.1107
AQR	O60306	O60306	Intron-binding protein aquarius	AQR	68	25018	O60306	TRUE	23	0	0	0	0	0	0	0	0	0	0	0	0	0	0	0	0	0	0	0	14.3642	0	0	0	0
ARCN1	P48444;B0YIW6;Q6P1Q5	P48444;B0YIW6	Coatomer subunit delta	ARCN1	27	1229800	P48444	TRUE	7	15.8529	16.4743	14.5732	14.4268	16.4312	14.3889	14.6428	14.9554	14.2327	21.1131	15.8269	14.0974	16.3089	14.4407	14.995	16.0976	14.0773	14.7073	14.5861	14.0148	15.5555	14.0735	14.6273	20.2139
ARF1	F5H423;P84077;P61204;F5H0C7	F5H423;P84077;P61204;F5H0C7	ADP-ribosylation factor 1;ADP-ribosylation factor 3	ARF1;ARF3	12	16961000	F5H423	TRUE	2	17.7998	17.5583	18.5815	19.3658	18.7791	20.1235	17.9745	19.608	17.6714	19.4192	17.8402	21.4331	18.3306	18.8438	17.58	17.9138	17.3658	21.4972	20.4084	20.061	17.8877	20.6724	17.5805	20.4122
ARF5	C9J1Z8;P84085;C9JPM4;P18085;F5H1V1;F5H6T5;F8WDB3	C9J1Z8;P84085;C9JPM4;P18085	ADP-ribosylation factor 5;ADP-ribosylation factor 4	ARF5;ARF4	9	3253400	C9J1Z8	TRUE	13	16.7995	17.2857	17.9697	18.3428	19.0364	18.2496	18.9715	18.9212	19.0384	21.1131	19.3134	18.9391	19.0078	18.6538	18.9231	20.0131	16.2694	19.8849	19.0216	19.1541	17.0021	18.917	17.297	19.7163
ARFGEF1	Q9Y6D6;E5RIF2;E5RJN9;Q9Y6D5	Q9Y6D6;E5RIF2	Brefeldin A-inhibited guanine nucleotide-exchange protein 1	ARFGEF1	97	609110	Q9Y6D6	TRUE	8	14.9278	14.6875	13.2367	12.5357	14.7897	13.327	11.8509	0	14.836	0	12.879	0	15.8541	13.4849	14.0658	0	14.9415	0	13.7454	0	14.4523	0	13.1858	0
ARFGEF3	Q5TH69	Q5TH69	Brefeldin A-inhibited guanine nucleotide-exchange protein 3	ARFGEF3	103	147750	Q5TH69	TRUE	14	13.5595	12.2015	0	0	0	0	13.4053	0	12.2991	0	0	0	12.2719	11.4441	11.4995	0	12.8828	0	12.6677	0	13.0689	0	0	0
ARGLU1	Q9NWB6	Q9NWB6	Arginine and glutamate-rich protein 1	ARGLU1	11	3914700	Q9NWB6	TRUE	9	17.2565	17.1293	18.7514	18.2912	15.2337	17.9769	16.5821	17.8395	16.7461	16.8751	14.9757	17.7965	16.6971	17.2971	16.6528	17.715	16.1305	17.6806	15.9152	18.2752	16.9502	17.5178	15.9101	16.9228
ARHGAP1	Q07960;H0YE29;E9PNR6	Q07960;H0YE29	Rho GTPase-activating protein 1	ARHGAP1	27	1506000	Q07960	TRUE	8	15.2751	15.5214	15.5898	14.4019	16.5886	14.2675	15.0874	15.1617	16.0755	21.1131	16.1944	14.245	16.1769	14.779	16.6544	20.0131	14.8835	15.4787	15.8304	16.2178	15.0812	14.7526	14.8054	20.2139
ARHGDIA	J3KRE2;J3KTF8;J3QQX2;P52565;J3KS60;J3KRY1	J3KRE2;J3KTF8;J3QQX2;P52565;J3KS60;J3KRY1	Rho GDP-dissociation inhibitor 1	ARHGDIA	6	4957800	J3KRE2	TRUE	8	17.5839	17.586	18.0329	18.1261	17.139	18.6393	16.3266	18.0986	17.9822	18.1812	16.6379	18.5113	16.2391	17.3075	16.7869	17.9664	18.0317	18.7984	16.6532	18.7179	16.8514	18.1272	17.0593	17.9563
ARHGEF7	B1ALK7;A0A2R8YG42;Q14155;E7EUY6;E7EU80;E9PDQ5;Q15052;C9JAD7;C9JDI6;B1ANY6;F6SJA5;E7ENL8	B1ALK7;A0A2R8YG42;Q14155;E7EUY6	Rho guanine nucleotide exchange factor 7	ARHGEF7	38	3725600	B1ALK7	TRUE	6	17.7161	16.8524	16.7513	15.8923	17.0308	16.1888	16.176	15.1022	18.0363	15.6914	16.4994	15.3086	17.2148	14.901	17.1378	20.0131	17.4442	16.6589	15.8576	13.6661	17.6279	13.4798	16.6314	18.7181
ARL6IP5	O75915;F8WF90;C9JQU6;F8WF33	O75915;F8WF90;C9JQU6;F8WF33	PRA1 family protein 3	ARL6IP5	5	7775000	O75915	TRUE	13	17.1646	19.8628	0	0	19.8116	0	18.5947	0	18.3494	0	0	0	17.5603	0	17.1972	0	17.4362	0	17.2088	15.7693	17.4207	0	0	0
ARL8B	Q9NVJ2;Q96BM9;A0A087X2J2	Q9NVJ2;Q96BM9	ADP-ribosylation factor-like protein 8B;ADP-ribosylation factor-like protein 8A	ARL8B;ARL8A	11	14346000	Q9NVJ2	TRUE	5	19.4008	19.1152	17.832	17.3195	18.9811	19.3091	18.9283	17.5489	19.3975	17.769	18.6603	17.3223	18.9245	17.9904	18.8428	18.2074	19.173	18.398	17.5483	18.5175	19.2682	18.3363	18.4334	18.1891
ARMC8	Q8IUR7;G5E9V7;G5E9V6;B7Z637;C9J8P8;C9JAA7;C9JBY2;C9J2I1;H7C5H2	Q8IUR7;G5E9V7;G5E9V6;B7Z637;C9J8P8;C9JAA7	Armadillo repeat-containing protein 8	ARMC8	39	641270	Q8IUR7	TRUE	13	15.4148	13.9218	0	14.151	14.7033	0	13.6724	0	14.9876	0	0	0	15.4849	0	15.3475	0	14.2346	0	14.2602	0	15.2722	0	0	0
ARPC1A	A0A1W2PNV4;E9PF58;F8WFD3	A0A1W2PNV4;E9PF58		ARPC1A	33	2578600	A0A1W2PNV4	TRUE	3	16.6765	16.6686	16.7648	16.1132	16.5749	16.0421	16.6727	16.6891	16.8322	17.0539	15.5991	17.9393	16.7957	15.6347	17.1103	16.731	16.1545	16.3011	17.3863	16.2283	15.9854	14.7924	16.1191	16.9885
ARPC1A.1	Q92747	Q92747	Actin-related protein 2/3 complex subunit 1A	ARPC1A	21	77010000	Q92747	FALSE	0	21.1833	21.1812	20.7425	20.3046	21.3149	20.5519	21.2034	21.2476	21.4687	20.972	20.3118	20.3952	21.8457	20.4419	21.23	20.2489	21.633	18.3889	20.9799	20.7145	21.4758	19.0553	21.379	20.3218
ARPC1B	O15143;C9JEY1;C9K057;C9JM51;F8WEB3;C9JTT6;C9JBJ7;F8VXW2	O15143;C9JEY1;C9K057	Actin-related protein 2/3 complex subunit 1B	ARPC1B	18	2420500	O15143	TRUE	4	16.2114	16.4798	15.9234	16.5886	17.6328	17.1419	16.045	16.6931	15.6069	16.6594	16.9902	17.5468	16.2436	15.6193	16.2247	16.8389	17.4535	17.3151	16.7191	15.3284	15.8106	16.2769	17.5671	17.6371
ARPC2	O15144;C9JTV5;G5E9J0;G5E9S7;H7C3F9	O15144	Actin-related protein 2/3 complex subunit 2	ARPC2	20	143480000	O15144	FALSE	0	22.252	22.3924	22.0505	21.4928	21.937	21.1481	21.3546	21.886	22.1644	21.9281	21.7587	22.4484	22.7146	21.7272	22.0767	22.0763	22.3148	21.3524	21.6586	21.9283	22.7831	20.9258	22.4223	21.8329
ARPC3	O15145;C9JZD1;F8VR50	O15145	Actin-related protein 2/3 complex subunit 3	ARPC3	10	137110000	O15145	FALSE	0	22.3288	22.1922	21.9361	21.6503	22.1201	21.4547	21.6884	22.5155	22.0594	21.3001	19.6876	22.1263	22.0839	21.5797	22.115	21.1512	22.2649	21.5471	22.2052	21.6131	22.2902	20.7992	22.1355	21.4758
ARPC4-TTLL3	F8WCF6;P59998;H7C0A3;F8WDD7;A0A0A6YYG9;R4GN08;F8WDW3;F8WE39	F8WCF6;P59998;H7C0A3;F8WDD7;A0A0A6YYG9;R4GN08	Actin-related protein 2/3 complex subunit 4	ARPC4-TTLL3;ARPC4	10	174290000	F8WCF6	FALSE	0	22.4546	22.4652	22.5332	21.9856	22.6111	22.0762	22.1831	21.7799	22.7141	21.2129	21.8206	21.8334	22.9771	21.4596	22.0802	21.1014	22.3964	20.5438	22.4147	21.8219	22.8484	20.8897	22.4435	22.4077
ARPC5	O15511;B1ALC0	O15511;B1ALC0	Actin-related protein 2/3 complex subunit 5	ARPC5	10	92714000	O15511	TRUE	2	21.5612	21.5215	21.381	20.5361	21.2502	21.0015	20.9618	21.3795	21.6833	20.1827	20.8926	20.583	21.6069	20.4406	21.8939	20.7616	21.6815	19.0802	21.826	21.0884	22.0179	20.2485	22.1503	20.5377
ARPC5L	Q9BPX5	Q9BPX5	Actin-related protein 2/3 complex subunit 5-like protein	ARPC5L	9	68659000	Q9BPX5	TRUE	1	21.1823	21.3395	20.9956	20.3881	21.1835	19.8728	20.8668	20.4219	20.6348	19.4998	20.0041	20.696	21.3768	19.7051	21.2843	19.0966	21.4444	19.2594	21.3346	20.453	21.4191	19.4184	21.535	17.9646
ASAH1	A0A1B0GUJ3;A0A1B0GU62;A0A1B0GUE3;A0A1B0GVG2;A0A1B0GUG1;A0A1B0GUW4;E7EMM4;A0A1B0GW68;A0A1B0GUA4;A0A1B0GTM3;A0A1B0GTZ5;A0A1B0GUH5;Q13510	A0A1B0GUJ3;A0A1B0GU62;A0A1B0GUE3;A0A1B0GVG2;A0A1B0GUG1;A0A1B0GUW4;E7EMM4;A0A1B0GW68;A0A1B0GUA4;A0A1B0GTM3;A0A1B0GTZ5;A0A1B0GUH5;Q13510	Acid ceramidase;Acid ceramidase subunit alpha;Acid ceramidase subunit beta	ASAH1	8	5414100	A0A1B0GUJ3	TRUE	8	17.9839	18.1345	17.3749	17.5972	16.9576	17.2866	17.8932	17.2706	18.1522	19.0092	16.6802	17.727	17.8871	16.9811	17.1188	17.3352	17.95	16.4842	16.9179	17.2305	18.3487	16.5249	17.0706	17.7168
ASNA1	O43681	O43681	ATPase ASNA1	ASNA1	15	5737600	O43681	TRUE	7	18.4452	18.2875	16.1006	17.2668	17.3	15.4327	17.4918	15.9278	18.1856	21.1131	16.5027	15.0832	18.3009	15.5766	17.3405	16.4338	17.9685	16.6259	15.5407	16.171	18.1824	16.129	15.9274	16.6615
ASPHD2	Q6ICH7	Q6ICH7	Aspartate beta-hydroxylase domain-containing protein 2	ASPHD2	17	671120	Q6ICH7	TRUE	19	15.9184	15.8904	0	0	15.9433	0	15.2918	0	0	0	0	0	15.878	0	0	0	0	0	0	0	0	0	0	0
ASTN1	B1AJS1;O14525	B1AJS1;O14525	Astrotactin-1	ASTN1	48	106200	B1AJS1	TRUE	20	0	0	0	0	13.7808	0	12.5428	13.3943	0	0	0	0	14.1161	0	0	0	0	0	0	0	0	0	0	0
ATAD1	Q8NBU5	Q8NBU5	ATPase family AAA domain-containing protein 1	ATAD1	20	462980	Q8NBU5	TRUE	13	14.0316	13.967	13.0466	15.5341	19.0364	15.5878	14.6961	18.9212	14.5105	21.1131	19.3134	18.9391	14.7792	18.6538	15.1977	20.0131	19.0636	19.8849	19.0216	15.8904	16.2319	18.8407	19.0329	20.2139
ATAD3A	Q9NVI7;Q5SV16;Q5T2N8;J3QSF3	Q9NVI7;Q5SV16;Q5T2N8	ATPase family AAA domain-containing protein 3A;ATPase family AAA domain-containing protein 3C	ATAD3A;ATAD3C	34	9531000	Q9NVI7	TRUE	3	18.7809	18.6398	17.5231	17.3564	18.7157	17.056	18.6326	16.7648	18.3358	21.1131	16.4506	16.4372	18.7816	16.4541	17.9616	16.041	18.8003	15.8086	15.7983	17.7568	18.8006	16.0072	17.1938	15.4407
ATAD3B	Q5T9A4;A0A5K1VW56;H0Y2W2	Q5T9A4;A0A5K1VW56;H0Y2W2	ATPase family AAA domain-containing protein 3B	ATAD3B;ATAD3A	34	3900100	Q5T9A4	TRUE	8	17.5838	17.4219	17.0779	16.1547	17.8435	16.3126	17.1258	17.1237	17.4994	16.9597	17.5646	16.7537	17.432	16.7948	17.549	20.0131	17.2009	15.8013	16.9045	16.481	17.7021	15.8129	16.9768	17.7182
ATL1	Q8WXF7;A0A6I8PIS8;G3V4Y8;G3V5T4;A0A6I8PUC8	Q8WXF7	Atlastin-1	ATL1	30	5374900	Q8WXF7	TRUE	4	17.1451	17.6852	16.2343	16.7052	17.8833	16.8221	16.8057	16.3561	18.1078	21.1131	15.59	16.4733	17.8771	17.0423	16.9534	16.4544	18.3262	16.9319	17.1802	17.1113	17.9158	17.2501	16.2816	17.4587
ATP13A1	Q9HD20	Q9HD20	Manganese-transporting ATPase 13A1	ATP13A1	56	106180	Q9HD20	TRUE	20	0	0	0	0	0	0	13.2969	0	13.7419	0	0	0	0	0	0	0	13.6241	0	0	0	13.8209	0	0	0
ATP1A1	P05023;Q5TC01;Q5TC02	P05023	Sodium/potassium-transporting ATPase subunit alpha-1	ATP1A1	45	29176000	P05023	TRUE	1	20.1979	20.3951	18.6409	18.0953	20.2447	17.8263	20.1207	17.4405	20.7083	17.4304	19.3717	17.5509	20.162	17.9802	19.6284	18.0494	20.1899	15.8193	19.3432	17.9504	20.4704	16.5632	19.5059	16.6727
ATP1A2	B1AKY9;P50993;H0Y7C1;E9PRA5;P54707;P20648;A0A669K9X0;Q5TC05	B1AKY9;P50993;H0Y7C1	Sodium/potassium-transporting ATPase subunit alpha-2	ATP1A2	48	14587000	B1AKY9	TRUE	2	19.4038	19.3835	16.8206	16.1087	18.9282	16.9651	19.1186	16.329	19.5628	20.6194	19.1035	17.354	19.197	16.7786	19.1612	18.0487	19.0454	16.2779	18.0661	17.6109	19.226	16.4286	18.3371	15.3009
ATP1A3	A0A2R8YEY8;A0A0A0MT26;P13637;M0R116;M0QXF2	A0A2R8YEY8;A0A0A0MT26;P13637;M0R116	Sodium/potassium-transporting ATPase subunit alpha-3	ATP1A3	44	386530000	A0A2R8YEY8	FALSE	0	23.6426	23.7861	21.8998	22.0317	24.1235	22.016	23.7739	22.6495	24.0772	21.2311	23.2408	21.9339	23.9014	22.0796	23.4318	22.3037	23.8678	21.5449	23.4044	22.2177	24.2658	21.8735	23.4939	22.9387
ATP1B1	P05026;V9GYR2	P05026	Sodium/potassium-transporting ATPase subunit beta-1	ATP1B1	12	190030000	P05026	FALSE	0	22.6899	22.9708	21.1171	21.178	23.0983	20.9402	22.8831	21.0023	22.8821	21.2381	22.1966	21.1422	22.6709	21.0736	22.4153	21.1499	23.1449	20.241	22.3707	21.2423	22.8213	20.7051	22.3001	21.5662
ATP1B2	P14415;I3L3J8;I3L1V9	P14415	Sodium/potassium-transporting ATPase subunit beta-2	ATP1B2	13	10758000	P14415	TRUE	8	18.7421	18.9894	17.0597	16.0978	18.2713	17.4847	19.501	17.1916	18.9901	16.8577	18.8643	16.5551	18.8683	16.9743	18.4828	17.6189	18.7094	16.4819	17.911	17.409	18.7925	17.1892	16.8129	16.9188
ATP2A2	P16615;H7C5W9;O14983;Q93084;J3QSY6;H3BVB2;A0A0C4DH86;H3BTW4	P16615;H7C5W9	Sarcoplasmic/endoplasmic reticulum calcium ATPase 2	ATP2A2	46	27034000	P16615	TRUE	1	20.0718	20.1446	18.4548	18.0917	19.9732	17.913	19.9598	18.5928	20.5902	17.4304	19.1346	17.9185	20.2175	17.8289	19.5986	18.3529	20.1232	16.5407	19.1628	18.3811	20.281	17.2646	18.9078	17.4203
ATP2B1	P20020;E7ERY9;F8W1V5;A0A0U1RQU3;H0YHH6	P20020;E7ERY9	Plasma membrane calcium-transporting ATPase 1;Calcium-transporting ATPase	ATP2B1	50	29897000	P20020	TRUE	1	19.9662	19.8273	18.8544	18.9706	20.4165	18.4743	19.8186	19.9249	20.5716	18.3872	19.1431	19.1437	20.1504	19.1884	19.4688	15.819	20.2343	18.4339	19.5394	19.0544	20.4305	19.2825	19.5005	18.6658
ATP2B2	Q01814;A0A2U3U055;A0A2U3TZI3;A0A2R8Y4R4;A0A2R8Y535	Q01814;A0A2U3U055;A0A2U3TZI3;A0A2R8Y4R4	Plasma membrane calcium-transporting ATPase 2	ATP2B2	56	8528600	Q01814	TRUE	2	18.2664	18.1343	16.7043	16.5805	18.4849	16.5485	18.229	16.9402	18.6839	21.1131	16.8567	17.0881	18.3466	17.3993	17.9634	16.0633	18.4405	15.7953	18.0048	17.8211	18.3446	17.2368	17.556	18.0542
ATP2B3	Q16720	Q16720	Plasma membrane calcium-transporting ATPase 3	ATP2B3	49	1227900	Q16720	TRUE	6	13.664	14.2017	13.6966	13.344	14.1714	14.8826	12.7435	14.8677	16.0631	21.1131	15.5361	13.6669	15.2881	14.6146	16.0057	19.1695	15.7284	15.3009	16.0189	15.5305	16.5489	14.7412	15.8203	16.1677
ATP2B4	P23634	P23634	Plasma membrane calcium-transporting ATPase 4	ATP2B4	58	932430	P23634	TRUE	8	15.4056	15.3385	13.9916	13.6867	15.819	14.3284	15.2992	15.0598	15.4045	21.1131	15.0661	13.6531	15.1528	14.9962	15.1873	20.0131	15.2727	15.0711	15.2182	14.6013	15.3078	14.0195	14.9624	20.2139
ATP2C1	H0Y9S7;H0Y9V7;B4E2Q0;P98194	H0Y9S7;H0Y9V7;B4E2Q0;P98194	Calcium-transporting ATPase;Calcium-transporting ATPase type 2C member 1	ATP2C1	14	316340	H0Y9S7	TRUE	21	0	0	0	0	15.7062	0	0	0	0	0	0	0	15.8465	0	0	0	0	0	0	15.726	0	0	0	0
ATP5A1	P25705;K7EK77;K7ENJ4;K7ERX7;K7EJP1;K7EQH4;K7ESA0	P25705	ATP synthase subunit alpha, mitochondrial	ATP5A1	31	811610000	P25705	FALSE	0	25.3173	25.3549	23.2064	23.4107	24.9669	23.0613	24.7089	23.1451	25.0031	22.9264	24.5378	23.2155	24.8461	22.7611	24.3393	23.4529	25.1198	23.0852	24.109	23.5034	25.1932	22.7313	24.045	23.2838
ATP5B	P06576;H0YH81;F8W079;F8W0P7;H0YI37	P06576;H0YH81;F8W079	ATP synthase subunit beta, mitochondrial;ATP synthase subunit beta	ATP5B	29	871030000	P06576	FALSE	0	25.3537	25.447	22.7033	23.009	25.2045	22.751	25.232	22.9719	24.9012	22.9389	24.6593	22.9346	24.664	22.1683	24.5325	23.3305	25.1679	23.1873	24.5375	23.1386	25.1296	22.7016	24.1716	23.8616
ATP5C1	P36542	P36542	ATP synthase subunit gamma, mitochondrial	ATP5C1	13	75633000	P36542	TRUE	2	22.0855	22.3197	20.3286	20.3215	19.6609	18.9516	21.531	17.667	21.8144	18.6504	19.8474	20.4861	21.7464	19.0666	20.3344	18.1039	21.9936	18.6611	19.456	20.6429	21.9278	19.4142	20.284	18.7996
ATP5D	P30049	P30049	ATP synthase subunit delta, mitochondrial	ATP5D	5	161060000	P30049	TRUE	1	22.9824	23.176	20.6414	20.6661	22.532	20.4475	22.231	21.4111	22.7986	21.0036	22.3634	20.5936	22.1717	20.7315	22.3887	21.293	22.436	20.647	22.2451	21.4534	22.614	20.7567	21.842	21.3744
ATP5H	O75947	O75947	ATP synthase subunit d, mitochondrial	ATP5H	10	21597000	O75947	TRUE	4	19.5416	19.6606	16.5398	17.5636	19.0161	17.7147	20.0393	17.2628	19.4914	16.7387	19.1919	17.2515	19.8864	17.0606	19.4933	17.0441	20.4396	17.5029	18.9838	18.1448	20.2111	17.6428	19.3359	18.1195
ATP5I	P56385	P56385	ATP synthase subunit e, mitochondrial	ATP5I	3	46494000	P56385	TRUE	6	20.8752	20.7524	18.3125	19.0423	21.3678	18.7915	21.0643	19.1173	20.3605	19.2533	20.1441	19.3009	20.9623	18.206	20.3328	18.9539	21.1323	20.3025	20.3706	19.3673	20.7829	18.6609	19.1818	19.8917
ATP5O	H7C086;A0A494C0K9;H7C0C1;P48047	H7C086;A0A494C0K9;H7C0C1;P48047	ATP synthase subunit O, mitochondrial	ATP5O	4	124040000	H7C086	TRUE	1	22.32	22.5704	19.8741	19.9689	21.7304	19.0627	22.9484	19.9107	21.9912	19.3772	22.0548	20.273	21.4389	19.4051	21.9269	20.9977	22.6221	20.1368	21.0765	20.4384	22.1509	20.3545	21.2628	19.921
ATP6AP1	A0A0C4DGX8;Q15904;H7C2Y8;A6QRJ1;A6NLC6;A0A7I2YQA5;A0A7I2V3T8	A0A0C4DGX8;Q15904;H7C2Y8;A6QRJ1;A6NLC6;A0A7I2YQA5;A0A7I2V3T8	V-type proton ATPase subunit S1	ATP6AP1	15	219520	A0A0C4DGX8	TRUE	4	17.3281	17.0927	14.9171	15.9517	15.6397	16.2691	17.9023	16.9003	17.6302	16.6594	19.5249	19.3851	15.5428	16.7197	18.0006	17.1254	17.4876	17.5518	18.2633	17.1804	17.8196	16.0955	18.0546	17.8727
ATP6AP2	O75787;A0A1B0GTB0;A0A1C7CYW4;A0A1B0GVW0;A0A1B0GVB9;A0A1B0GVC7;A0A1B0GWJ8;H7C3E1;A0A1B0GTU8;A0A1B0GU12;B7Z413;A0A1B0GUT7;B7Z1I9;A0A1B0GVI9;A0A1B0GWD6;H7C240;A0A1B0GV60;A0A1B0GW13;A0A1B0GVZ1	O75787;A0A1B0GTB0;A0A1C7CYW4;A0A1B0GVW0;A0A1B0GVB9;A0A1B0GVC7;A0A1B0GWJ8;H7C3E1;A0A1B0GTU8;A0A1B0GU12;B7Z413;A0A1B0GUT7;B7Z1I9;A0A1B0GVI9;A0A1B0GWD6	Renin receptor	ATP6AP2	15	4428000	O75787	TRUE	7	16.0416	17.2554	16.1014	16.132	17.8101	16.1672	16.9783	15.651	16.5271	21.1131	16.4726	16.3531	18.2406	16.0184	17.3517	14.365	17.4343	19.8849	17.4853	16.3857	18.3104	16.7118	17.3402	17.8228
ATP6V0A1	Q93050;B7Z2A9;B7Z641;K7EM24;K7EPG4;K7EN36;F5H1T6;K7ELZ6;K7EQW2;Q9Y487;K7ENA1;F5GX48;F5H847;K7ERA0;A0A2R8Y6X9;Q13488;Q9HBG4;K7ERA6	Q93050;B7Z2A9;B7Z641	V-type proton ATPase 116 kDa subunit a isoform 1;V-type proton ATPase subunit a	ATP6V0A1	32	297120000	Q93050	FALSE	0	23.3566	23.3296	21.9561	22.0142	23.5224	22.0207	22.7911	22.8721	23.2434	21.8655	22.8373	22.662	23.5504	22.3494	23.1523	22.4504	23.4785	22.2168	23.3811	23.0927	23.7036	22.0919	23.1986	22.798
ATP6V0D1	P61421;F5GYQ1;R4GN72;J3QL14;H3BQJ1;H3BQB4;H3BSG7;H3BUQ0;H3BTB5	P61421;F5GYQ1;R4GN72;J3QL14	V-type proton ATPase subunit d 1	ATP6V0D1	16	540190000	P61421	FALSE	0	24.0873	24.3559	23.277	23.1653	24.4327	23.1865	24.0257	23.3416	24.1625	22.8971	23.9228	23.2145	24.3551	23.1883	24.0104	23.437	24.2517	23.2119	23.8015	23.7636	24.4831	22.6393	23.9448	23.155
ATP6V0D2	Q8N8Y2	Q8N8Y2	V-type proton ATPase subunit d 2	ATP6V0D2	17	29883000	Q8N8Y2	TRUE	1	19.6125	19.6613	17.6991	18.7172	20.2505	19.5707	19.6736	19.6082	19.04	19.7612	17.0167	19.9713	20.3679	19.1431	19.3878	19.6641	21.125	19.9167	17.3803	19.7436	21.1263	19.6026	19.8473	21.8965
ATP6V1A	P38606;C9JVW8;C9JA17	P38606	V-type proton ATPase catalytic subunit A	ATP6V1A	34	139800000	P38606	FALSE	0	22.2717	22.2879	20.3093	20.5697	22.8852	21.1086	22.4743	21.4227	22.2175	20.3189	21.2609	21.2398	22.2949	20.4195	21.9394	21.3049	22.2578	21.0104	21.6636	21.8394	22.5982	20.552	21.7547	21.8739
ATP6V1B2	P21281;H0YC04;C9JL73;P15313;C9JNS9;E5RGH6;H0YAT8;H0YC45;C9JZ02	P21281;H0YC04	V-type proton ATPase subunit B, brain isoform	ATP6V1B2	25	157160000	P21281	FALSE	0	22.7514	22.7702	20.8625	21.1327	22.7871	20.8034	22.2444	21.5909	22.4031	20.6009	22.3865	21.7014	22.6277	20.5447	22.095	21.5956	22.4484	20.9126	22.1692	21.5322	22.5356	20.5801	21.6405	21.6975
ATP6V1C1	P21283;E7EV59	P21283;E7EV59	V-type proton ATPase subunit C 1	ATP6V1C1	27	36624000	P21283	FALSE	0	20.6312	20.7122	19.0568	19.2475	20.4449	19.2139	20.2859	19.6849	20.1697	20.2668	19.8442	19.8811	20.1032	19.0749	20.3416	19.1664	20.2261	18.5856	20.1948	19.6053	20.2738	17.3962	19.5413	19.7556
ATP6V1D	Q9Y5K8;G3V2S6;G3V2V6;G3V559;H0YJH8;G3V341;G3V3T8;H0YJS0;G3V5S7;H0YJ55	Q9Y5K8;G3V2S6;G3V2V6;G3V559;H0YJH8	V-type proton ATPase subunit D	ATP6V1D	13	31330000	Q9Y5K8	TRUE	3	19.9605	20.1365	18.2105	18.5479	20.6742	18.5471	20.5261	19.2132	20.1974	18.9938	17.8222	19.4975	20.1242	18.3784	19.6627	18.6618	20.3178	18.0353	19.6787	19.4286	20.1627	18.5104	19.6863	19.3691
ATP6V1E1	P36543;C9J8H1;Q96A05	P36543;C9J8H1;Q96A05	V-type proton ATPase subunit E 1;V-type proton ATPase subunit E 2	ATP6V1E1;ATP6V1E2	13	160000000	P36543	TRUE	1	22.6354	22.5677	21.0803	20.6624	22.3895	19.7067	22.9278	19.5366	22.8109	18.7932	22.5549	19.7378	22.5042	19.1392	22.312	20.2793	22.6063	17.5716	21.8774	20.734	22.6792	20.4877	22.3858	20.133
ATP6V1F	Q16864	Q16864	V-type proton ATPase subunit F	ATP6V1F	7	67293000	Q16864	TRUE	2	20.93	21.5951	20.1093	19.9942	21.5927	19.1584	21.453	20.7735	21.1049	19.6239	20.9755	20.5782	21.366	19.4813	21.0516	20.2408	20.8368	19.914	21.1885	20.1202	20.7618	19.5615	20.0616	22.3226
ATP6V1G1	A0A7I2V4K4;A0A7I2V3Q6;A0A7I2V375;O75348	A0A7I2V4K4;A0A7I2V3Q6;A0A7I2V375;O75348	V-type proton ATPase subunit G 1	ATP6V1G1	3	147220000	A0A7I2V4K4	TRUE	4	22.584	22.5823	21.5566	21.5789	22.4843	21.5412	22.3076	21.9958	22.272	21.1004	21.6379	21.6934	22.0748	21.4407	21.9533	21.4193	22.6737	20.899	22.4197	22.0942	22.5915	21.1809	18.5983	21.6862
ATP6V1G2-DDX39B	F2Z307;O95670;A0A7I2V2N1;A0A7I2YQH3;H0Y474	F2Z307;O95670;A0A7I2V2N1;A0A7I2YQH3;H0Y474	V-type proton ATPase subunit G 2	ATP6V1G2-DDX39B;ATP6V1G2	6	24512000	F2Z307	TRUE	5	20.033	20.1611	18.1208	18.6321	20.0502	17.8663	20.5135	19.2867	19.9016	18.4164	18.5214	16.9436	19.8129	17.6765	19.4545	16.9806	18.9775	19.364	19.563	16.6949	19.132	17.3078	18.4988	18.1943
ATP6V1H	Q9UI12;G3V126;E5RK31;E5RJG1;H0YB41;E5RG49;E5RHH0	Q9UI12;G3V126	V-type proton ATPase subunit H	ATP6V1H	25	32771000	Q9UI12	TRUE	1	20.0409	20.0979	19.2588	19.1438	20.4056	18.9856	20.0614	19.4525	20.0477	18.7572	19.2896	18.3907	20.1074	18.5371	20.3032	18.226	20.8019	17.807	19.92	19.8617	20.034	17.5697	19.6486	17.564
ATP8A1	Q9Y2Q0;Q4G1C1;H0YAA1	Q9Y2Q0	Phospholipid-transporting ATPase IA	ATP8A1	54	1962400	Q9Y2Q0	TRUE	8	17.1049	16.8081	14.729	14.3049	16.561	13.4704	14.8164	14.1054	17.0342	21.1131	15.3335	14.1548	15.7203	14.211	16.0873	20.0131	16.6491	14.8958	15.4524	14.5836	16.5981	13.7509	15.3168	15.3894
ATP9A	O75110;A0A0A0MR22;F6XUP2;O43861	O75110	Probable phospholipid-transporting ATPase IIA	ATP9A	53	3090200	O75110	TRUE	4	17.1868	17.1642	15.6323	15.4805	17.0241	15.3983	17.0759	16.3639	16.3554	18.0032	15.9364	15.8515	16.6284	15.858	16.2471	17.9391	16.7537	17.8827	16.4271	14.8855	17.3641	14.737	13.6915	20.2139
ATXN10	Q9UBB4;A0A1W2PQD2;B1AHE3	Q9UBB4;A0A1W2PQD2	Ataxin-10	ATXN10	26	3142800	Q9UBB4	TRUE	9	17.5319	17.2488	14.6419	16.5531	17.5057	16.1049	17.2036	15.8402	17.4659	16.6937	14.763	15.324	16.5868	14.9087	15.8209	16.8959	17.0739	15.3052	16.0597	14.3335	17.1248	16.0433	16.1456	16.8311
BAG2	O95816	O95816	BAG family molecular chaperone regulator 2	BAG2	14	16093000	O95816	TRUE	3	19.5242	19.5866	18.5147	18.7089	17.5281	17.5699	18.7933	17.6754	19.5043	16.5381	18.921	17.9531	19.4468	17.1273	18.9175	17.0527	18.8663	17.219	19.5607	18.8038	19.5397	16.9402	18.7831	17.1001
BAG6	P46379;A0A7I2V508;A0A0G2JK23;A0A024RCR6;A0A0G2JL47;A0A0G2JJM1;X6REW1;F6S6P2;F6UR09;F6U341;F6TC96;F6VEM6;F6WML8;A0A1B0GX79;A0A0G2JJR8;A0A7I2V3H1;F6XTU0;F6U1F2;F6X9W3	P46379;A0A7I2V508;A0A0G2JK23;A0A024RCR6;A0A0G2JL47;A0A0G2JJM1;X6REW1;F6S6P2	Large proline-rich protein BAG6	BAG6;BAT3	33	555440	P46379	TRUE	13	15.1297	14.381	0	0	14.3978	0	14.7763	0	14.7116	0	14.1504	0	14.519	0	14.5249	0	14.1462	0	0	0	15.1525	0	14.3543	0
BANF1	O75531;E9PJJ8	O75531	Barrier-to-autointegration factor;Barrier-to-autointegration factor, N-terminally processed	BANF1	6	146190000	O75531	FALSE	0	21.4513	21.9668	20.4665	21.1525	21.9394	22.7366	22.619	22.6985	21.2507	21.0735	19.9396	22.8843	21.8079	21.7219	21.3965	20.8694	22.1497	21.7614	21.4087	22.6908	23.1815	22.3656	23.1279	23.456
BCAS2	O75934	O75934	Pre-mRNA-splicing factor SPF27	BCAS2	13	2094900	O75934	TRUE	8	14.8379	15.617	16.7999	16.6448	15.7995	17.0759	15.3072	17.1846	16.8388	21.1131	16.9217	17.3078	16.065	16.8874	15.2212	17.2714	16.4742	16.8893	16.1806	16.8466	16.4911	16.6953	16.4578	19.9989
BCKDHA	P12694;F5H5P2;F5GXU9	P12694;F5H5P2;F5GXU9	2-oxoisovalerate dehydrogenase subunit alpha, mitochondrial	BCKDHA	25	1067400	P12694	TRUE	14	16.3	0	0	0	14.826	0	16.4245	0	16.4049	0	0	0	15.1207	0	14.7586	0	15.518	16.7383	14.4752	13.4439	0	0	0	0
BCKDK	O14874;H3BTL2;H3BS02	O14874;H3BTL2;H3BS02	[3-methyl-2-oxobutanoate dehydrogenase [lipoamide]] kinase, mitochondrial	BCKDK	22	2291000	O14874	TRUE	5	17.1217	16.7106	14.9984	14.2307	15.9859	13.848	16.714	14.422	16.4683	21.1131	15.6197	14.4862	16.7391	13.561	16.3078	20.0131	16.706	14.8958	15.8046	14.8598	15.1732	13.8444	15.2978	15.3894
BCL9	O00512	O00512	B-cell CLL/lymphoma 9 protein	BCL9	63	387070	O00512	TRUE	17	0	0	0	0	14.5768	0	14.3448	0	13.7754	0	0	0	15.1272	0	14.7051	0	0	0	14.6765	0	13.8518	0	0	0
BCLAF1	A0A1W2PQ43;E9PK09;E9PQN2;E9PKI6;E9PK91;Q9NYF8;E9PJA7	A0A1W2PQ43;E9PK09;E9PQN2;E9PKI6;E9PK91;Q9NYF8;E9PJA7	Bcl-2-associated transcription factor 1	BCLAF1	29	2689400	A0A1W2PQ43	TRUE	5	15.474	14.4341	17.189	16.8297	16.7289	17.1938	15.7209	16.9976	16.2155	21.1131	15.4255	17.1668	15.8418	17.5924	16.0353	17.4562	16.0764	16.5001	17.4024	17.2032	15.6583	16.5384	15.8955	17.8781
BDH1	H7C2W1;C9K0G7;E9PCG9;Q02338	H7C2W1;C9K0G7;E9PCG9;Q02338	D-beta-hydroxybutyrate dehydrogenase, mitochondrial	BDH1	9	4971800	H7C2W1	TRUE	8	17.9237	18.2617	16.1761	16.4441	17.7588	17.2933	17.5156	16.3827	17.406	21.1131	16.7707	16.7377	17.8303	16.0087	16.7533	16.064	17.4648	16.7519	16.8603	16.4711	17.794	16.4354	17.2252	18.2137
BIN1	O00499;S4R418;Q9UBW5	O00499	Myc box-dependent-interacting protein 1	BIN1	28	305800	O00499	TRUE	12	15.0559	15.229	14.2217	15.6974	15.3863	15.4645	15.2217	0	14.4802	0	0	0	15.4905	0	15.2794	0	15.6724	0	0	0	15.578	0	0	0
BIRC6	A0A3B3IUB9;Q9NR09	A0A3B3IUB9;Q9NR09	Baculoviral IAP repeat-containing protein 6	BIRC6	153	215400	A0A3B3IUB9	TRUE	4	13.7425	13.4901	13.4546	10.5706	12.7571	15.3413	13.5798	13.5639	13.1661	21.1131	15.324	13.5559	13.7034	13.5939	12.4321	15.2922	13.0943	15.5824	11.141	15.5025	12.9389	14.8127	12.58	17.072
BLMH	K7ES02;Q13867;K7ESE8;J3KSD8;J3KS79;K7ENH5	K7ES02;Q13867;K7ESE8;J3KSD8	Bleomycin hydrolase	BLMH	17	3044600	K7ES02	TRUE	7	17.4604	17.5947	15.1917	13.3983	15.9404	14.9911	16.3193	17.7159	17.1068	16.7274	16.4238	15.5974	16.719	14.6485	16.4514	15.2505	17.528	15.7975	15.9813	15.062	16.1999	14.2314	16.8582	15.3367
BMS1	Q14692	Q14692	Ribosome biogenesis protein BMS1 homolog	BMS1	51	258750	Q14692	TRUE	12	14.7481	13.5845	13.0965	14.2665	14.1808	13.6782	13.9334	13.2472	14.046	21.1131	14.8684	14.3002	11.9044	14.1463	12.1982	15.8801	13.8855	19.8849	12.5208	14.2327	13.8171	12.297	13.5961	20.2139
BPTF	F5GXF5;E7ETD6;E9PE19;A0A2R8Y7Q1;Q12830	F5GXF5;E7ETD6;E9PE19;A0A2R8Y7Q1;Q12830	Nucleosome-remodeling factor subunit BPTF	BPTF	123	954670	F5GXF5	TRUE	10	15.4634	15.3978	12.9902	0	15.5762	0	14.7965	0	15.0403	0	14.5312	0	14.0916	11.6924	15.2861	0	15.6592	0	15.6905	0	16.0007	0	14.9461	0
BRE	F8W733;Q9NXR7	F8W733;Q9NXR7	BRCA1-A complex subunit BRE	BRE	12	1754400	F8W733	TRUE	14	16.586	16.6735	15.4923	0	16.4197	0	16.3765	0	16.5262	0	0	0	15.3303	0	15.7604	0	16.8461	0	0	0	16.7267	0	0	0
BRIX1	Q8TDN6	Q8TDN6	Ribosome biogenesis protein BRX1 homolog	BRIX1	20	1124800	Q8TDN6	TRUE	8	15.7465	15.3293	15.0367	14.5468	14.3944	15.4742	15.4351	16.9372	14.8758	19.0152	16.0322	17.2797	14.9851	17.4857	15.2697	17.2423	15.0532	17.2021	15.177	18.0843	15.9755	14.4041	15.0628	17.9415
BRK1	Q8WUW1	Q8WUW1	Protein BRICK1	BRK1	6	7908400	Q8WUW1	TRUE	13	18.1612	0	0	0	18.8312	0	18.926	0	18.8143	0	17.1023	16.0783	18.9971	0	18.0576	0	17.9388	0	18.428	0	17.2835	0	0	0
BRMS1L	Q5PSV4	Q5PSV4	Breast cancer metastasis-suppressor 1-like protein	BRMS1L	16	6225900	Q5PSV4	TRUE	2	15.055	15.5076	17.9447	17.8785	17.1598	17.1833	17.6473	16.4278	17.0903	19.5449	19.0718	16.7558	17.3512	17.9172	18.0827	18.7478	16.4766	19.8504	18.2386	16.4975	16.3575	18.1629	18.1946	18.3809
BTBD17	A6NE02	A6NE02	BTB/POZ domain-containing protein 17	BTBD17	23	473060	A6NE02	TRUE	17	0	0	14.4919	0	0	0	0	0	0	0	15.6079	15.5835	0	0	15.5456	0	16.0948	0	0	14.8781	15.7632	0	0	0
BTF3	P20290;A0A7I2V5Y3;D6RDG3;A0A7I2YQL2;A0A7I2V3T6;H0Y9Y1	P20290;A0A7I2V5Y3;D6RDG3;A0A7I2YQL2;A0A7I2V3T6	Transcription factor BTF3	BTF3	10	16355000	P20290	TRUE	2	18.7229	18.7469	20.4963	20.2893	17.7284	19.4579	19.1771	17.3992	15.2354	18.6898	19.0737	14.6462	18.4834	19.071	19.8855	17.6645	15.8777	18.9773	19.0923	16.8505	16.2074	20.0776	19.9714	16.6484
BTF3L4	Q96K17;E9PL10	Q96K17;E9PL10	Transcription factor BTF3 homolog 4;Transcription factor BTF3	BTF3L4	7	59634000	Q96K17	TRUE	1	19.5895	19.466	21.5263	21.3487	19.1603	20.832	21.3601	18.8195	19.7515	21.9881	21.4355	18.3092	20.6218	21.4903	21.2342	19.2112	19.3088	21.2937	21.4525	19.0671	19.6704	21.948	21.9055	20.1227
BZW1	Q7L1Q6;C9JV57;C9J188;C9JWF5;C9JFN4;C9IZ80	Q7L1Q6	Basic leucine zipper and W2 domain-containing protein 1	BZW1	25	2560600	Q7L1Q6	TRUE	8	16.9227	17.0518	16.2909	16.4152	15.9117	16.2923	15.8182	16.2209	16.8601	21.1131	15.74	15.489	16.6525	15.5153	15.6606	17.6106	17.0666	19.8849	14.3941	16.2373	17.575	16.0145	16.3835	17.6371
BZW2	E7ETZ4;Q9Y6E2;E9PFE3;C9JF98;F8WDX8;E9PFD4;E7EMS9;B5MCE7;Q75MG1;B5MCH7	E7ETZ4;Q9Y6E2;E9PFE3;C9JF98;F8WDX8;E9PFD4;E7EMS9;B5MCE7;Q75MG1;B5MCH7	Basic leucine zipper and W2 domain-containing protein 2	BZW2	27	734830	E7ETZ4	TRUE	16	15.3609	15.143	15.0823	15.2213	16.5183	0	15.2546	0	15.4611	0	0	0	0	0	0	0	0	0	0	0	15.5499	0	0	0
C14orf166	Q9Y224	Q9Y224	UPF0568 protein C14orf166	C14orf166	16	1474100	Q9Y224	TRUE	10	15.8882	14.7288	14.6088	16.3244	15.3473	15.2822	17.0008	0	16.0629	0	0	0	16.3501	0	16.277	0	14.7646	0	14.8044	0	16.143	14.572	0	0
C15orf38-AP3S2	A0A0A6YYH1;H0YLI7;P59780	A0A0A6YYH1;H0YLI7;P59780	AP-3 complex subunit sigma-2	C15orf38-AP3S2;AP3S2	20	525840	A0A0A6YYH1	TRUE	14	14.9874	14.8834	14.9878	14.0539	14.4947	0	0	0	14.8714	0	0	0	15.0058	16.4412	0	0	14.2277	0	0	0	0	14.4471	0	0
C16orf62	F5H7K1;E7EWW0;Q7Z3J2;H3BVG8;H3BV68;C9J7I2	F5H7K1;E7EWW0;Q7Z3J2;H3BVG8;H3BV68;C9J7I2	UPF0505 protein C16orf62	C16orf62	56	222370	F5H7K1	TRUE	14	12.2093	11.4226	0	0	13.6602	0	12.2278	0	0	0	0	0	12.8303	0	12.7729	0	15.0773	0	0	13.5002	0	0	15.1726	16.7065
C19orf66	Q9NUL5;K7EML3;K7EMS9	Q9NUL5	UPF0515 protein C19orf66	C19orf66	13	11234000	Q9NUL5	TRUE	4	0	0	20.1105	17.4072	16.3807	20.2407	16.0204	20.7442	16.1727	20.2231	0	20.48	16.0492	18.2168	17.2925	20.8824	16.6246	20.0026	18.2893	20.2507	0	19.7128	17.3863	18.3647
C1orf95	F8WD64;Q69YW2	F8WD64;Q69YW2	Protein stum homolog	C1orf95	3	4757300	F8WD64	TRUE	13	19.3606	18.9879	18.6605	17.5083	19.756	18.6218	19.4375	17.8105	19.0384	21.1131	19.3134	18.9391	19.0078	18.7786	19.1582	20.0131	19.0636	19.8849	18.7359	18.7576	21.2885	18.8407	19.0329	20.2139
CACNA2D1	P54289;E7ERK3;H0Y715	P54289	Voltage-dependent calcium channel subunit alpha-2/delta-1;Voltage-dependent calcium channel subunit alpha-2-1;Voltage-dependent calcium channel subunit delta-1	CACNA2D1	55	10337000	P54289	TRUE	4	18.5165	19.3314	15.553	16.691	18.9173	16.194	18.7601	16.0292	18.4705	16.4875	17.1234	13.7769	18.6076	15.7088	18.3748	15.9321	18.7698	15.4725	17.5382	17.2473	19.248	15.6545	18.1163	17.1514
CACNA2D2	C9JE82;C9JVC9;Q9NY47	C9JE82;C9JVC9;Q9NY47	Voltage-dependent calcium channel subunit alpha-2/delta-2;Voltage-dependent calcium channel subunit alpha-2-2;Voltage-dependent calcium channel subunit delta-2	CACNA2D2	57	287860	C9JE82	TRUE	17	13.4679	13.927	0	0	14.6068	0	14.7529	0	13.7414	0	0	0	0	0	12.5577	0	14.3588	0	0	0	0	0	0	0
CACNA2D3	B4DSF6;Q8IZS8	B4DSF6;Q8IZS8	Voltage-dependent calcium channel subunit alpha-2/delta-3;Voltage-dependent calcium channel subunit alpha-2-3;Voltage-dependent calcium channel subunit delta-3	CACNA2D3	21	604870	B4DSF6	TRUE	16	15.0817	0	0	0	0	0	15.0915	0	14.7752	0	0	0	15.2887	0	14.8504	0	14.981	0	0	0	15.7274	0	14.993	0
CACNG1	Q06432	Q06432	Voltage-dependent calcium channel gamma-1 subunit	CACNG1	6	26729000	Q06432	TRUE	8	20.4067	20.1299	18.2418	17.7758	21.5025	17.7379	19.6417	18.6563	20.8524	18.8623	19.6211	18.2989	20.7036	17.7656	19.4076	17.8568	20.2327	17.8924	19.7483	18.2309	20.2568	17.5788	19.7192	18.4101
CAD	F8VPD4;P27708;H7C3Z5;H7C2E4	F8VPD4;P27708	CAD protein;Glutamine-dependent carbamoyl-phosphate synthase;Aspartate carbamoyltransferase;Dihydroorotase	CAD	104	7292100	F8VPD4	TRUE	1	18.4954	18.4209	18.631	18.1615	17.694	13.0051	17.8296	15.1894	17.7902	16.1854	17.84	14.7738	17.9614	17.8811	17.8548	16.622	17.6788	15.7171	18.0379	14.4915	17.6044	15.3563	16.4174	13.9581
CADM1	A0A087X1W8;A0A0A0MTJ8;X5DQS5;Q9BY67;F5H125;H0YG94;A0A087X0T8	A0A087X1W8;A0A0A0MTJ8;X5DQS5;Q9BY67;F5H125;H0YG94;A0A087X0T8	Cell adhesion molecule 1	CADM1	21	933950	A0A087X1W8	TRUE	18	16.0029	17.3597	0	0	15.8941	0	0	0	15.697	0	0	0	0	0	0	0	15.0902	0	0	0	17.2591	0	0	0
CADM2	Q8N3J6	Q8N3J6	Cell adhesion molecule 2	CADM2	13	3655800	Q8N3J6	TRUE	12	17.1642	17.399	0	0	17.2014	0	17.6802	0	17.804	0	16.1293	0	17.3921	14.8062	16.5934	0	16.2438	0	17.278	0	17.5501	0	0	0
CADM3	Q8N126;A0A0C4DG09	Q8N126	Cell adhesion molecule 3	CADM3	17	3640900	Q8N126	TRUE	10	17.109	17.5492	15.5063	14.1554	15.5489	15.3571	18.1348	15.267	17.86	16.7281	15.7853	14.8016	17.7565	14.9371	16.4774	15.2505	16.6447	13.413	15.2595	15.3574	16.9162	14.8029	16.0902	16.7611
CADM4	Q8NFZ8	Q8NFZ8	Cell adhesion molecule 4	CADM4	14	791970	Q8NFZ8	TRUE	20	16.0453	16.2483	0	0	0	0	16.3559	0	0	0	0	0	0	0	16.0838	0	0	0	0	0	0	0	0	0
CADPS	F1T0E5;Q9ULU8;H7C4T6;H7C4P2;H7C538;H7C4K9;A0A0C4DGY2	F1T0E5;Q9ULU8	Calcium-dependent secretion activator 1	CADPS	66	1613800	F1T0E5	TRUE	4	14.2481	13.1428	12.8927	13.2193	15.7744	16.051	13.1011	18.2333	12.8404	21.1131	18.4366	14.6927	15.4595	14.7615	14.2314	16.168	15.6469	19.8849	17.0884	14.7997	13.69	14.7288	13.7751	15.6833
CALM2	P0DP25;P0DP24;P0DP23;E7EMB3;M0QZ52;F8WBR5;G3V479;Q96HY3;G3V361;A0A590UJI2;A0A590UJC0;G3V226;P27482;C9J7T9;P02585	P0DP25;P0DP24;P0DP23;E7EMB3;M0QZ52;F8WBR5;G3V479;Q96HY3		CALM2;CALM3;CALM1	9	582890000	P0DP25	FALSE	0	24.8242	24.6103	23.0929	22.8868	24.407	22.6813	24.3999	22.3794	24.7235	23.2722	24.3794	22.4611	24.2511	22.266	24.1802	22.8358	23.9804	22.2096	24.0582	22.8604	24.3185	22.4135	23.9965	23.8576
CALML5	Q9NZT1	Q9NZT1	Calmodulin-like protein 5	CALML5	9	1576400	Q9NZT1	TRUE	20	0	0	0	0	0	0	16.4114	19.7919	0	0	0	0	0	0	0	19.4616	0	0	0	0	0	16.9634	0	0
CALR	P27797	P27797	Calreticulin	CALR	21	1605900	P27797	TRUE	7	15.707	15.4566	16.0085	14.763	15.9532	15.2527	15.544	15.6006	16.5012	21.1131	15.9605	15.4093	15.2946	16.0052	15.6243	17.4562	15.6327	16.5285	16.0349	15.1088	15.8872	15.3813	15.6755	20.2139
CAMK2A	A0A5F9ZHM9;Q9UQM7;A0A5F9ZH21;A0A5F9ZHR5;A0A5K1VW76;D6RFJ0;A0A5F9ZHY2;A0A5F9ZH50;A0A5F9ZH90	A0A5F9ZHM9;Q9UQM7;A0A5F9ZH21;A0A5F9ZHR5;A0A5K1VW76;D6RFJ0;A0A5F9ZHY2;A0A5F9ZH50	Calcium/calmodulin-dependent protein kinase type II subunit alpha	CAMK2A	25	124930000	A0A5F9ZHM9	FALSE	0	22.2919	22.4397	20.5249	20.366	22.6449	20.4242	22.2523	21.091	22.1753	18.2935	21.8089	20.7235	22.2212	20.6949	21.757	20.6662	21.9212	19.5748	22.1779	20.5066	21.8236	19.4089	21.2374	19.9318
CAMK2B	Q13554;H7BXS4;H7C394;E9PBE8;H7BZC6;E7EQE4;E7ETC9;E7ERS6	Q13554;H7BXS4	Calcium/calmodulin-dependent protein kinase type II subunit beta	CAMK2B	31	197750000	Q13554	FALSE	0	23.0692	23.0325	20.9279	21.1491	23.0252	21.0003	22.8002	21.3608	22.9373	19.4215	22.2383	21.6034	23.1698	21.0624	22.2223	21.0336	23.0355	20.4939	22.3543	21.0859	22.9549	20.8572	22.1822	21.2021
CAMK2D	D6R938;Q13557;H0Y9C2;H0Y9J2	D6R938;Q13557;H0Y9C2	Calcium/calmodulin-dependent protein kinase type II subunit delta	CAMK2D	26	198240	D6R938	TRUE	18	15.6553	15.5277	0	0	15.3126	0	14.6531	0	14.8327	0	0	0	0	0	0	0	14.3631	0	0	0	0	0	0	0
CAMK2D.1	E9PBG7;E9PF82	E9PBG7;E9PF82		CAMK2D	26	38371000	E9PBG7	TRUE	2	21.3089	20.8991	19.1002	18.6405	20.4992	18.9204	20.4602	19.2733	20.5021	18.914	18.8104	18.4541	20.7427	18.1779	19.715	18.2253	20.1641	17.0397	20.0351	19.3063	20.12	17.9807	19.9008	18.8537
CAMK2G	Q5SWX3;A0A2Q3DQE3;Q13555;Q8WU40;H0Y6G2	Q5SWX3;A0A2Q3DQE3;Q13555;Q8WU40;H0Y6G2	Calcium/calmodulin-dependent protein kinase type II subunit gamma	CAMK2G	25	16639000	Q5SWX3	TRUE	1	20.1339	19.8143	17.8927	17.8758	19.5457	17.0405	17.8308	17.8274	18.2894	16.5366	18.8646	17.5413	19.4555	18.0567	19.2806	15.9831	19.7337	16.6351	18.9409	17.4628	18.9138	16.6954	18.7584	17.0457
CAMKV	E7ETR1;C9J9E2;Q8NCB2;B4DM24;F8WDJ4;C9JSB2;B4DSW8	E7ETR1;C9J9E2;Q8NCB2;B4DM24	CaM kinase-like vesicle-associated protein	CAMKV	20	21694000	E7ETR1	TRUE	1	19.4705	19.4674	19.0726	19.1068	18.7286	19.2148	19.2696	18.8363	19.8422	17.416	18.2246	18.9777	19.7232	19.2097	19.2725	17.8121	19.7772	18.2919	17.74	19.7261	20.2907	19.0826	19.4369	18.7417
CAND1	Q86VP6;A0A0C4DGH5;H0YH27;F5H6I6;O75155	Q86VP6;A0A0C4DGH5	Cullin-associated NEDD8-dissociated protein 1	CAND1	62	24822000	Q86VP6	TRUE	1	20.452	20.2252	18.2065	18.3431	19.863	18.2637	19.7862	16.9153	20.0654	16.8018	18.9216	16.901	19.8797	17.8222	19.4635	16.3073	20.0325	17.0349	19.1266	17.9091	20.0127	18.0344	19.2216	17.3144
CANX	P27824;H0Y9Q7;D6RB85;D6RDP7;D6RGY2;D6RAU8;D6RAQ8;D6RFL1;H0Y9H1;D6RHJ3;D6RD16	P27824;H0Y9Q7	Calnexin	CANX	32	43273000	P27824	TRUE	2	21.0524	20.5666	19.2074	18.89	20.8486	18.9793	20.6441	19.1446	20.9469	18.2619	20.3801	19.2886	20.6879	19.1581	20.1437	19.1911	20.7182	19.0534	19.686	19.1782	20.7995	18.9145	20.312	19.6783
CAP1	Q01518;Q5T0R7;Q5T0R6;Q5T0R5;Q5T0R4;Q5T0R3;Q5T0R2;Q5T0R1;Q5T0R9;Q5T0S3;B7Z385;A0A087X0J3;A0A087WZ15;E9PDI2;P40123	Q01518	Adenylyl cyclase-associated protein 1	CAP1	28	19489000	Q01518	TRUE	2	19.6908	19.5327	17.1628	16.7897	19.6911	17.6477	19.4115	16.1191	19.8472	17.7386	18.8273	15.6051	20.0083	17.5391	19.5601	17.6537	19.7018	16.4369	18.8613	17.6238	19.3269	17.0544	18.7228	17.5346
CAPN2	P17655	P17655	Calpain-2 catalytic subunit	CAPN2	33	478830	P17655	TRUE	14	13.932	14.2381	0	0	0	0	14.0419	0	14.5551	0	17.4646	0	14.2788	0	0	0	0	16.6936	14.3824	0	14.0574	13.6455	0	0
CAPRIN1	Q14444;E9PLA9;G3V153	Q14444;E9PLA9;G3V153	Caprin-1	CAPRIN1	21	16731000	Q14444	TRUE	4	16.4685	16.5232	21.3124	21.1612	17.8995	21.2112	17.4213	18.8195	17.5883	20.6648	17.0603	18.52	16.5086	20.2413	17.709	19.1604	17.8021	19.9133	16.2426	18.5171	17.4532	21.3495	17.5373	20.2831
CAPZA1	P52907	P52907	F-actin-capping protein subunit alpha-1	CAPZA1	13	21538000	P52907	FALSE	0	18.7918	19.5093	18.3626	18.3759	18.9801	18.0841	19.1183	19.8734	18.9596	19.5708	19.7119	19.3249	19.82	18.5425	19.4131	18.1906	19.8249	18.4982	19.6064	19.4019	19.7806	17.4715	20.3389	18.8901
CAPZA2	P47755;F8W9N7;C9JUG7;A0A0D9SET8;F8WED3	P47755;F8W9N7;C9JUG7;A0A0D9SET8	F-actin-capping protein subunit alpha-2	CAPZA2	13	96511000	P47755	TRUE	1	21.6529	21.2735	21.4375	21.1368	21.5392	21.2827	21.2978	21.6902	21.6167	19.8157	21.0757	21.0559	21.958	20.6964	21.048	19.8158	21.7877	19.4066	21.2762	21.2236	22.2579	20.5168	22.4523	20.995
CAPZB	B1AK88;A0A6I8PRV6	B1AK88		CAPZB	17	33483000	B1AK88	FALSE	0	20.367	20.4381	19.929	19.4012	19.9882	19.5314	19.8359	19.9479	20.0425	19.5961	18.167	19.8572	19.0349	19.5352	19.7779	18.4475	20.4672	18.3835	20.1927	20.1816	20.5646	18.1168	20.6936	18.7958
CAPZB.1	P47756;B1AK87;B1AK85;A0A6I8PIN8	P47756;B1AK87;B1AK85	F-actin-capping protein subunit beta	CAPZB	17	121020000	P47756	FALSE	0	21.9837	22.0624	21.4544	21.1272	21.685	21.1826	21.8855	22.1009	21.9394	19.4461	21.064	21.315	22.155	21.1745	21.8427	20.2279	22.0675	20.4374	21.4689	21.5612	22.4967	20.9224	22.3765	20.349
CARS	B4DKY1;P49589	B4DKY1;P49589	Cysteine--tRNA ligase, cytoplasmic	CARS	40	3448500	B4DKY1	TRUE	5	17.5763	17.6338	15.6539	16.2879	16.0525	15.9561	17.169	15.5877	17.8759	16.6594	16.165	13.0431	17.1154	14.8952	16.6583	16.0732	15.9387	17.1974	15.1804	14.0696	17.4176	14.2672	16.5714	20.2139
CARS.1	E9PLP0	E9PLP0		CARS	8	4485200	E9PLP0	TRUE	10	17.6226	17.8605	16.1268	16.7989	17.7247	0	17.5165	0	17.5854	0	17.8942	0	17.4044	0	17.3112	0	17.3585	0	0	16.4131	17.4387	0	17.1199	0
CASC4	Q6P4E1;H0YMR0;A0A3B3IRW9	Q6P4E1;H0YMR0;A0A3B3IRW9	Protein CASC4	CASC4	25	727450	Q6P4E1	TRUE	16	15.2164	15.7432	0	0	15.6277	0	0	0	15.7085	0	0	0	15.4767	0	15.4893	0	0	0	15.7131	0	16.1144	0	0	0
CASK	O14936;A0A2U3TZM4;Q5JS79;A0A2R8YE77;A0A2U3TZM1;A0A2R8YFN5;A0A2U3TZN6;A0A2R8Y6F8;A0A7I2RJN6;A0A2R8YEK3;A0A2R8Y3B3;Q5JS72;A0A2R8YEJ7;A0A2R8YGH2;A0A2R8Y7X6;A0A2R8Y4K4;A0A2R8Y6D8	O14936;A0A2U3TZM4;Q5JS79;A0A2R8YE77;A0A2U3TZM1;A0A2R8YFN5;A0A2U3TZN6;A0A2R8Y6F8;A0A7I2RJN6;A0A2R8YEK3;A0A2R8Y3B3	Peripheral plasma membrane protein CASK	CASK	49	1088600	O14936	TRUE	6	15.8517	15.6089	13.1967	15.3699	15.3902	16.1384	15.5747	14.4481	15.9021	21.1131	13.308	14.1692	15.4355	13.3982	14.6425	20.0131	15.885	19.8849	14.4543	15.309	15.9638	13.1959	13.3014	17.6291
CASP14	P31944	P31944	Caspase-14;Caspase-14 subunit p17, mature form;Caspase-14 subunit p10, mature form;Caspase-14 subunit p20, intermediate form;Caspase-14 subunit p8, intermediate form	CASP14	15	662490	P31944	TRUE	18	15.2432	14.9053	0	0	14.7367	0	0	18.3021	0	0	0	0	0	0	14.2851	0	0	0	0	0	15.5593	0	0	0
CAV1	Q03135;C9JKI3;E9PCT5;P56539	Q03135;C9JKI3;E9PCT5	Caveolin-1;Caveolin	CAV1	10	17543000	Q03135	TRUE	5	19.8667	20.0108	19.1057	18.6621	19.0985	17.3841	19.142	18.3473	19.9698	16.5396	18.4997	18.0924	18.6127	17.6111	19.6381	17.0028	18.637	17.2724	17.3129	18.6658	19.5834	17.6998	17.2753	17.3646
CCAR2	G3V119;H0YB24;Q8N163;E5RHJ4	G3V119;H0YB24;Q8N163	Cell cycle and apoptosis regulator protein 2	CCAR2	31	23381000	G3V119	TRUE	1	18.8625	19.1346	19.1009	19.1487	20.0804	19.9141	20.4061	19.8023	19.9231	19.3211	17.6739	19.0487	19.8407	19.0394	19.5658	19.3639	18.4559	18.5333	17.7037	18.9694	18.652	18.4905	18.1174	18.27
CCDC141	C9JR62;B8ZZB3;Q6ZP82	C9JR62;B8ZZB3;Q6ZP82	Coiled-coil domain-containing protein 141	CCDC141	39	1712800	C9JR62	TRUE	18	18.1119	18.5085	15.9272	16.395	16.3741	0	0	0	0	18.7515	0	0	0	0	0	0	0	0	0	0	0	0	0	0
CCDC158	Q5M9N0	Q5M9N0	Coiled-coil domain-containing protein 158	CCDC158	71	25643000	Q5M9N0	FALSE	0	19.1005	19.0885	19.6768	19.1679	20.2297	20.3029	19.9768	20.082	12.0774	20.5479	18.4743	20.2284	19.4584	19.7526	19.8894	20.1806	19.3807	19.3291	19.0823	19.7707	19.4162	19.8709	18.9275	19.2188
CCDC47	Q96A33;A0A087WYW6	Q96A33;A0A087WYW6	Coiled-coil domain-containing protein 47	CCDC47	21	854250	Q96A33	TRUE	12	16.6548	14.5974	15.8058	15.5261	15.4806	0	16.5417	0	16.3241	0	0	0	14.3653	14.662	14.6027	0	15.5323	0	0	0	16.4192	0	0	0
CCDC81	Q6ZN84	Q6ZN84	Coiled-coil domain-containing protein 81	CCDC81	37	3394300	Q6ZN84	TRUE	7	17.0056	17.3671	17.0487	17.0361	16.9617	16.0888	16.4083	17.1861	17.0471	21.1131	16.3865	16.8271	17.2092	16.6721	16.3234	17.2892	16.79	19.8849	16.4094	17.704	16.8749	17.1193	16.634	17.0648
CCDC88A	Q3V6T2;A0A2R8Y885;A0A2U3TZV9;A0A2R8Y7B1;A0A2R8Y820;A0A2R8YCU9;A0A2R8YDS8;A0A2R8Y7D4;A0A2R8YGU1;A0A2R8Y4Z5;H0Y470;H0Y7U8;H7C2C6;A0A2R8Y4X4;A0A2R8Y4W8;A0A2R8YG73;A0A2R8Y5D7;H0Y7K3;A0A2R8Y4C6	Q3V6T2;A0A2R8Y885;A0A2U3TZV9;A0A2R8Y7B1;A0A2R8Y820;A0A2R8YCU9;A0A2R8YDS8;A0A2R8Y7D4;A0A2R8YGU1;A0A2R8Y4Z5;H0Y470;H0Y7U8;H7C2C6;A0A2R8Y4X4;A0A2R8Y4W8;A0A2R8YG73;A0A2R8Y5D7;H0Y7K3;A0A2R8Y4C6	Girdin	CCDC88A	94	572530	Q3V6T2	TRUE	9	14.9383	15.2841	0	0	14.4747	14.4345	13.9696	12.5751	15.9613	0	13.8224	0	15.0192	12.6421	13.774	0	0	0	13.6481	11.9926	12.8513	12.0881	0	0
CCT2	P78371;F5GWF6;F8VQ14	P78371;F5GWF6;F8VQ14	T-complex protein 1 subunit beta	CCT2	32	249640000	P78371	FALSE	0	23.5024	23.1827	21.3477	21.4394	23.0355	20.7993	23.2559	20.5647	23.4834	20.0217	22.8603	20.6075	23.0246	21.0703	22.8849	20.0783	23.3731	20.0547	22.9234	20.7433	23.5424	21.2219	23.1608	21.6003
CCT3	P49368;B4DUR8;Q5SZX6;E9PRC8;Q5SZX9;Q5SZW8;E9PQ35;E9PM09	P49368;B4DUR8	T-complex protein 1 subunit gamma	CCT3	31	190700000	P49368	FALSE	0	23.1513	22.8847	20.1157	20.2216	22.6794	20.3059	22.8209	19.6327	22.9718	18.0692	22.3399	19.5871	23.0846	19.9462	22.3585	20.055	23.0998	19.5071	22.2556	20.4879	23.328	20.3574	22.8145	20.7271
CCT4	P50991	P50991	T-complex protein 1 subunit delta	CCT4	33	124630000	P50991	FALSE	0	22.5879	22.4957	19.5298	19.6071	22.1537	19.1291	22.071	19.7787	22.3274	17.1999	21.6792	19.6933	22.344	19.3302	21.8793	17.3026	22.5947	18.2042	21.9574	19.9264	22.4344	19.2617	21.7552	20.484
CCT5	P48643;B7ZAR1;E9PCA1;E7ENZ3;H0Y914;D6RIZ7	P48643;B7ZAR1;E9PCA1;E7ENZ3	T-complex protein 1 subunit epsilon	CCT5	33	150040000	P48643	FALSE	0	22.9403	22.7735	21.0605	21.0978	21.9299	21.1096	22.5343	18.9084	22.8048	17.5309	21.5378	19.4256	22.4533	19.2107	22.1564	16.1152	22.6728	18.183	21.6901	21.0365	22.5709	20.4767	22.0037	21.2288
CCT6A	P40227	P40227	T-complex protein 1 subunit zeta	CCT6A	26	168290000	P40227	FALSE	0	23.1175	23.0126	19.5381	20.2049	22.5286	19.9638	22.4075	20.2229	22.7521	18.583	22.1122	21.0224	22.9338	20.1787	22.0785	18.572	23.0648	19.6103	22.1942	20.3603	22.8991	19.7268	22.0778	20.8603
CCT6B	Q92526;J3KRI6	Q92526	T-complex protein 1 subunit zeta-2	CCT6B	27	2991600	Q92526	TRUE	2	16.3402	15.5241	16.1688	15.5508	17.4072	17.7541	16.2269	14.7109	16.4639	21.1131	16.6298	16.3523	16.9464	14.1355	16.9439	20.0131	17.5417	17.5203	16.9805	15.109	17.2761	14.0013	15.553	18.7181
CCT7	Q99832;F8WAM2;F8WBP8;A0A0D9SG95	Q99832	T-complex protein 1 subunit eta	CCT7	31	156810000	Q99832	FALSE	0	22.7308	22.5124	19.6775	19.6562	22.4686	19.7638	22.413	19.6412	22.681	17.4996	22.1883	19.7479	22.8603	19.8213	22.2672	18.9626	22.7732	18.0216	22.3075	20.2565	22.947	20.3293	22.4918	21.4035
CCT8	P50990;H7C4C8;H7C2U0	P50990	T-complex protein 1 subunit theta	CCT8	37	216380000	P50990	FALSE	0	23.4614	23.2696	19.98	20.3142	23.0698	19.767	22.8243	19.924	23.202	19.9136	22.6626	19.9538	23.2053	19.6068	22.6479	19.9422	23.1605	19.1672	22.4679	20.6848	23.4149	20.037	22.885	21.5042
CD44	H0YDX6;H0YD13;H0YD17;H0YDW7;H0YCV9;H0Y2P0;H0Y5E4;P16070	H0YDX6;H0YD13;H0YD17;H0YDW7;H0YCV9;H0Y2P0;H0Y5E4;P16070	CD44 antigen	CD44	6	5571600	H0YDX6	TRUE	5	18.8866	18.7369	17.2203	17.2966	18.6407	17.5478	18.2788	17.6067	18.3868	21.1131	18.1748	17.0567	17.6588	16.0585	18.0705	15.3674	18.0871	16.1551	17.4422	16.7497	17.7728	17.2008	17.9379	18.2593
CD47	H7BYS8;Q08722	H7BYS8;Q08722	Leukocyte surface antigen CD47	CD47	3	32349000	H7BYS8	TRUE	15	20.4477	20.9029	0	0	21.9262	0	0	0	20.8676	0	0	0	20.7214	0	0	0	20.4502	0	20.1738	0	21.072	0	20.8831	0
CDC23	Q9UJX2	Q9UJX2	Cell division cycle protein 23 homolog	CDC23	32	329980	Q9UJX2	TRUE	17	15.4865	15.1444	0	0	13.5859	0	0	0	15.2768	0	0	0	15.5132	0	0	0	14.7705	0	0	0	14.6789	0	0	0
CDC42	P60953;A0A590UJK8;Q5JYX0;A0A494C1M1;A0A494BZX6;A0A3B3IRV0	P60953;A0A590UJK8;Q5JYX0	Cell division control protein 42 homolog	CDC42	9	34525000	P60953	FALSE	0	19.8801	19.5896	18.2995	19.433	20.6501	19.9851	20.1613	20.4152	19.946	17.546	19.6425	19.5936	20.1413	19.6585	19.8754	19.0833	20.1577	18.6706	19.3565	20.3245	20.4714	20.709	20.2166	21.1984
CDC42BPA	H0Y6V3;H0Y7V8;A0A0A0MRJ1;H0Y5V1;A0A0A0MRJ0;Q5VT25	H0Y6V3;H0Y7V8;A0A0A0MRJ1;H0Y5V1;A0A0A0MRJ0;Q5VT25	Non-specific serine/threonine protein kinase;Serine/threonine-protein kinase MRCK alpha	CDC42BPA	37	193110	H0Y6V3	TRUE	14	12.8174	12.8281	0	13.4578	13.7163	0	12.535	0	13.0622	0	0	0	13.2536	0	13.1759	0	13.0822	0	13.1751	0	0	0	0	0
CDC5L	Q99459	Q99459	Cell division cycle 5-like protein	CDC5L	38	1102200	Q99459	TRUE	6	14.4911	14.8277	16.2176	16.0773	14.9702	15.8256	13.4127	16.5887	14.0695	19.0152	12.8333	16.2796	13.4628	16.2345	14.6835	17.3944	15.7565	17.0575	15.1054	16.4248	14.4993	16.1993	13.8142	17.2062
CDH13	P55290	P55290	Cadherin-13	CDH13	32	7184500	P55290	TRUE	3	18.0729	17.9874	14.8266	16.6467	18.6354	15.4605	18.6561	15.1282	17.9326	16.4875	16.3379	15.2067	18.2537	14.6181	17.3421	16.6339	18.2118	17.4147	17.0225	16.0114	18.8376	15.289	17.0953	17.3299
CDH2	C9J126;P19022;C9JMH2;A0A6Q8PF58;C9J8J8;A0A6Q8PHJ8	C9J126;P19022;C9JMH2;A0A6Q8PF58	Cadherin-2	CDH2	31	2752600	C9J126	TRUE	5	15.5308	15.5619	14.7884	15.2501	17.4382	14.4492	17.2285	16.3652	16.6844	21.1131	15.7455	15.506	16.367	13.5701	16.9938	20.0131	16.7985	19.8849	16.7696	14.2198	16.6626	14.253	16.8142	14.5455
CDIPT	O14735;B3KY94;H3BUR9	O14735;B3KY94;H3BUR9	CDP-diacylglycerol--inositol 3-phosphatidyltransferase	CDIPT	7	19202000	O14735	TRUE	5	19.6392	19.2466	18.0808	18.5356	19.9417	17.2734	19.4747	17.9323	19.2161	17.0564	19.1712	19.1579	19.7301	17.5551	19.1603	18.6092	18.8074	17.3178	19.4163	17.7951	20.2754	17.7111	18.887	17.858
CDK5RAP3	J3QL86;J3QS62;J3QQY1;Q96JB5	J3QL86;J3QS62;J3QQY1;Q96JB5	CDK5 regulatory subunit-associated protein 3	CDK5RAP3	8	2346500	J3QL86	TRUE	12	0	14.0643	0	0	0	0	17.368	0	0	18.4422	17.6889	17.2416	15.5279	0	17.6955	0	16.0023	0	16.6023	16.6407	15.4449	0	17.5831	0
CDS2	O95674	O95674	Phosphatidate cytidylyltransferase 2	CDS2	17	91966	O95674	TRUE	21	0	0	0	0	0	0	13.3064	0	0	0	0	0	0	0	0	0	13.8964	0	0	0	14.1801	0	0	0
CELF1	E9PQK4;E9PSH0;E9PKU1;G5EA30;Q92879	E9PQK4;E9PSH0;E9PKU1;G5EA30;Q92879	CUGBP Elav-like family member 1	CELF1	6	1747600	E9PQK4	TRUE	13	0	0	17.7191	17.2777	16.7982	0	16.4302	17.6134	0	0	0	16.537	0	17.5573	0	0	16.1836	0	0	18.2753	18.4993	17.9252	0	0
CELF2	V9GYD9;Q5VZZ6;A0A0J9YX66;A0A1B0GU44;E9PC62;A0A1B0GUN8;A0A0J9YXJ0;O95319;V9GY47;A0A0J9YXK1	V9GYD9;Q5VZZ6;A0A0J9YX66;A0A1B0GU44;E9PC62;A0A1B0GUN8;A0A0J9YXJ0;O95319	CUGBP Elav-like family member 2	CELF2	16	15687000	V9GYD9	TRUE	1	17.92	17.8123	19.7295	19.7096	18.6347	19.99	18.4427	19.4813	17.5	19.8711	15.7762	19.8449	17.7442	19.4829	18.1141	18.902	18.8319	20.3909	17.9095	20.0237	19.1339	20.4926	18.275	20.0619
CELF6	F6UBL3;A0A0C4DGR1;B4DHA8;M0QY66;Q96J87;Q9BZC1;H0Y623;Q5SZQ8;Q8N6W0	F6UBL3;A0A0C4DGR1;B4DHA8;M0QY66;Q96J87;Q9BZC1;H0Y623;Q5SZQ8;Q8N6W0	CUGBP Elav-like family member 6;CUGBP Elav-like family member 4;CUGBP Elav-like family member 3;CUGBP Elav-like family member 5	CELF6;CELF4;CELF3;CELF5	10	1957300	F6UBL3	TRUE	6	14.1364	14.1008	17.3382	17.3728	14.3739	17.2032	14.6699	15.3508	14.9774	18.0856	14.7097	17.3901	14.3089	17.5516	14.166	17.0996	14.9125	17.7359	15.1951	18.1874	14.8425	18.0834	14.1543	17.4095
CENPV	Q7Z7K6;A0A0M3HER2	Q7Z7K6;A0A0M3HER2	Centromere protein V	CENPV	12	15581000	Q7Z7K6	FALSE	0	16.0257	17.8753	18.81	18.9673	18.2085	20.4995	17.8855	20.0522	18.2516	20.0655	17.4458	20.5765	19.0192	19.8606	18.6614	20.7707	18.4825	20.4345	17.7007	20.0489	18.0029	19.711	17.3517	19.4177
CEP170	H0Y2V6;Q5SW79	H0Y2V6;Q5SW79	Centrosomal protein of 170 kDa	CEP170	81	156040	H0Y2V6	TRUE	16	0	0	12.3433	0	0	0	13.1649	0	13.508	0	0	0	13.2147	0	13.2317	0	13.3509	0	0	0	13.3091	0	13.2919	0
CFL1	P23528;G3V1A4;E9PK25;E9PP50;E9PQB7;E9PLJ3;E9PS23	P23528;G3V1A4;E9PK25;E9PP50;E9PQB7	Cofilin-1	CFL1	10	251480000	P23528	FALSE	0	22.5283	22.3125	22.376	23.1429	22.9863	23.3268	22.6575	23.003	23.0268	22.4089	22.4606	23.0501	22.8081	23.2701	22.4888	22.5955	22.9769	23.4266	22.7851	23.6536	22.9802	23.5216	22.2479	24.3659
CFL2	Q9Y281;F8WDN3	Q9Y281	Cofilin-2	CFL2	11	4555100	Q9Y281	TRUE	13	17.0294	16.6192	14.9252	0	17.497	0	17.9288	0	17.8225	0	0	0	18.5099	0	17.5205	0	17.8026	0	0	0	17.7857	0	17.0726	0
CHCHD3	C9JRZ6;F8WAR4;Q9NX63;A0A286YEX5	C9JRZ6;F8WAR4;Q9NX63	MICOS complex subunit MIC19	CHCHD3	14	96525000	C9JRZ6	TRUE	1	21.9982	21.7462	21.4763	20.6734	21.8927	20.5927	21.5039	21.7631	21.851	20.6941	21.5572	20.6628	21.5459	20.6135	21.4963	20.7356	21.4783	20.0144	21.3866	21.3889	21.8588	19.5768	20.7364	20.6138
CHMP3	Q9Y3E7	Q9Y3E7	Charged multivesicular body protein 3	CHMP3	8	4312500	Q9Y3E7	TRUE	14	15.1161	15.3813	18.5186	18.7101	0	19.4732	0	19.8364	0	0	0	19.1466	0	19.0163	0	0	0	0	0	18.1459	0	17.4296	0	0
CHMP4B	Q9H444	Q9H444	Charged multivesicular body protein 4b	CHMP4B	14	11202000	Q9H444	TRUE	6	16.608	16.6254	19.8474	19.7487	13.4482	20.2837	16.6358	20.3226	17.6945	18.9429	17.1959	20.3341	17.0587	20.2571	16.963	19.088	15.6605	19.3081	17.1274	20.3633	17.4721	18.9979	16.4755	20.0207
CHTOP	X6R700;Q9Y3Y2	X6R700;Q9Y3Y2	Chromatin target of PRMT1 protein	CHTOP	8	22484000	X6R700	TRUE	4	17.7286	18.2677	21.2233	20.6355	18.8578	18.734	16.7439	20.0209	19.1691	19.6858	18.4151	19.8331	17.9574	20.6703	19.4129	19.5423	19.8635	19.3887	19.9938	20.3852	17.6682	19.9558	17.5982	19.5229
CISD1	Q9NZ45	Q9NZ45	CDGSH iron-sulfur domain-containing protein 1	CISD1	6	9645600	Q9NZ45	TRUE	9	18.8015	18.645	17.7431	17.7622	19.3933	0	18.6698	17.7811	18.813	0	0	0	18.5874	0	18.958	0	18.5791	0	18.3558	17.5409	18.7082	0	18.7533	0
CKAP4	Q07065	Q07065	Cytoskeleton-associated protein 4	CKAP4	38	8515800	Q07065	TRUE	4	18.7998	18.2084	16.7946	17.2134	18.7333	16.0294	18.519	16.062	18.9068	21.1131	17.4169	17.0105	17.9009	17.1784	17.4717	15.9042	18.1868	16.0841	18.0583	16.6221	18.316	15.9242	16.3209	16.8768
CKAP5	Q14008;E9PQH5;H0YDX5	Q14008	Cytoskeleton-associated protein 5	CKAP5	106	557330	Q14008	TRUE	5	14.7111	14.0016	14.1869	13.168	14.0444	13.5785	13.784	13.6893	14.7453	21.1131	13.4597	14.1365	14.9429	12.5934	13.9547	15.5688	14.6969	15.4381	13.1189	12.3417	14.6256	14.2954	13.4322	20.2139
CKB	P12277;G3V4N7;G3V461;H0YJG0;P06732	P12277;G3V4N7	Creatine kinase B-type	CKB	17	125650000	P12277	FALSE	0	22.0776	21.8211	20.6156	21.2485	21.8323	21.8506	21.9115	21.7899	22.5923	20.2154	21.4642	21.0584	21.9231	20.4894	22.323	19.7092	21.7552	21.6668	21.4526	22.0159	22.0683	22.1049	22.0086	23.2274
CKMT1A	P12532;F8WCN3;C9JSQ1;C9J8F6;C9JJX8;C9J995;C9J6W7;C9JT96;D6RHV3;D6R998;P17540	P12532;F8WCN3;C9JSQ1	Creatine kinase U-type, mitochondrial	CKMT1A;CKMT1B	20	10287000	P12532	TRUE	6	18.7719	18.5607	14.9663	15.2816	19.3028	14.9027	19.1788	15.1639	18.7158	21.1131	17.6363	14.1349	18.763	15.0848	18.0132	20.0131	18.8378	19.8849	17.5209	16.1104	18.6336	15.2093	18.2493	15.45
CLASP1	H0Y5T1;F8WA11;Q7Z460;C9J151;C9JP76	H0Y5T1;F8WA11;Q7Z460;C9J151	CLIP-associating protein 1	CLASP1	77	2820000	H0Y5T1	TRUE	4	16.2464	16.2888	18.524	17.9533	13.8288	15.7239	15.8156	15.5087	15.6524	21.1131	15.9637	15.3473	15.6152	17.0905	16.8506	16.7986	16.2886	16.4205	15.6917	15.8524	16.1038	15.9742	16.7122	15.7011
CLASP2	A0A0U1RQI6;E7ERI8;E7EW49;E3W994;J3KR49;O75122;C9J668;H7C4M5;H7C5M8;D6RBU8;B3KR06;E7ENG2	A0A0U1RQI6;E7ERI8;E7EW49;E3W994;J3KR49;O75122	CLIP-associating protein 2	CLASP2	75	111340	A0A0U1RQI6	TRUE	12	12.8975	12.6443	12.6007	11.7278	13.5817	0	12.3305	0	13.037	0	0	0	12.6296	0	12.7513	0	12.6258	0	12.0668	12.2512	0	0	0	0
CLINT1	Q14677	Q14677	Clathrin interactor 1	CLINT1	22	3546700	Q14677	TRUE	8	14.8236	16.4149	16.7553	15.9658	17.2976	16.4323	17.2606	18.0146	16.9917	16.6594	17.5989	19.2567	14.8428	16.5304	17.0701	17.0979	17.4562	17.2098	16.6838	17.8912	16.8931	16.8035	16.4282	18.1099
CLIP2	Q9UDT6	Q9UDT6	CAP-Gly domain-containing linker protein 2	CLIP2	60	378770	Q9UDT6	TRUE	9	0	0	0	11.9787	14.1221	13.3608	0	13.965	14.0779	0	14.6614	0	14.63	14.2579	14.0621	0	12.2855	0	14.4671	14.9518	13.4954	13.0063	13.5822	0
CLPX	O76031;H0YK07;H0YM48	O76031	ATP-dependent Clp protease ATP-binding subunit clpX-like, mitochondrial	CLPX	39	1944800	O76031	TRUE	10	17.6416	17.167	0	12.9173	15.4365	0	16.2581	13.4728	16.1508	0	13.7721	0	14.7829	0	14.0395	0	16.8631	0	16.1379	0	16.8071	0	15.1008	0
CLTA	P09496;C9J8P9;F8WF69	P09496;C9J8P9;F8WF69	Clathrin light chain A	CLTA	7	68268000	P09496	TRUE	2	21.634	21.6156	16.4229	18.7321	21.3114	18.2679	21.2518	19.712	20.4632	18.1469	20.2328	19.1857	22.2207	18.5737	21.1905	18.7187	19.5277	17.4968	21.9548	18.2402	21.4046	19.969	19.8758	20.5111
CLTB	P09497;D6RJD1;H0Y9Q6	P09497	Clathrin light chain B	CLTB	9	58062000	P09497	TRUE	3	20.9057	21.1089	18.6357	18.62	21.0211	17.9485	21.475	17.4545	21.6073	18.4786	21.2981	17.9178	20.9292	18.7062	21.106	18.4589	21.3288	17.3431	21.1078	19.1677	20.3471	18.5806	19.7965	20.657
CLTC	A0A087WVQ6;Q00610;J3KS13;P53675;A0A087WX41;K7EJJ5;J3KRF5;J3KSQ2;J3QL20;F5H5N6;A0A087WV74;A0A087WXH4	A0A087WVQ6;Q00610	Clathrin heavy chain;Clathrin heavy chain 1	CLTC	90	98873000	A0A087WVQ6	FALSE	0	21.905	21.952	19.9881	20.2747	22.0604	20.402	21.5518	19.636	22.0596	19.0534	21.7809	19.6497	22.1442	20.5001	21.8192	20.0048	21.9531	19.1964	21.6968	20.1703	21.2183	20.1305	20.9155	20.9951
CMPK1	Q5T0D2;P30085	Q5T0D2;P30085	UMP-CMP kinase	CMPK1	10	3658100	Q5T0D2	TRUE	7	15.9584	16.488	17.0046	17.6317	16.3534	19.1474	16.0362	17.3637	15.9235	16.4795	15.811	17.9078	16.7546	17.7431	15.9049	17.4325	16.1533	17.0906	15.2403	18.5424	16.9159	18.2999	15.9408	20.7814
CNIH4	A6NLH6;Q9P003	A6NLH6;Q9P003	Protein cornichon homolog 4	CNIH4	2	8871100	A6NLH6	TRUE	17	19.5911	19.2507	0	0	19.1985	0	19.0404	0	0	0	0	0	18.3544	0	0	0	19.0893	0	0	0	19.3531	0	0	0
CNN3	Q15417;E9PDU6;K7ES69;A0A087X271;H3BVI6;B4DDF4;B4DUT8;Q99439	Q15417;E9PDU6	Calponin-3;Calponin	CNN3	15	2655800	Q15417	TRUE	8	16.4679	16.5066	16.6866	16.6665	16.1163	16.0577	16.0016	16.4361	17.8063	21.1131	15.6566	16.0855	16.8945	16.1042	15.5304	16.3891	16.4458	16.1158	15.5193	15.9069	17.3485	16.5181	16.2662	16.6206
CNOT1	A5YKK6;H3BNB1;H3BR89;H3BVC9;H3BMH0;H3BMZ2	A5YKK6	CCR4-NOT transcription complex subunit 1	CNOT1	122	717120	A5YKK6	TRUE	4	14.5935	13.8977	14.9117	15.0192	15.0946	14.4503	13.4972	15.2717	13.799	21.1131	13.6547	15.9503	13.9059	15.4314	12.7361	16.2416	14.0007	16.2572	13.761	16.31	13.497	14.4086	12.5866	15.6833
CNOT10	H7C1X9;Q9H9A5	H7C1X9;Q9H9A5	CCR4-NOT transcription complex subunit 10	CNOT10	11	1960400	H7C1X9	TRUE	5	15.7961	15.4502	16.1887	16.0062	16.3466	16.362	15.0202	17.1941	15.2081	21.1131	16.174	17.4383	15.7709	16.4489	15.15	17.2714	15.6414	17.2063	15.8728	16.6427	15.5823	16.7132	15.3196	20.2139
CNR1	P21554	P21554	Cannabinoid receptor 1	CNR1	16	2452400	P21554	TRUE	10	16.9753	16.8032	16.5225	15.9224	16.8907	16.3838	16.1263	16.809	17.2253	16.6594	16.6976	16.3856	16.7257	16.2232	16.1412	16.8959	16.8175	16.8908	16.2879	17.1194	17.4082	16.8256	16.8342	17.6371
CNTN1	Q12860;H0YIJ1;F8VQW3;F8VX96;F8VUI8;F8VUI9	Q12860	Contactin-1	CNTN1	53	38244000	Q12860	FALSE	0	20.4344	20.5503	18.982	19.1607	20.7871	18.7302	20.4551	19.6383	20.5916	19.176	19.6356	19.3448	20.3355	19.1069	20.3012	19.039	20.3213	19.1847	20.0051	18.9602	20.6064	19.0056	20.031	19.3393
COMMD3	R4GNF2;H0Y4E5;Q9UBI1	R4GNF2;H0Y4E5;Q9UBI1	COMM domain-containing protein 3	COMMD3	2	4141700	R4GNF2	TRUE	15	18.1603	17.8228	0	17.1956	0	0	17.4748	0	17.4756	0	0	0	17.8958	0	17.3695	0	17.8544	0	0	0	18.0252	0	0	0
CON__ENSEMBL:ENSBTAP00000024146	CON__ENSEMBL:ENSBTAP00000024146	CON__ENSEMBL:ENSBTAP00000024146			75	80986	CON__ENSEMBL:ENSBTAP00000024146	TRUE	18	0	12.4368	0	0	0	0	12.3406	0	12.7049	0	0	0	12.8845	0	0	0	12.5063	0	0	0	12.8203	0	0	0
CON__P00761	CON__P00761	CON__P00761			11	6842500000	CON__P00761	FALSE	0	26.8197	27.2742	27.4528	27.6675	27.6978	28.8721	27.0851	28.4196	27.5084	29.6461	26.9118	28.6469	26.9497	27.4951	26.2586	28.7892	27.3626	29.184	26.7209	28.1113	27.9741	28.5406	27.9856	31.8026
CON__P02662	CON__P02662	CON__P02662			9	2888800	CON__P02662	TRUE	11	15.3879	16.4196	17.5066	17.4404	16.8386	17.5904	14.9284	17.171	17.9463	19.0092	16.6552	17.527	16.9898	17.2491	16.5688	18.7516	16.9791	17.8229	16.1994	18.0725	17.2164	16.9191	17.4262	21.8879
CON__P02769	CON__P02769;H0YA55;A0A0C4DGB6;CON__P02768-1;P02768;C9JKR2;D6RHD5;B7WNR0;H7C013;A0A087WWT3	CON__P02769			40	349140000	CON__P02769	FALSE	0	22.8302	23.0014	23.0404	23.4092	23.3999	23.1359	23.3803	23.506	23.7508	23.1956	22.9714	23.0999	23.7503	23.3014	23.7778	23.9176	22.6814	22.9855	22.6131	23.831	23.0769	23.7443	22.9048	24.928
CON__P15636	CON__P15636	CON__P15636			24	1424500000	CON__P15636	FALSE	0	23.9968	24.6706	25.0993	25.352	25.3652	26.4376	24.5815	26.1397	24.6242	27.4116	24.2947	26.5503	24.8549	25.7516	24.5563	27.5688	25.1678	27.4532	24.2292	25.9524	25.3306	26.6067	25.8218	29.5534
CON__P81644	CON__P81644	CON__P81644			5	13029000	CON__P81644	TRUE	7	17.2857	17.736	19.466	19.9204	18.9585	19.7367	18.2945	20.0108	17.1311	19.1539	17.2709	19.8427	18.7624	20.7541	18.3689	19.4817	18.199	18.7647	16.3551	19.7691	18.7326	20.0013	17.4423	20.3612
CON__Q3SX14	CON__Q3SX14	CON__Q3SX14			34	43593000	CON__Q3SX14	FALSE	0	20.9415	20.8699	20.5366	19.4968	20.6806	19.1682	20.4121	20.5211	20.482	19.7646	20.253	20.6113	20.6956	19.4362	20.3438	18.4615	20.3588	17.7331	20.2979	19.8771	19.6462	17.9732	19.4722	18.2183
CON__Q3ZBD7	CON__Q3ZBD7	CON__Q3ZBD7			27	774240	CON__Q3ZBD7	TRUE	15	15.5268	15.5106	0	14.2358	14.5328	0	15.0611	0	15.7266	0	0	0	15.3779	0	0	0	15.9594	0	0	0	15.4582	0	0	0
CON__Q9Z2K1	CON__Q9Z2K1;CON__Q3ZAW8	CON__Q9Z2K1;CON__Q3ZAW8			30	24711000	CON__Q9Z2K1	TRUE	5	20.1988	19.6728	16.9264	17.1735	19.9762	16.4906	20.2857	15.75	20.4385	18.0323	18.6709	16.2429	20.144	15.13	20.0181	17.7425	19.9296	17.4247	18.907	17.2596	19.5705	16.6406	18.6883	17.8277
CON__Streptavidin	CON__Streptavidin	CON__Streptavidin			6	16201000	CON__Streptavidin	TRUE	2	20.3293	20.1078	19.8177	19.7659	18.5681	20.9793	17.0759	19.8507	18.8552	20.4448	19.3263	19.6809	17.2497	20.5688	16.7466	19.5547	19.1049	20.3712	18.8198	19.5713	20.6488	21.0201	21.2824	24.2649
COPA	A0A3B3IT15;P53621;A0A3B3IS84;A0A3B3ISC6;A0A3B3IU89;A0A3B3ITV3;A0A3B3ISK1;A0A3B3ITI7;A0A3B3IU78;A0A3B3IS23;A0A3B3ITX2;A0A3B3IU84	A0A3B3IT15;P53621;A0A3B3IS84;A0A3B3ISC6;A0A3B3IU89	Coatomer subunit alpha;Xenin;Proxenin	COPA	68	25028000	A0A3B3IT15	FALSE	0	20.5321	20.2573	18.4396	18.9184	19.4187	17.8942	19.8728	18.2838	19.5743	16.8018	19.1449	18.5121	19.932	18.5099	19.5548	17.1369	19.8407	16.9463	19.151	18.7005	19.9449	17.4464	19.1188	16.5182
COPB1	P53618;E9PP73;E9PP63;E9PKQ1	P53618;E9PP73	Coatomer subunit beta	COPB1	48	10119000	P53618	TRUE	3	19.1387	19.0311	16.6846	16.2918	18.9334	13.5039	18.5721	14.617	18.7365	17.7416	17.9488	15.0747	18.8378	14.7607	18.2827	16.3377	18.685	17.0976	17.8075	15.5344	18.579	14.8066	17.4203	16.1774
COPB2	H0Y938;H0YAC7;P35606;A0A7I2V258;A0A7I2V3G0;A0A7I2YQF9;D6R997;D6RBZ7;D6RCL6;D6RBG7;D6RBT6	H0Y938;H0YAC7;P35606;A0A7I2V258	Coatomer subunit beta	COPB2	49	21445000	H0Y938	TRUE	2	20.1392	20.0813	18.2736	17.6786	19.7284	17.3853	19.5865	18.4222	19.8988	16.1833	18.5464	18.178	19.829	17.5937	19.2276	15.2152	19.7964	18.6229	18.7822	17.6478	19.6737	16.8848	18.5928	18.382
COPE	M0R061;M0QXB4;O14579	M0R061;M0QXB4;O14579	Coatomer subunit epsilon	COPE	7	23897000	M0R061	TRUE	5	20.3386	20.0361	18.795	18.1792	19.4704	17.886	19.5785	17.7851	19.757	17.7062	17.8102	18.5034	20.0908	17.0748	19.6526	17.2563	20.3122	19.117	18.2852	18.9703	20.1516	17.7754	19.591	18.5778
COPG1	Q9Y678;H0Y8X7	Q9Y678	Coatomer subunit gamma-1	COPG1	49	6886000	Q9Y678	TRUE	6	18.7334	18.2241	15.5993	15.0055	18.1765	14.215	18.1731	14.154	18.3705	16.0015	15.9804	13.3184	18.6198	13.6112	17.9024	16.771	18.1015	16.6061	17.0327	14.8773	17.8706	13.1008	15.7577	16.5662
COPG2	Q9UBF2	Q9UBF2	Coatomer subunit gamma-2	COPG2	46	1038300	Q9UBF2	TRUE	12	16.2373	15.8646	14.1143	0	14.4105	0	16.029	0	15.2032	0	14.6397	0	15.6939	0	13.8199	0	15.6933	0	0	0	15.4361	0	14.3038	0
COPS2	P61201;B4DIH5;H0YKU5;H0YM03	P61201;B4DIH5;H0YKU5	COP9 signalosome complex subunit 2	COPS2	21	4769400	P61201	TRUE	7	18.0187	17.6888	14.4676	15.4043	17.8343	14.5271	16.6941	14.698	18.1725	16.5199	16.2042	15.2488	17.7846	14.6956	17.3215	16.771	18.2303	15.8281	17.0222	15.656	17.2755	14.9418	16.6366	17.1018
COPS3	Q9UNS2;H7C3P9;J3QL22;J3QS85;K7ELN6;J3KTQ1;J3QKR0;C9JLV5	Q9UNS2;H7C3P9	COP9 signalosome complex subunit 3	COPS3	25	10419000	Q9UNS2	TRUE	3	16.5511	16.1044	0	0	19.2893	19.7981	17.8222	20.3348	18.4697	20.4991	18.0439	19.3556	18.2272	17.8586	16.7631	20.182	17.3132	20.4593	0	18.8641	18.0141	19.5429	17.6433	21.3927
COPS4	D6RAX7;Q9BT78;D6RD63;D6RFN0	D6RAX7;Q9BT78;D6RD63;D6RFN0	COP9 signalosome complex subunit 4	COPS4	23	6507700	D6RAX7	TRUE	5	17.9661	18.1127	14.9208	15.7712	18.224	14.4923	17.7574	15.1027	18.3932	21.1131	15.0577	16.5084	18.3756	16.3352	18.1613	17.329	18.1758	17.2208	17.8028	14.3224	17.787	15.3324	16.407	16.7609
COPS5	Q92905;E5RHH5	Q92905	COP9 signalosome complex subunit 5	COPS5	17	5283000	Q92905	TRUE	5	18.0753	16.8383	14.8304	14.5002	16.5289	15.6977	16.6341	16.3696	18.0485	19.078	16.7444	16.3694	18.3911	16.1293	17.7901	16.4557	18.5718	17.9062	16.8751	16.8634	17.7023	16.7136	17.4779	18.0271
COPS7B	J3QT95;A0A087X1P5;J3KQ41;Q9H9Q2;J3KQV6;J3QT67;J3QT66;J3QT69;J3QT50;J3QT43;J3KQ34	J3QT95;A0A087X1P5;J3KQ41;Q9H9Q2;J3KQV6;J3QT67;J3QT66;J3QT69;J3QT50;J3QT43;J3KQ34	COP9 signalosome complex subunit 7b	COPS7B	5	1419000	J3QT95	TRUE	14	15.0968	0	0	0	17.095	0	16.3782	0	0	0	0	0	0	16.195	0	0	17.6451	0	0	16.3888	17.5042	16.9516	17.1662	18.3743
CORO1A	P31146;H3BRY3;H3BNA2;H3BU76;H3BSL1;H3BTU6;H3BRJ0	P31146;H3BRY3	Coronin-1A;Coronin	CORO1A	19	4443300	P31146	TRUE	6	17.5525	16.4642	15.7149	15.185	17.864	16.8012	17.6394	16.0837	18.2972	17.05	16.5209	14.815	16.8756	15.1249	16.8543	17.1106	17.6685	17.54	17.0276	14.5789	17.4994	15.34	17.5487	17.8366
CORO1B	Q9BR76;A0A087WW53;F5H390;F5H0D2;A9Z1Z3	Q9BR76;A0A087WW53;F5H390	Coronin-1B;Coronin	CORO1B	20	11873000	Q9BR76	TRUE	6	19.0816	18.9334	18.0973	17.6842	18.033	17.6997	18.8832	16.9687	19.5809	16.8577	18.8137	17.1693	19.2145	17.6395	18.3728	17.735	18.5044	16.5729	17.9409	16.9612	18.2971	16.0203	17.742	17.1291
CORO1C	Q9ULV4;B4E3S0;H0YHL7;F8W1H8;F8VUX3;F8VSA4;F8VRE9;F8VTT6;F8VVB7;F8VV53	Q9ULV4;B4E3S0	Coronin-1C;Coronin	CORO1C	19	185860000	Q9ULV4	TRUE	1	23.0042	22.7021	20.4054	20.784	22.9117	19.8122	22.5433	20.1331	22.9653	19.5654	22.1693	20.0944	23.0554	19.7947	22.7355	20.4443	23.1402	18.824	22.3388	19.0461	23.1658	18.7496	22.6081	21.2445
CORO2B	Q9UQ03	Q9UQ03	Coronin-2B	CORO2B	24	45494000	Q9UQ03	TRUE	3	20.9469	21.1255	20.0104	19.1898	20.7211	17.625	19.7957	19.3791	21.1306	18.0589	20.7369	19.3127	21.1648	17.6991	20.8769	18.05	20.8974	15.9949	20.2537	17.9635	20.6602	16.9236	19.4977	19.0653
COX5A	H3BRM5;H3BV69;P20674;H3BNX8	H3BRM5;H3BV69;P20674	Cytochrome c oxidase subunit 5A, mitochondrial	COX5A	4	96972000	H3BRM5	TRUE	3	21.6606	20.4064	20.0831	19.8085	22.224	20.0599	21.762	20.7953	21.6818	19.5948	22.3503	20.2576	21.9861	19.7337	21.5031	20.2515	21.7621	19.404	21.9666	20.2033	22.3683	20.3736	22.2609	21.2419
CP	E9PFZ2;P00450;H7C5R1;CON__ENSEMBL:ENSBTAP00000031900	E9PFZ2;P00450;H7C5R1;CON__ENSEMBL:ENSBTAP00000031900	Ceruloplasmin	CP	46	226740	E9PFZ2	TRUE	16	14.9253	13.3876	0	13.9855	0	14.0663	0	14.0164	14.8042	0	0	13.6577	0	0	0	0	13.6424	0	0	0	0	0	0	0
CPE	P16870;D6RF88;C9JE88;D6R930	P16870	Carboxypeptidase E	CPE	24	1379400	P16870	TRUE	8	15.8714	16.3524	16.061	16.2966	14.3797	15.3499	15.2731	15.5501	16.0964	21.1131	15.4098	15.5755	15.7509	15.5251	15.5296	16.4857	16.3199	16.8267	15.6273	15.9216	15.7425	14.7613	14.7649	15.3001
CPNE2	Q96FN4;E7ENV7;O75131;Q8IYJ1;Q96A23;O95741;Q86YQ8;Q9HCH3;Q9UBL6	Q96FN4;E7ENV7;O75131;Q8IYJ1;Q96A23;O95741;Q86YQ8;Q9HCH3;Q9UBL6	Copine-2;Copine-3;Copine-9;Copine-4;Copine-6;Copine-8;Copine-5;Copine-7	CPNE2;CPNE8;CPNE3;CPNE9;CPNE4;CPNE6;CPNE5;CPNE7	25	437170	Q96FN4	TRUE	17	15.1694	15.0888	0	0	0	0	0	0	14.1668	0	0	0	0	0	14.6576	0	15.7243	0	14.1258	0	15.2168	0	0	0
CPSF6	F8WJN3;Q16630	F8WJN3;Q16630	Cleavage and polyadenylation specificity factor subunit 6	CPSF6	15	943480	F8WJN3	TRUE	8	17.2316	17.2056	15.325	16.3828	17.5858	15.6599	16.9742	15.9473	16.0283	16.6594	16.9902	15.396	14.9993	14.9374	15.7262	16.8674	17.5105	17.1974	16.5634	15.1412	17.2565	15.5548	17.1229	17.2747
CRMP1	Q14194;E9PD68	Q14194;E9PD68	Dihydropyrimidinase-related protein 1	CRMP1	34	68050000	Q14194	FALSE	0	21.3406	21.3559	18.952	19.6774	21.3763	18.3503	21.0438	19.089	21.4346	17.5336	20.3405	19.2882	21.6101	18.8498	20.889	19.0708	21.803	19.4382	20.9838	19.8762	21.6271	19.8919	21.418	21.2118
CRYAB	E9PNH7;A0A024R3B9;E9PJL7;E9PRA8;P02511	E9PNH7;A0A024R3B9;E9PJL7;E9PRA8;P02511	Alpha-crystallin B chain	CRYAB	7	4004300	E9PNH7	TRUE	13	18.7799	18.1249	0	0	16.4938	0	17.1602	0	17.4815	0	0	0	15.9007	0	17.9648	0	16.7901	0	15.9335	0	18.1551	0	16.1957	0
CS	A0A0C4DGI3;B4DJV2;O75390;H0YIC4;F8W642;F8VZK9;F8VX07;F8VRP1;F8VX68;F8VPF9;F8VPA1;F8VTT8;F8W1S4;F8W4S1;H0YH82	A0A0C4DGI3;B4DJV2;O75390;H0YIC4	Citrate synthase;Citrate synthase, mitochondrial	CS	15	12559000	A0A0C4DGI3	TRUE	8	18.9858	19.0183	18.1166	18.2674	18.0935	16.99	18.6592	16.7803	19.2438	16.8229	17.8384	17.0289	19.0397	17.6772	18.2525	17.0044	19.7573	15.9822	17.7597	15.1951	19.669	16.9963	19.0775	16.9706
CSE1L	P55060	P55060	Exportin-2	CSE1L	52	4001800	P55060	TRUE	2	17.4802	17.1074	14.911	15.2287	17.4431	13.2833	17.0989	13.5296	17.4155	21.1131	16.1136	15.8915	16.7589	15.2397	16.91	20.0131	17.233	16.6567	17.0302	16.1056	17.2074	16.0442	15.8598	21.675
CSNK2A1	P68400;E7EU96;A0A2R8YD58;A0A2R8YF43;A0A2R8Y5A0;A0A2R8YFU2;A0A2R8YDP2;Q8NEV1;A0A2R8Y4D6;A0A2R8Y4H0;A0A087WY74;V9GYA2;A0A2R8YDY7;A0A2R8YEW1;A0A2R8YCK2;A0A2R8Y3W6;A0A2R8Y797;A0A2R8YF47;V9GY80;A0A2R8YEL7;A0A2R8Y7T1	P68400;E7EU96;A0A2R8YD58;A0A2R8YF43;A0A2R8Y5A0;A0A2R8YFU2;A0A2R8YDP2;Q8NEV1	Casein kinase II subunit alpha;Casein kinase II subunit alpha 3	CSNK2A1;CSNK2A3	18	62038000	P68400	FALSE	0	19.4951	20.6103	21.1259	21.4174	21.5716	20.9018	20.2681	21.6689	20.0589	21.4644	20.4151	21.5333	20.7855	21.3629	20.2156	22.0364	20.1113	22.2935	20.5678	21.5448	20.6085	21.7707	20.5654	22.9197
CSNK2A2	P19784;H3BNI9;H3BSA1	P19784;H3BNI9;H3BSA1	Casein kinase II subunit alpha	CSNK2A2	19	9079400	P19784	TRUE	1	17.6547	17.5653	18.782	18.8813	17.7848	18.9604	17.6972	18.9069	17.824	17.7571	16.6094	19.0619	18.1809	16.4788	17.2522	18.8572	17.9004	18.9746	17.0706	19.3634	18.2928	18.6722	17.1072	19.9867
CSNK2B	Q5SRQ6;P67870;Q5SRQ3;A0A7I2YQ78;N0E472;A0A0G2JM12;A0A7I2V500;N0E644;A0A0G2JM58;A0A7I2YQQ2	Q5SRQ6;P67870;Q5SRQ3;A0A7I2YQ78;N0E472;A0A0G2JM12	Casein kinase II subunit beta	CSNK2B;CSNK2B-LY6G5B-1181;CSNK2B-LY6G5B--991	11	71199000	Q5SRQ6	FALSE	0	20.6229	20.5847	21.4189	21.6533	20.8566	21.3144	21.0042	21.4537	20.688	19.1599	20.1	21.698	20.6228	21.109	20.7417	22.4389	21.0933	22.0477	20.5621	21.8348	20.9236	21.6799	20.9657	22.7139
CSPG5	O95196	O95196	Chondroitin sulfate proteoglycan 5	CSPG5	16	945110	O95196	TRUE	17	16.0433	15.8748	0	15.0101	0	0	15.6103	0	16.6506	0	0	0	0	0	0	0	16.3277	0	0	0	16.3788	0	0	0
CSTA	P01040;C9J0E4	P01040;C9J0E4	Cystatin-A;Cystatin-A, N-terminally processed	CSTA	7	3539800	P01040	TRUE	17	0	0	0	0	0	0	16.6932	20.9742	0	0	0	19.1245	0	0	0	19.002	0	0	0	0	0	18.1961	16.2624	20.6535
CTBP1	E9PGB1;E7EUB3;E7ESU7;D6RAX2;E7EPF8;Q13363	E9PGB1;E7EUB3;E7ESU7;D6RAX2;E7EPF8;Q13363	C-terminal-binding protein 1	CTBP1	7	1834000	E9PGB1	TRUE	18	0	0	0	0	17.9076	0	0	0	17.1106	0	0	0	0	17.4995	17.4877	0	16.9019	0	0	17.0543	0	0	0	0
CTNNA1	G3XAM7;P35221;E5RJL0;E5RIE0;E5RHV7;E5RGY6;E5RG03;E5RIB1;E5RFM3	G3XAM7;P35221;E5RJL0;E5RIE0;E5RHV7;E5RGY6;E5RG03;E5RIB1	Catenin alpha-1	CTNNA1	43	1091200	G3XAM7	TRUE	13	16.3983	16.2376	0	0	15.8355	0	15.9961	0	15.9242	0	0	0	15.9199	15.2776	15.7908	0	15.5646	0	14.3615	0	0	0	15.6071	0
CTNNA2	P26232;A0A0A0MTJ6;A0A0A0MRI5;C9IZ88;B9A010;C9J144	P26232	Catenin alpha-2	CTNNA2	48	4963500	P26232	TRUE	1	17.0392	17.1305	16.6993	16.2267	17.9088	15.6922	17.6109	15.9984	17.6176	17.6778	18.201	15.7137	17.1247	15.4142	16.8884	15.5439	17.8804	16.0892	17.4714	16.6304	17.693	16.6389	16.0416	17.7161
CTNNB1	A0A2R8Y804;A0A2R8Y543;A0A2R8Y5C3;A0A2R8Y750;A0A2R8Y5Z1;B4DGU4;A0A2R8YCH5;A0A2R8Y5A3;P35222;A0A2R8Y7Z0;A0A2R8Y6G0;A0A2R8YG06;A0A2R8Y815;P14923	A0A2R8Y804;A0A2R8Y543;A0A2R8Y5C3;A0A2R8Y750;A0A2R8Y5Z1;B4DGU4;A0A2R8YCH5;A0A2R8Y5A3;P35222;A0A2R8Y7Z0;A0A2R8Y6G0	Catenin beta-1	CTNNB1	42	5405100	A0A2R8Y804	TRUE	4	17.8462	17.7725	15.6539	16.0061	17.6343	14.5936	17.4267	16.6047	18.3999	21.1131	17.4467	16.1325	17.7443	16.4804	17.3219	16.6717	18.1221	17.0029	16.5028	16.7874	17.4573	15.1885	16.3927	18.4615
CTNND1	A0A669KB62;A0A669KB05;C9JZR2;O60716	A0A669KB62;A0A669KB05;C9JZR2;O60716	Catenin delta-1	CTNND1	47	789010	A0A669KB62	TRUE	9	15.5561	15.6643	14.1942	14.6816	14.4162	13.4522	14.4217	13.5448	15.0328	21.1131	14.395	13.9903	14.8778	13.539	14.9472	20.0131	15.4081	14.5677	13.0376	12.531	15.3643	13.6777	14.3701	20.2139
CTSD	H7C469;F8W787;A0A1B0GW44;A0A1B0GV23;A0A1B0GVD5;A0A1B0GWE8;C9JH19;A0A1B0GU92;A0A1B0GU03;P07339	H7C469;F8W787;A0A1B0GW44;A0A1B0GV23;A0A1B0GVD5;A0A1B0GWE8;C9JH19;A0A1B0GU92;A0A1B0GU03;P07339	Cathepsin D;Cathepsin D light chain;Cathepsin D heavy chain	CTSD	19	4845400	H7C469	TRUE	2	17.1605	17.283	17.2818	17.227	16.6791	16.9901	17.0769	17.633	17.0808	19.0092	17.0331	17.6945	17.1953	17.2114	16.7595	17.9184	17.4949	18.0151	16.928	17.3725	17.4019	17.5658	17.0963	18.5858
CTTN	Q14247;H0YCD9	Q14247	Src substrate cortactin	CTTN	27	111760000	Q14247	FALSE	0	22.0171	22.247	19.5519	20.0154	22.0348	18.198	21.6113	19.6399	22.2529	18.2864	21.3421	19.9334	22.5153	18.354	22.3819	18.4382	22.1247	17.3968	22.0728	18.1238	21.8436	16.7256	21.9347	16.2879
CUL1	A0A590UJ56;A0A590UJC4;A0A590UK34;A0A590UJR3;A0A590UJ21;A0A0C4DGX4;A0A590UJ50;Q13616	A0A590UJ56;A0A590UJC4;A0A590UK34;A0A590UJR3;A0A590UJ21;A0A0C4DGX4;A0A590UJ50;Q13616	Cullin-1	CUL1	39	199020	A0A590UJ56	TRUE	14	13.3738	12.5538	0	12.887	14.1432	0	12.5958	0	0	0	0	12.9249	13.3812	0	13.1773	0	0	0	13.9686	12.4229	0	0	0	0
CUL3	Q13618;A0A087X1R9;H7C1L6	Q13618	Cullin-3	CUL3	44	616860	Q13618	TRUE	11	15.1915	14.8807	0	0	13.9945	0	14.7562	0	13.5714	0	0	0	14.0716	0	14.078	0	15.0944	0	14.3782	14.355	15.3137	14.3085	14.686	0
CUL5	Q93034	Q93034	Cullin-5	CUL5	46	165060	Q93034	TRUE	16	12.7592	12.4814	0	13.1912	13.9079	0	13.0416	0	0	0	0	0	13.4189	0	13.0028	0	0	0	12.889	0	0	0	0	0
CXADR	P78310	P78310	Coxsackievirus and adenovirus receptor	CXADR	24	31439000	P78310	FALSE	0	19.2941	20.0662	17.132	17.6043	20.897	17.4011	20.2552	18.9922	20.2996	20.1118	19.0206	18.0787	20.4431	18.4051	19.3915	20.2693	20.1943	17.0525	19.9675	19.0484	20.9997	18.242	19.9527	17.879
CYB5A	P00167	P00167	Cytochrome b5	CYB5A	6	4812700	P00167	TRUE	14	18.537	18.1625	0	0	17.9423	0	17.613	0	19.1185	0	17.8888	0	17.3123	0	17.4072	0	17.4067	0	0	0	17.5462	0	0	0
CYB5R3	P00387;B1AHF3	P00387;B1AHF3	NADH-cytochrome b5 reductase 3;NADH-cytochrome b5 reductase 3 membrane-bound form;NADH-cytochrome b5 reductase 3 soluble form	CYB5R3	14	1145400	P00387	TRUE	18	17.1638	17.12	0	0	0	0	15.3325	0	16.8864	0	0	0	0	0	0	0	0	0	16.2984	0	0	0	14.5028	0
CYC1	P08574	P08574	Cytochrome c1, heme protein, mitochondrial	CYC1	17	971560	P08574	TRUE	16	17.3513	17.1477	0	15.6489	0	0	16.4678	0	14.9468	0	0	0	14.9138	0	14.2566	0	14.2305	0	0	0	0	0	0	0
CYFIP1	Q7L576	Q7L576	Cytoplasmic FMR1-interacting protein 1	CYFIP1	64	158550	Q7L576	TRUE	18	13.8774	13.6612	0	0	12.4303	0	13.3723	0	0	0	0	0	13.6052	0	12.8768	0	0	0	0	0	0	0	0	0
CYFIP2	E7EVJ5;Q96F07;H7C229;E7EW33;A0A087WVE1;A0A087WTQ3;A0A087WWZ1;A0A087WZL7;A0A0G2JRX2;A0A087WU52;A0A0G2JRV9;A0A087WWL1;H0YL50;A0A087WV63;A0A0G2JRF5;A0A087WWY5	E7EVJ5;Q96F07;H7C229;E7EW33	Cytoplasmic FMR1-interacting protein 2	CYFIP2	66	8075100	E7EVJ5	TRUE	3	18.2462	18.1506	17.6859	17.7703	18.2344	16.6056	17.9389	15.909	18.4304	17.4224	16.7791	14.8365	18.6124	15.687	17.903	16.8566	18.5014	16.4422	17.9233	16.9715	18.3633	16.1571	17.5983	18.1853
DAB2IP	H0Y3A3;A0A3B3ITG3;Q5VWQ8	H0Y3A3;A0A3B3ITG3;Q5VWQ8	Disabled homolog 2-interacting protein	DAB2IP	63	2342900	H0Y3A3	TRUE	6	17.855	17.6786	0	0	16.3867	15.3468	15.4014	15.6584	0	15.4218	0	15.7812	16.0198	15.6112	16.0529	16.56	16.0683	0	15.8851	16.1237	16.3083	15.6398	16.0306	0
DAD1	F5GXX5;P61803;F5H895;A0A0B4J239	F5GXX5;P61803;F5H895;A0A0B4J239	Dolichyl-diphosphooligosaccharide--protein glycosyltransferase subunit DAD1	DAD1	6	14801000	F5GXX5	TRUE	7	18.1797	19.2104	18.0233	17.3821	19.1244	17.8718	19.284	17.564	19.7589	18.6524	19.2805	17.9226	19.7148	17.151	19.1598	17.5581	19.4955	16.4995	18.5784	18.0646	18.7011	17.6731	18.0164	18.0473
DAP3	V9GYJ9;V9GYL9;P51398	V9GYJ9;V9GYL9;P51398	28S ribosomal protein S29, mitochondrial	DAP3	12	5752600	V9GYJ9	TRUE	3	17.4614	17.8201	17.7788	17.6762	17.4197	17.5495	17.2925	17.6925	17.3659	19.0092	17.5825	17.9136	17.9126	17.3352	17.2636	18.7516	17.6149	18.3998	17.3573	18.0788	17.9437	17.4793	17.7321	18.1501
DARS	P14868;H7BZ35;C9J7S3;C9JLC1;C9JQM9;H7C278	P14868;H7BZ35	Aspartate--tRNA ligase, cytoplasmic	DARS	37	68145000	P14868	FALSE	0	21.4087	21.4003	20.0558	19.8162	21.2173	20.265	21.0983	20.3166	21.2417	18.6693	20.9172	20.306	21.1753	20.3965	20.7776	19.8391	21.281	19.2836	21.14	20.8035	21.5642	20.2801	20.8439	20.2012
DBN1	D6R9W4;D6RCR4	D6R9W4		DBN1	20	1438600	D6R9W4	TRUE	10	17.0897	15.1687	16.4193	14.8819	16.6391	16.2579	16.1115	0	17.1708	0	0	0	16.4252	0	15.7808	0	16.4078	0	16.0731	0	16.6399	0	16.4439	0
DBN1.1	Q16643;D6RFI1;D6R9Q9	Q16643	Drebrin	DBN1	27	636300000	Q16643	FALSE	0	24.4292	24.6682	23.1774	22.4873	24.8672	22.9876	24.3138	24.2174	24.3408	22.8354	24.0841	23.3401	24.475	22.189	24.281	22.7391	24.6722	22.1832	24.415	22.6902	24.9428	21.7483	24.0483	22.2074
DBT	P11182;Q5VVL7	P11182;Q5VVL7	Lipoamide acyltransferase component of branched-chain alpha-keto acid dehydrogenase complex, mitochondrial	DBT	28	13576000	P11182	TRUE	2	19.2721	19.0387	16.7967	16.9703	18.7797	16.8777	19.2971	17.3109	19.5436	16.5205	18.1114	16.8449	19.1296	16.4653	18.775	17.281	18.8311	16.9361	18.3365	17.3204	18.7704	17.209	18.2294	17.3319
DCD	P81605	P81605	Dermcidin;Survival-promoting peptide;DCD-1	DCD	5	57767000	P81605	TRUE	3	17.9709	18.844	20.4908	21.5198	19.2608	21.9661	21.5017	22.038	19.851	21.2939	20.2215	22.2297	19.3843	19.3784	20.0711	21.9957	20.6856	21.5378	20.1422	21.6493	19.9376	22.3801	21.7955	23.7344
DCLK1	O15075;Q5VZY9	O15075;Q5VZY9	Serine/threonine-protein kinase DCLK1	DCLK1	33	17478000	O15075	TRUE	1	19.1906	19.1888	18.9346	18.9406	19.421	19.1072	18.8117	18.8373	19.3164	18.1376	18.5253	19.3793	19.5232	18.5194	18.919	18.4681	19.412	19.126	17.6459	18.4311	19.3895	19.0849	18.0257	19.6074
DCLK2	G5E9L9;A0A0U1RR70;Q8N568	G5E9L9;A0A0U1RR70;Q8N568	Serine/threonine-protein kinase DCLK2	DCLK2	35	2220800	G5E9L9	TRUE	3	16.0556	16.3461	16.1695	16.6066	15.9274	16.3967	15.8933	16.2779	16.0103	21.1131	15.8381	16.12	16.3969	16.0245	15.695	17.0865	15.7831	16.8267	15.6136	16.3605	16.1101	16.4258	15.4979	16.6206
DCTN1	Q14203;E7EX90;Q6AWB1;C9JZA4;C9JTE5;C9JJN7;C9JJD0;C9JKG6;E9PCY0;C9J1B7;E7EWF7	Q14203;E7EX90;Q6AWB1	Dynactin subunit 1	DCTN1;DKFZp686E0752	62	12980000	Q14203	TRUE	2	19.3058	19.0095	17.2089	17.4803	18.8023	17.6134	18.5788	17.0202	19.0855	16.8577	18.0427	17.037	19.1937	18.0717	18.612	17.67	19.3541	16.9385	18.1764	17.9493	18.995	17.1926	17.8376	17.2881
DCTN2	Q13561;F8VW18;A0A7I2V390;F8W1I6;A0A7I2V4Y9;A8K8J9;A0A7I2V4H4;F8VRV7;H0YI98;A0A7I2V5R4;A0A7I2V2Z2;H0YHL1;F8W0U6	Q13561;F8VW18;A0A7I2V390;F8W1I6;A0A7I2V4Y9;A8K8J9;A0A7I2V4H4;F8VRV7;H0YI98	Dynactin subunit 2	DCTN2	20	33837000	Q13561	TRUE	2	20.4477	20.4086	17.7101	17.6799	20.4678	16.6935	20.6988	17.0323	20.7384	17.6765	19.7825	17.1619	20.2451	16.5272	20.3085	17.126	20.4561	17.7811	19.7527	17.4475	20.0847	17.6634	19.77	18.2947
DCTN3	X6RCK5;O75935;X6RA56;A0A0A0MRV8;X6RLR1	X6RCK5;O75935	Dynactin subunit 3	DCTN3	10	10437000	X6RCK5	TRUE	9	18.2397	19.5891	17.2237	17.3899	17.7216	16.233	18.7048	15.9863	19.7652	21.1131	17.6821	15.9039	19.3519	16.601	17.3824	16.0957	18.7236	15.0483	17.6596	17.493	18.651	16.3288	17.5064	17.3227
DCTN4	Q9UJW0;E5RGG1;H9KVE0;E5RI97;E5RK21	Q9UJW0;E5RGG1;H9KVE0	Dynactin subunit 4	DCTN4	24	2982900	Q9UJW0	TRUE	9	17.8518	17.5369	0	0	15.6563	0	17.0149	0	16.9777	0	15.7748	0	16.7229	13.6227	16.3272	0	17.7866	0	14.7557	13.8715	16.9698	13.4853	15.543	0
DCX	A0A1B0GWD1;A8K340;O43602;E7EU50;A0A1B0GUE1	A0A1B0GWD1;A8K340;O43602	Neuronal migration protein doublecortin	DCX	20	5963000	A0A1B0GWD1	TRUE	3	17.7007	17.8285	18.2216	18.748	16.745	18.179	16.6559	17.7977	16.8542	21.1131	14.3086	16.2819	17.1941	17.8804	16.7544	16.9566	16.7751	17.384	15.752	18.72	17.2141	19.2776	17.3911	18.3931
DDB1	Q16531;F5GY55	Q16531;F5GY55	DNA damage-binding protein 1	DDB1	55	1446000	Q16531	TRUE	7	16.6237	16.4797	13.5045	14.6616	15.6629	14.1092	15.7757	14.2571	16.4459	21.1131	15.0846	14.9548	15.5527	14.0303	14.8408	15.7941	15.1744	14.5731	15.7712	13.8688	15.1309	13.532	14.8656	20.2139
DDOST	P39656;A0A0C4DGS1;U3KQ84	P39656;A0A0C4DGS1;U3KQ84	Dolichyl-diphosphooligosaccharide--protein glycosyltransferase 48 kDa subunit	DDOST	23	12214000	P39656	TRUE	4	19.5137	19.0675	17.6189	17.5349	18.3039	16.5482	18.9449	17.1157	19.4638	21.1131	18.0361	15.4707	18.2993	15.5459	18.513	17.1814	19.1147	15.9603	18.1774	17.3751	18.8796	16.4974	17.7821	17.3227
DDX1	A0A087X2G1;A0A087WZ71;A0A7I2V430;A0A7I2V2M5;A0A7I2V4F0;Q92499;A0A7I2YQ77;A0A7I2V4J3	A0A087X2G1;A0A087WZ71;A0A7I2V430;A0A7I2V2M5;A0A7I2V4F0;Q92499;A0A7I2YQ77	ATP-dependent RNA helicase DDX1	DDX1	35	2775400	A0A087X2G1	TRUE	7	16.5227	16.3744	15.3208	16.4874	16.9762	15.3023	17.0037	14.9456	16.9334	21.1131	14.3083	15.1679	16.9	14.2464	17.0714	20.0131	17.0373	19.8849	14.6425	14.6482	16.4312	14.9505	16.0926	16.1103
DDX17	A0A5H1ZRQ2;A0A1X7SBZ2;Q92841	A0A5H1ZRQ2;A0A1X7SBZ2;Q92841	Probable ATP-dependent RNA helicase DDX17	DDX17	37	571250	A0A5H1ZRQ2	TRUE	10	14.9961	13.996	14.8443	14.6452	14.2426	14.6448	0	15.7717	14.3746	0	0	0	14.0425	15.2192	0	0	14.1422	0	0	15.3906	14.3286	15.5768	0	0
DDX19A	I3L0H8;F6QDS0;H3BQK0;Q9NUU7;Q9UMR2;I3L352;H3BTB3;H3BMQ5;H3BN59	I3L0H8;F6QDS0;H3BQK0;Q9NUU7;Q9UMR2;I3L352	ATP-dependent RNA helicase DDX19A;ATP-dependent RNA helicase DDX19B	DDX19A;DDX19B	27	2776400	I3L0H8	TRUE	11	17.3422	16.2924	14.6512	15.6706	16.5323	14.9738	16.9	14.4751	17.6979	16.7281	14.8284	14.8676	16.9332	14.6668	16.0882	20.0131	17.2737	15.0348	15.7625	15.8283	17.648	15.6664	16.171	18.5767
DDX21	Q9NR30	Q9NR30	Nucleolar RNA helicase 2	DDX21	40	563900	Q9NR30	TRUE	7	13.4966	13.0467	16.0996	15.4996	12.5956	14.4262	13.6786	14.9026	13.4205	21.1131	13.801	15.7199	12.9399	15.9856	13.4857	16.6031	14.0495	16.337	13.3658	15.4363	13.8363	15.0245	13.2626	20.2139
DDX23	Q9BUQ8;H0YI52	Q9BUQ8	Probable ATP-dependent RNA helicase DDX23	DDX23	44	1928200	Q9BUQ8	TRUE	7	16.2046	16.6655	16.4093	15.9056	15.9367	14.6187	15.0562	14.6706	16.624	21.1131	15.3169	14.8705	16.142	15.0974	16.1249	15.8848	15.8426	19.8849	16.5742	15.6391	15.7042	14.7445	15.105	17.0688
DDX39B	H0Y400	H0Y400		DDX39B	10	1654900	H0Y400	TRUE	16	0	0	18.5056	0	0	0	0	0	16.9291	0	0	17.1857	0	17.1926	0	0	16.994	0	0	17.3393	16.4029	16.9496	0	0
DDX39B.1	Q13838;Q5STU3;A0A0G2JJZ9;A0A140T9X3;F6WLT2;F6TRA5;F6S4E6;A0A0A0MT12;A0A140T996;O00148;A0A140TA18;A0A140T9X9;F6UJC5;A0A140T9L4;A0A140T973;A0A140T9K1;K7EPJ3;K7EQN7;F6R6M7;A0A0G2JJL7;F6QYI9;K7EN69;K7ENP6;H0YCC6;F6SXL5;F6S2B7;F6U6E2;K7EIL8;K7EL56;A0A140T9N3;A0A0G2JHN7;A0A140T9K2;A0A0D9SEM9	Q13838;Q5STU3;A0A0G2JJZ9;A0A140T9X3;F6WLT2;F6TRA5;F6S4E6;A0A0A0MT12;A0A140T996;O00148;A0A140TA18;A0A140T9X9;F6UJC5	Spliceosome RNA helicase DDX39B;ATP-dependent RNA helicase DDX39A	DDX39B;DDX39A	19	79284000	Q13838	FALSE	0	20.1532	20.3931	22.3082	21.4795	21.6042	20.3541	20.4065	21.3109	21.2518	19.2454	20.7582	21.367	21.1893	21.012	20.8374	21.4425	21.8224	20.8478	21.5096	22.4522	20.7741	21.2284	20.0646	19.4841
DDX3X	O00571;A0A0D9SFB3;A0A2R8Y645;A0A2R8Y4A4;A0A2R8YFS5;A0A2U3TZJ9;A0A2R8YFR4;A0A2R8YCW1;A0A0D9SG12;A0A2R8YF78;F6S8Q4;A0A2R8Y5G6;A0A0D9SF53;A0A2R8Y7T2;A0A2R8YDT5;A0A2R8YDH3;A0A0J9YVQ7;C9J8G5;A0A087WVZ1;A0A2R8YCU0;A0A2R8Y650;A0A2R8Y4D2	O00571;A0A0D9SFB3;A0A2R8Y645;A0A2R8Y4A4;A0A2R8YFS5;A0A2U3TZJ9;A0A2R8YFR4;A0A2R8YCW1;A0A0D9SG12;A0A2R8YF78;F6S8Q4;A0A2R8Y5G6;A0A0D9SF53;A0A2R8Y7T2;A0A2R8YDT5;A0A2R8YDH3	ATP-dependent RNA helicase DDX3X	DDX3X	39	3442700	O00571	TRUE	4	17.1406	16.7479	17.4598	17.4148	16.6868	16.7307	16.3912	17.1923	15.9892	15.8955	14.1912	17.5679	16.7886	17.2981	16.1359	17.2148	16.205	15.8801	16.3327	17.2011	16.5427	16.9032	15.2077	17.5901
DDX3Y	O15523;C9J081	O15523	ATP-dependent RNA helicase DDX3Y	DDX3Y	41	48255	O15523	TRUE	22	0	0	0	0	13.3576	0	12.8253	0	0	0	0	0	0	0	0	0	0	0	0	0	0	0	0	0
DDX5	J3KTA4;P17844;A0A0G2JLI4;A0A7I2V507;A0A7I2V2S0;A0A7I2V5F5;J3QSF1;J3KRZ1;J3QRQ7;A0A0U1RQJ0;X6RLV5;J3QR02;J3KTQ4	J3KTA4;P17844;A0A0G2JLI4;A0A7I2V507;A0A7I2V2S0;A0A7I2V5F5	Probable ATP-dependent RNA helicase DDX5	DDX5	32	17831000	J3KTA4	FALSE	0	18.8656	18.8823	19.7314	19.6289	19.2377	19.5916	18.3955	19.8445	18.7079	18.948	18.5982	20.0945	19.3168	20.0117	18.0153	19.9522	18.9671	18.9073	18.1289	19.3133	19.2045	19.1132	15.0244	20.1584
DDX6	P26196;Q8IV96	P26196;Q8IV96	Probable ATP-dependent RNA helicase DDX6	DDX6	28	1793800	P26196	TRUE	9	15.9129	14.5385	17.5678	16.9694	14.2257	17.0317	13.1808	15.286	15.7568	18.0856	14.9535	17.4716	14.6321	16.5434	15.2242	17.1619	16.2176	17.7595	15.4394	17.7261	16.5849	16.899	15.2655	18.6202
DGKZ	E9PNL8;Q13574	E9PNL8;Q13574	Diacylglycerol kinase;Diacylglycerol kinase zeta	DGKZ	37	6992900	E9PNL8	TRUE	6	17.7522	17.7401	16.3576	16.3725	17.6054	17.1412	17.3075	16.9587	18.6784	21.1131	17.9911	15.8635	18.1327	17.0663	18.3992	15.7153	18.0752	15.149	18.6457	17.3538	17.3681	17.135	17.0948	18.0539
DHPS	M0R253;M0QX43;A0A3B3IU31;B4E3M2;Q5J8M5;A0A087WZK0;P49366	M0R253;M0QX43;A0A3B3IU31;B4E3M2;Q5J8M5;A0A087WZK0;P49366	Deoxyhypusine synthase	DHPS	8	53698000	M0R253	TRUE	12	21.3923	21.6227	0	0	0	0	21.6016	0	21.9336	0	20.5792	0	21.7559	0	0	0	21.3999	18.9342	0	0	21.5826	19.3914	21.076	20.7172
DHX15	O43143	O43143	Pre-mRNA-splicing factor ATP-dependent RNA helicase DHX15	DHX15	39	950890	O43143	TRUE	6	15.4147	15.7492	15.0275	15.9193	14.5048	14.5598	15.3074	14.6146	15.6848	21.1131	15.4254	14.7962	13.8595	14.4813	13.7966	16.0578	13.8016	16.7143	14.797	14.7771	14.4832	14.8984	13.9531	15.5009
DHX30	H7BXY3;Q7L2E3	H7BXY3;Q7L2E3	Putative ATP-dependent RNA helicase DHX30	DHX30	74	612160	H7BXY3	TRUE	5	13.9712	14.4543	15.4669	15.9003	13.3241	14.3007	13.455	14.7052	13.3182	21.1131	14.665	14.6228	13.922	13.9569	13.3119	16.2416	13.3361	16.2572	13.7824	16.145	13.0022	14.7953	13.2845	20.2139
DHX9	Q08211	Q08211	ATP-dependent RNA helicase A	DHX9	61	20674000	Q08211	FALSE	0	18.8821	18.7355	20.434	20.1477	18.9416	19.6956	19.2611	19.6364	18.4593	19.1453	19.0579	20.1517	18.4154	19.8251	18.7143	19.6776	18.8581	19.4833	19.1471	19.7931	18.5766	20.1479	18.5418	19.0252
DKC1	O60832;H7C2Q9;H7C2Q2;H7C0M1;C9IYT0	O60832;H7C2Q9;H7C2Q2;H7C0M1;C9IYT0	H/ACA ribonucleoprotein complex subunit 4	DKC1	31	709190	O60832	TRUE	15	0	0	16.248	15.3813	0	15.6141	0	0	0	18.6461	0	16.2008	0	17.1469	0	17.2783	0	0	0	17.028	0	16.0171	0	0
DLAT	P10515;H0YDD4;E9PEJ4	P10515;H0YDD4;E9PEJ4	Dihydrolipoyllysine-residue acetyltransferase component of pyruvate dehydrogenase complex, mitochondrial;Acetyltransferase component of pyruvate dehydrogenase complex	DLAT	34	101680000	P10515	FALSE	0	22.1563	22.0776	19.6845	19.9386	22.1706	19.0682	22.0736	19.0319	21.8851	17.2589	21.3241	19.518	22.3421	18.7428	21.4044	19.5389	22.1028	16.3819	21.4712	19.6722	21.7655	18.8862	20.9932	18.6429
DLD	E9PEX6;P09622	E9PEX6;P09622	Dihydrolipoyl dehydrogenase;Dihydrolipoyl dehydrogenase, mitochondrial	DLD	21	11393000	E9PEX6	TRUE	7	19.1002	17.5064	14.0621	13.6665	19.3501	15.9542	18.8726	15.6621	18.9922	17.7416	17.9225	16.326	19.1957	14.3864	18.36	16.1039	19.2343	16.1605	18.707	15.8926	19.2995	15.1487	16.3239	16.7677
DLG4	B7Z647;B7Z3U2;A0A3B3IS17;P78352;A0A3B3ISR0;B9EGL1;A0A3B3ISQ5;A0A3B3IU19;K7EKP9;A0A3B3ITI9;C9JYG3;O14909;C9JWP9;K7EKU8;A0A0C4DFT3;A0A590UJS9;A0A590UK81;A0A590UJR4;A0A590UK48;A0A590UJX2;A0A590UJ18;A0A590UJ68;A0A590UJ81;A0A590UJ08;A0A590UJC5;A0A590UKA8;A0A590UJR5;A0A3B3ISL1;A0A590UJ29;A0A3B3IRP2;A0A590UJ64;B4E2H8;E7EQD7;A0A590UJD9;A0A590UK02;A0A590UK70;A0A590UJL2;A0A590UJ25;A0A590UJZ4;A0A590UK52;H7C…	B7Z647;B7Z3U2;A0A3B3IS17;P78352;A0A3B3ISR0;B9EGL1;A0A3B3ISQ5;A0A3B3IU19;K7EKP9;A0A3B3ITI9;C9JYG3;O14909	Disks large homolog 4	DLG4	34	1015700	B7Z647	TRUE	7	14.6335	16.0462	14.0597	14.5693	15.6211	16.0018	16.0969	16.3089	14.6283	21.1131	15.7343	14.9122	14.6131	14.8991	15.1463	15.7414	14.352	16.0615	14.1102	15.8938	14.3955	14.6518	15.0457	16.4448
DLST	P36957;Q86SW4	P36957	Dihydrolipoyllysine-residue succinyltransferase component of 2-oxoglutarate dehydrogenase complex, mitochondrial	DLST	23	108280000	P36957	TRUE	2	22.1565	22.368	18.8286	19.6682	21.8827	18.9263	22.2775	19.0448	22.2292	18.2634	21.6718	18.1805	22.3185	18.615	21.6039	15.3825	22.2163	17.815	21.3472	19.3921	22.0197	18.4581	21.5852	19.4408
DMXL2	H0YLM8;Q8TDJ6;F5H269;Q9Y485;H0YM41	H0YLM8;Q8TDJ6	DmX-like protein 2	DMXL2	134	5291900	H0YLM8	TRUE	2	18.1222	18.2769	14.0015	14.9515	17.188	14.3967	17.4586	12.6998	17.954	16.3117	16.9532	14.7098	18.1639	14.7299	16.9517	16.771	18.2107	16.5509	16.8762	15.1034	18.069	13.1039	16.5377	15.7668
DNAJA1	P31689	P31689	DnaJ homolog subfamily A member 1	DNAJA1	21	13658000	P31689	TRUE	2	19.2761	18.9209	18.3701	18.4678	19.4746	17.8615	18.6183	18.4736	19.2646	18.2929	16.1364	18.0531	18.5013	16.954	17.9649	17.8512	19.2662	16.5717	18.7798	17.6784	19.4215	16.3881	18.2402	17.8292
DNAJA2	O60884;I3L320;A0A087WT48	O60884	DnaJ homolog subfamily A member 2	DNAJA2	22	22902000	O60884	TRUE	2	19.9464	19.8144	18.4326	18.6084	20.0319	17.6283	19.8079	18.8008	19.3138	17.4982	19.5396	19.2866	19.2177	18.6647	19.5679	18.5082	19.6737	17.4988	19.2461	19.1731	19.6007	18.0814	18.9724	18.8275
DNAJA3	Q96EY1	Q96EY1	DnaJ homolog subfamily A member 3, mitochondrial	DNAJA3	22	417490	Q96EY1	TRUE	20	0	0	0	0	15.2241	0	15.3994	0	0	0	0	0	15.5891	0	0	0	14.8327	0	0	0	0	0	0	0
DNAJC10	Q8IXB1;E7EP04;A0A494C1G5	Q8IXB1;E7EP04;A0A494C1G5	DnaJ homolog subfamily C member 10	DNAJC10	33	334730	Q8IXB1	TRUE	15	14.2691	13.9025	13.3239	0	0	0	13.4554	0	0	0	0	0	13.8762	0	0	0	14.9286	0	13.7042	15.0039	15.0015	0	0	0
DNAJC13	O75165;A0A3B3IRM0	O75165;A0A3B3IRM0	DnaJ homolog subfamily C member 13	DNAJC13	112	843530	O75165	TRUE	5	15.4941	15.5014	14.5009	14.5503	15.2288	13.9078	14.7335	13.5217	15.3402	21.1131	13.485	12.7855	14.2554	13.1949	13.9186	20.0131	15.5155	14.5677	13.8655	13.849	15.3979	12.3173	13.7457	17.1176
DNAJC5	Q9H3Z4	Q9H3Z4	DnaJ homolog subfamily C member 5	DNAJC5	7	39613000	Q9H3Z4	TRUE	3	20.6293	20.5161	16.8519	17.1959	20.2103	16.1776	20.6657	18.975	20.2242	18.0589	19.7955	19.3524	20.9919	19.6601	20.3904	16.929	20.7844	17.6624	19.8835	19.7769	20.9072	17.7931	20.3707	18.2857
DNER	Q8NFT8	Q8NFT8	Delta and Notch-like epidermal growth factor-related receptor	DNER	25	656340	Q8NFT8	TRUE	13	14.9473	15.5479	14.7268	15.063	0	15.1706	0	0	14.6933	0	16.406	0	0	14.9136	14.9002	0	15.5158	0	0	0	15.4678	0	0	0
DNM1	A0A0D9SFB1;A0A0U1RQP1;Q05193;A0A0D9SFE4;A0A1B0GUX5;A0A1B0GU67;H7C5U0	A0A0D9SFB1;A0A0U1RQP1;Q05193;A0A0D9SFE4;A0A1B0GUX5;A0A1B0GU67	Dynamin-1	DNM1	47	3339200	A0A0D9SFB1	TRUE	3	16.8476	16.6739	16.4325	16.6993	17.6851	15.6594	15.6982	14.0142	17.3487	18.0032	16.0103	14.9411	17.6348	17.0551	16.4635	16.78	17.4246	17.2712	15.8465	15.629	16.0339	14.7609	15.1183	20.2139
DNM1L	O00429;F8VZ52;B4DPZ9;F8VUJ9;B4DDQ3;F8W1W3;F8VR28;F8VYL3;H0YI79;H0YHY4	O00429	Dynamin-1-like protein	DNM1L	50	7122900	O00429	TRUE	5	18.1837	18.035	15.803	15.9613	18.7376	12.4349	18.44	15.2492	18.4156	21.1131	16.1139	15.4518	18.3036	15.2707	17.5609	17.329	17.8982	17.9498	17.6704	15.7973	18.1162	13.4487	17.3704	16.331
DNM3	E5RHK8;Q9UQ16;E5RIK2;K7EPK9	E5RHK8;Q9UQ16;E5RIK2	Dynamin-3	DNM3	40	526200	E5RHK8	TRUE	13	15.4025	15.413	13.5304	14.1621	13.9536	14.6522	14.3469	0	18.1447	0	0	0	0	0	0	0	14.2685	0	0	0	14.5333	0	13.8952	0
DNPEP	E7EMB6;E5RIA4;E7ETB3;Q9ULA0	E7EMB6;E5RIA4;E7ETB3;Q9ULA0	Aspartyl aminopeptidase	DNPEP	17	2657500	E7EMB6	TRUE	12	16.287	16.8152	0	0	17.867	0	17.1052	0	16.6754	0	15.9891	0	16.9117	0	16.3363	0	17.1983	0	17.2354	0	16.7245	0	16.0147	0
DOCK3	Q8IZD9;C9J7D9;A0A590UJM5;C9J637;A0A590UJ51;H0Y7H7;H0Y599;Q8N1I0	Q8IZD9	Dedicator of cytokinesis protein 3	DOCK3	96	317150	Q8IZD9	TRUE	13	14.3741	14.537	0	0	14.0704	11.9394	13.8949	0	12.2436	0	0	0	14.0293	0	13.12	0	14.0881	0	0	0	13.9578	0	12.0032	0
DOCK7	Q96N67;A0A1B0GWE0;A0A1B0GUE9;K7EP51;A0A0U1RQT6;A0A0C4DGY6;A0A1B0GVW2;K7ESB7;A2A369;Q96HP0;Q8NF50	Q96N67;A0A1B0GWE0	Dedicator of cytokinesis protein 7	DOCK7	109	676540	Q96N67	TRUE	8	15.111	15.4707	13.6743	13.8189	12.7678	14.0337	14.0675	13.6141	15.2466	21.1131	14.4898	14.1637	15.1546	13.7852	14.7305	20.0131	14.6433	14.5402	12.2869	14.3349	14.6062	14.7787	14.3261	16.1677
DOPEY1	Q5TA12;Q5JWR5	Q5TA12;Q5JWR5	Protein dopey-1	DOPEY1	96	61243	Q5TA12	TRUE	21	13.3257	12.4413	0	0	13.818	0	0	0	0	0	0	0	0	0	0	0	0	0	0	0	0	0	0	0
DPM1	H0Y368;Q5QPK2;O60762	H0Y368;Q5QPK2;O60762	Dolichol-phosphate mannosyltransferase subunit 1	DPM1	16	1230700	H0Y368	TRUE	21	0	0	0	0	15.6509	0	17.4869	0	0	0	0	0	17.4144	0	0	0	0	0	0	0	0	0	0	0
DPP6	E9PDL2;E9PF59;P42658;A0A087WTG7;Q8IYG9;Q8N608	E9PDL2;E9PF59;P42658	Dipeptidyl aminopeptidase-like protein 6	DPP6	40	2758100	E9PDL2	TRUE	8	16.5404	17.3781	14.8506	14.0619	13.8382	14.0128	17.2124	0	17.1748	0	15.9899	0	17.2101	0	15.8728	0	17.2207	0	16.1923	0	17.0147	14.1135	16.0092	0
DPY30	Q9C005	Q9C005	Protein dpy-30 homolog	DPY30	4	4503100	Q9C005	TRUE	12	17.1519	16.847	16.8278	16.7474	18.6038	16.7696	17.922	18.0189	17.7156	19.4232	17.3276	17.9285	17.5301	16.4539	17.158	17.8107	17.7086	18.3948	17.4271	18.2117	18.0072	17.4051	17.3539	17.7358
DPYS	Q14117;E5RG28	Q14117;E5RG28	Dihydropyrimidinase	DPYS	26	3147900	Q14117	TRUE	6	16.9938	16.6154	16.1773	15.9671	16.3735	15.7307	16.6188	15.9903	16.916	16.6594	15.2072	16.0713	16.5358	15.7322	16.5676	17.2532	17.9533	17.1974	15.9734	15.6827	17.4098	15.8363	17.3414	16.8311
DPYSL2	A0A1C7CYX9;Q16555;E5RFU4	A0A1C7CYX9;Q16555	Dihydropyrimidinase-related protein 2	DPYSL2	39	360490000	A0A1C7CYX9	FALSE	0	23.4862	23.3871	23.3647	23.3733	23.7639	23.2972	23.8722	20.8838	23.6827	20.677	23.2245	20.9105	23.6756	20.3724	23.297	21.207	23.8819	21.2401	23.3153	21.2701	23.393	21.5551	24.1339	22.8445
DPYSL3	Q14195;H0YBT4;D6RF19;H0YB87	Q14195	Dihydropyrimidinase-related protein 3	DPYSL3	29	218160000	Q14195	FALSE	0	22.9539	22.8617	19.7592	20.5649	23.1721	20.0117	23.0442	20.2318	23.1382	19.3722	22.3768	20.3685	23.2161	20.2756	22.713	20.5864	23.3483	20.7128	22.8541	21.0241	23.1876	21.2917	23.0672	22.5068
DPYSL4	O14531;Q5T0Q6	O14531;Q5T0Q6	Dihydropyrimidinase-related protein 4	DPYSL4	31	3402600	O14531	TRUE	9	17.8304	17.7751	14.7117	0	17.1547	0	17.2554	0	17.7624	0	16.1744	0	16.7985	0	16.3107	0	16.8464	0	16.7461	14.7958	16.2649	0	16.0311	15.973
DPYSL5	Q9BPU6;E9PHT0;E7ESV0;E7EWB4	Q9BPU6	Dihydropyrimidinase-related protein 5	DPYSL5	30	94822000	Q9BPU6	TRUE	1	21.7015	21.6205	18.0815	18.8713	22.0647	19.4815	21.5229	19.2383	22.1693	18.8478	21.0837	18.8299	22.1259	18.6874	21.5505	19.7705	22.2581	20.3855	21.4954	19.8871	22.1113	20.2011	21.8716	20.8196
DRG1	Q9Y295;F8WEE0	Q9Y295	Developmentally-regulated GTP-binding protein 1	DRG1	23	1302600	Q9Y295	TRUE	12	13.8114	14.0436	18.4012	18.1951	13.9659	14.4253	0	0	0	0	0	0	0	17.1633	0	0	14.4015	0	14.2313	0	13.8575	15.204	14.4987	0
DSG1	Q02413	Q02413	Desmoglein-1	DSG1	41	183600	Q02413	TRUE	18	0	0	0	13.9935	0	0	0	15.708	0	0	0	15.1971	14.3933	0	0	0	0	0	0	0	0	14.2048	0	17.3446
DSP	P15924	P15924	Desmoplakin	DSP	163	79484	P15924	TRUE	6	0	0	0	13.2388	0	0	12.3985	14.9418	14.0291	0	14.4222	13.456	14.1701	13.0776	13.4609	15.7723	13.1882	16.3092	14.1966	13.5572	13.9912	14.2612	13.4897	16.0237
DST	E9PHM6;F6QMI7;F8W9J4;Q03001;A0A0U1RQJ2;Q5T0V7;A0A494C073;E7ETB9;A0A494C1D7	E9PHM6;F6QMI7;F8W9J4;Q03001;A0A0U1RQJ2	Dystonin	DST	319	159450	E9PHM6	TRUE	6	9.87297	12.5673	11.0546	11.2602	12.3062	12.9558	11.8015	11.4868	11.8056	21.1131	11.4804	12.9829	12.0233	13.6126	13.1	20.0131	13.6338	12.302	11.2963	13.4051	12.267	13.5543	13.1082	20.2139
DSTN	F6RFD5;P60981	F6RFD5;P60981	Destrin	DSTN	9	15083000	F6RFD5	TRUE	3	19.3252	19.1452	18.3181	18.076	18.5774	19.7504	16.6126	19.6622	18.6689	19.3128	17.7673	19.9074	18.9059	19.6818	19.1756	18.3089	18.935	19.4249	17.7645	20.3648	17.2618	20.257	16.8027	19.8299
DYNC1H1	Q14204;A0A2R8YFZ7;A0A2R8Y706;A0A2R8Y6H2;A0A2R8Y5T0;A0A2R8Y542;A0A2R8YGC7;A0A2R8Y6I5;H0YJ21	Q14204	Cytoplasmic dynein 1 heavy chain 1	DYNC1H1	257	60979000	Q14204	FALSE	0	21.713	21.4531	19.2983	19.5403	21.2301	19.5471	21.0564	18.9964	21.363	18.4786	20.3898	19.2955	21.2343	19.1219	20.6137	18.1263	21.2609	18.3025	20.6002	19.2858	21.3597	19.094	20.4193	19.4927
DYNC1I1	A0A0A0MTG2;O14576	A0A0A0MTG2;O14576	Cytoplasmic dynein 1 intermediate chain 1	DYNC1I1	16	3182100	A0A0A0MTG2	TRUE	8	17.0274	17.0974	14.9776	13.44	17.9558	15.6017	16.7274	16.6637	16.4753	17.4754	16.78	15.365	17.3069	16.0294	16.6989	17.4175	17.242	16.7187	15.5287	15.7105	16.5732	15.4762	16.0835	17.5104
DYNC1I2	Q13409;E7EQL5;E7EV09;E9PGG1;E7EUM4;E7ERR6;E7ERH4;E7ET01;E7ETL8;E7EQU2;E7ESD3;E7EMU4	Q13409;E7EQL5	Cytoplasmic dynein 1 intermediate chain 2	DYNC1I2	20	4960300	Q13409	TRUE	10	18.0854	18.4541	16.2249	16.2211	16.9141	0	17.8449	0	17.9072	0	16.9147	0	16.8798	0	17.5328	0	17.4277	0	17.6662	0	16.1105	0	17.1321	0
DYNC1LI1	Q9Y6G9;E9PHI6;C9JGM7;C9JLW1	Q9Y6G9;E9PHI6	Cytoplasmic dynein 1 light intermediate chain 1	DYNC1LI1	30	26829000	Q9Y6G9	TRUE	3	20.2609	20.2203	17.6701	18.1079	20.6092	18.0326	19.8565	18.3764	20.0146	18.2376	18.5116	18.4049	19.7479	17.3281	19.5325	17.4985	20.1875	17.806	19.5923	18.4287	20.3214	16.0503	19.6422	19.418
DYNC1LI2	O43237;J3KRI4;J3KSD2;J3KRZ2;H3BUM4	O43237;J3KRI4	Cytoplasmic dynein 1 light intermediate chain 2	DYNC1LI2	26	3604600	O43237	TRUE	10	17.4036	17.3224	14.9719	16.3003	16.254	0	17.4673	0	18.2352	0	15.8057	0	17.3178	0	16.2221	0	17.4528	0	15.2624	0	16.722	0	17.2139	0
DYNLL1	P63167;F8VXI7;F8VXL2;F8VRV5;Q96FJ2	P63167;F8VXI7;F8VXL2;F8VRV5;Q96FJ2	Dynein light chain 1, cytoplasmic;Dynein light chain 2, cytoplasmic	DYNLL1;DYNLL2	5	127630000	P63167	FALSE	0	21.8114	22.4611	21.8637	21.8545	22.1556	21.4575	22.0917	21.6573	21.9874	21.82	21.3927	21.4809	22.1616	21.405	21.6545	22.2793	21.9414	22.6587	21.4434	21.8212	21.7884	21.4135	21.4504	22.1968
DYNLRB1	B1AKR6;Q9NP97	B1AKR6;Q9NP97	Dynein light chain roadblock-type 1	DYNLRB1	8	3182300	B1AKR6	TRUE	12	17.7312	17.3191	15.4668	16.3991	17.4246	16.4845	17.38	17.035	17.2821	16.6594	17.4197	17.0964	17.344	16.188	17.1881	16.742	17.4265	17.1974	16.7965	17.0307	17.5938	16.7235	17.2807	19.5573
DYNLT1	P63172	P63172	Dynein light chain Tctex-type 1	DYNLT1	6	6975200	P63172	TRUE	10	18.2669	18.4447	17.2596	16.6697	18.489	17.0778	18.1653	17.401	17.9779	18.7762	17.6247	17.2789	18.2977	17.341	18.1968	16.7366	18.5444	16.9338	17.7123	17.7334	18.5781	18.4886	18.1447	19.2816
EBF1	E5RFQ1;A0A0A0MSW2;E9PEI2;H0Y3W9;Q9UH73;Q9H4W6;Q9BQW3	E5RFQ1;A0A0A0MSW2;E9PEI2;H0Y3W9;Q9UH73;Q9H4W6;Q9BQW3	Transcription factor COE1;Transcription factor COE3;Transcription factor COE4	EBF1;EBF4;EBF3	24	743130	E5RFQ1	TRUE	17	15.214	15.3906	0	0	0	0	15.7413	0	15.8793	0	0	0	15.6343	0	15.2359	0	0	0	0	0	14.7384	0	0	0
EBNA1BP2	H7C2Q8;Q99848	H7C2Q8;Q99848	Probable rRNA-processing protein EBP2	EBNA1BP2	19	1785500	H7C2Q8	TRUE	9	14.5722	15.5585	15.9171	15.2093	15.7811	16.1271	16.0454	16.7261	16.8935	21.1131	15.6466	17.1158	15.8133	16.1847	15.1259	17.2714	15.6002	16.6046	16.1019	17.9971	14.5888	15.806	14.9925	20.2139
ECH1	M0R248;Q13011	M0R248;Q13011	Delta(3,5)-Delta(2,4)-dienoyl-CoA isomerase, mitochondrial	ECH1	15	1982400	M0R248	TRUE	16	17.1687	0	0	0	16.1551	0	16.4674	0	17.2998	0	0	0	0	0	16.8246	0	17.1316	0	16.0993	0	16.7225	0	0	0
ECM29	Q5VYK3;J3KN16;R4GMY1	Q5VYK3;J3KN16	Proteasome-associated protein ECM29 homolog	ECM29;KIAA0368	93	166060	Q5VYK3	TRUE	13	12.1729	12.0455	0	0	13.7696	0	13.399	13.1514	11.5717	0	0	0	13.2912	0	13.0329	0	12.0757	0	11.81	0	12.3359	0	0	0
EDF1	O60869	O60869	Endothelial differentiation-related factor 1	EDF1	9	8346500	O60869	TRUE	16	0	0	20.7852	20.8029	16.0214	17.7393	0	0	0	18.5317	0	0	0	19.861	0	0	0	19.6275	0	0	0	21.1536	0	0
EDNRA	P25101	P25101	Endothelin-1 receptor	EDNRA	18	4191700	P25101	TRUE	16	0	0	0	0	18.1566	0	18.0441	0	0	0	0	0	0	0	17.6129	0	18.536	0	18.4011	0	17.8924	16.0067	17.8243	0
EEF1A1	A0A7I2V659;A0A087WVQ9;Q5VTE0;P68104;A0A7I2V5N4;A0A7I2V3H3;A0A087WV01;Q5JR01;A6PW80;A0A6Q8PFK6	A0A7I2V659;A0A087WVQ9;Q5VTE0;P68104;A0A7I2V5N4;A0A7I2V3H3;A0A087WV01	Putative elongation factor 1-alpha-like 3;Elongation factor 1-alpha 1;Elongation factor 1-alpha	EEF1A1;EEF1A1P5	21	298110000	A0A7I2V659	FALSE	0	23.2189	23.2287	22.4623	22.4252	23.3075	22.3453	23.2399	22.5232	23.5049	22.3713	22.7437	22.7188	23.3926	22.7392	23.0335	23.0901	23.2364	23.1377	23.1455	23.1449	23.4457	22.749	23.1034	23.3882
EEF1A2	A0A2U3TZH3;Q05639;A0A2R8Y488;A0A2R8Y660;A0A2R8YDN5	A0A2U3TZH3;Q05639;A0A2R8Y488	Elongation factor 1-alpha 2	EEF1A2	23	16723000	A0A2U3TZH3	TRUE	4	19.4652	19.257	17.89	17.7863	19.4947	16.8385	19.4624	17.894	19.7384	16.7132	18.3931	17.2846	19.4799	18.1642	18.4856	16.8499	19.5123	16.5069	18.7306	17.3522	18.9978	17.6611	18.3436	17.2301
EEF1B2	P24534;F2Z2G2;C9JZW3	P24534	Elongation factor 1-beta	EEF1B2	12	41226000	P24534	FALSE	0	20.4924	20.3626	18.708	18.2001	20.8513	19.486	21.0712	19.1407	20.1742	18.6068	19.595	19.6793	20.4255	19.8143	20.3746	19.6326	20.9088	18.9408	19.1571	19.2336	20.4455	19.2481	20.195	20.2744
EEF1D	E9PRY8;E9PQZ1;P29692;H0YE72;H0YE58;E9PK01;A0A087X1X7;E9PQC9;E9PL71;E9PI39;E9PK06;E9PPR1;E9PL12;E9PQ49;E9PQR8	E9PRY8;E9PQZ1;P29692;H0YE72;H0YE58;E9PK01;A0A087X1X7	Elongation factor 1-delta	EEF1D	31	60161000	E9PRY8	FALSE	0	21.2417	21.1161	19.7375	19.8703	21.2233	19.6975	21.1383	19.2433	21.3664	19.7802	19.9781	19.2977	21.1691	19.5657	20.7434	19.9745	21.5221	18.3533	20.6636	18.5051	21.1702	19.4639	20.7442	19.3385
EEF1E1	O43324;H0YAL7;D6RBD7;C9J1V9	O43324	Eukaryotic translation elongation factor 1 epsilon-1	EEF1E1	12	22052000	O43324	TRUE	1	20.4317	20.282	18.6417	18.3988	19.6761	18.8843	15.7151	18.7878	15.1277	18.2291	18.9825	18.4032	19.4809	19.3836	19.1703	18.2416	19.6227	18.8008	19.4883	19.6555	20.544	19.8865	20.1271	20.2613
EEF1G	P26641	P26641	Elongation factor 1-gamma	EEF1G	24	82020000	P26641	FALSE	0	21.6175	21.5034	20.1083	20.2113	22.1573	20.1194	21.3664	19.6466	21.7276	20.2094	21.5264	20.3907	21.5159	19.9974	21.0965	20.6665	21.712	19.9078	21.1367	19.8782	21.7357	19.5292	21.1113	19.7453
EEF2	P13639;M0R0I6	P13639	Elongation factor 2	EEF2	45	296850000	P13639	FALSE	0	21.9075	22.0714	19.7074	20.5517	22.3024	19.7348	23.8642	21.9301	21.9835	16.5806	24.298	21.859	22.0813	19.3725	24.3629	21.024	22.1232	19.5559	24.6243	21.7211	21.9425	19.896	25.0056	21.1276
EFTUD2	Q15029;K7EP67;K7EJ74;K7EIV5;K7EIT3	Q15029	116 kDa U5 small nuclear ribonucleoprotein component	EFTUD2	51	20551000	Q15029	FALSE	0	18.9207	18.9945	20.0985	19.8403	19.2785	19.6618	19.0357	19.7709	18.9703	19.4794	18.7951	20.0081	18.9964	19.5444	18.4341	19.8763	19.4116	19.3319	18.8951	20.1305	19.2376	19.3492	17.5223	16.2821
EHD1	A0A024R571;Q9H4M9;C9JC03;C9J2Z4;C9JIJ3;C9IZH1;C9JDQ8;Q9NZN4	A0A024R571;Q9H4M9;C9JC03;C9J2Z4	EH domain-containing protein 1	EHD1	29	11710000	A0A024R571	TRUE	1	19.1625	19.1831	18.2485	18.5925	18.6612	17.8877	18.5383	17.2367	18.7713	18.1828	17.6672	16.9501	18.4977	16.6909	17.9291	18.5336	18.6747	16.7642	17.3332	19.0631	18.7163	18.6816	17.374	16.2832
EHD3	Q9NZN3	Q9NZN3	EH domain-containing protein 3	EHD3	28	747150	Q9NZN3	TRUE	11	14.5224	15.2967	0	0	0	0	0	14.4015	14.9239	18.2109	0	0	15.1828	14.8546	15.0997	18.3879	15.2194	18.2387	0	15.049	0	14.6558	0	0
EIF2S1	P05198;H0YJS4;G3V4T5	P05198;H0YJS4;G3V4T5	Eukaryotic translation initiation factor 2 subunit 1	EIF2S1	22	4773500	P05198	TRUE	5	17.2623	17.5958	18.5511	18.5121	16.1886	16.985	16.5125	17.4247	17.2812	15.8955	15.3587	16.3661	17.732	16.9693	16.4999	17.1579	16.0792	16.799	16.3927	17.7036	16.4996	18.2881	16.4381	18.6092
EIF2S2	P20042	P20042	Eukaryotic translation initiation factor 2 subunit 2	EIF2S2	20	4254500	P20042	TRUE	5	17.2425	16.2583	18.4291	18.2943	16.0739	17.7443	16.677	16.9329	17.7131	18.6577	16.0671	17.0286	17.1463	17.17	17.115	16.8657	16.5135	17.7475	16.4766	14.4838	16.6976	18.0571	16.641	17.8115
EIF2S3	P41091;Q2VIR3;H7BZU1	P41091;Q2VIR3	Eukaryotic translation initiation factor 2 subunit 3;Putative eukaryotic translation initiation factor 2 subunit 3-like protein	EIF2S3;EIF2S3L	21	5709500	P41091	TRUE	5	17.3185	17.5369	18.9489	18.5165	16.7458	17.2868	16.1908	17.284	17.6661	17.3533	15.9059	17.8463	17.9545	17.6956	17.4563	17.4192	16.9754	17.6362	15.3629	18.138	16.8749	18.2962	17.06	17.5625
EIF3A	Q14152	Q14152	Eukaryotic translation initiation factor 3 subunit A	EIF3A	58	13132000	Q14152	FALSE	0	19.4831	18.9471	19.0473	19.0651	18.1938	17.7975	18.8129	17.1429	18.8753	15.4713	18.033	17.5786	18.8558	17.5028	18.4397	16.4599	18.8373	17.1049	17.9066	17.8063	18.8741	18.2918	17.9708	16.9761
EIF3B	P55884;C9JZG1;C9JQN7	P55884;C9JZG1	Eukaryotic translation initiation factor 3 subunit B	EIF3B	36	7851000	P55884	TRUE	3	18.1925	18.1921	17.9609	17.9487	18.135	17.5286	17.8293	17.1733	18.2181	21.1131	15.5882	16.9048	18.2485	16.4271	17.7785	16.3661	18.4042	15.9288	17.178	17.5534	18.3573	17.7983	17.6801	18.3907
EIF3C	Q99613;B5ME19;H3BTY8;H3BPE3;H3BPE4	Q99613;B5ME19	Eukaryotic translation initiation factor 3 subunit C;Eukaryotic translation initiation factor 3 subunit C-like protein	EIF3C;EIF3CL	42	17582000	Q99613	TRUE	1	19.6756	19.2751	18.9412	19.2547	19.2765	18.7473	18.9426	18.1909	19.4315	17.5036	18.3286	18.8521	19.2741	19.1966	18.4983	17.0219	19.3693	17.6158	18.3605	18.765	19.4063	18.6998	18.0682	17.0243
EIF3D	O15371;B0QYA5;B0QYA4;B0QYA6;B0QYA8	O15371	Eukaryotic translation initiation factor 3 subunit D	EIF3D	25	10234000	O15371	TRUE	1	18.8459	19.0939	18.4243	18.2353	18.3213	17.8642	17.7765	15.8568	18.5965	16.8717	17.1956	16.1378	18.2779	18.5487	18.4223	16.9201	19.0451	16.8989	17.1434	18.0212	18.3075	17.8437	17.2427	16.9506
EIF3E	P60228;A0A7I2V3S3;A0A7I2V3I0;A0A7I2V2H9;A0A7I2V2W0;A0A7I2V3I2;A0A7I2V4B4;A0A7I2V4G3;A0A7I2V5Z6;B3KW56;H0YBP5;A0A161SXE1;E5RGA2;A0A7I2V570;A0A7I2V3W9;A0A7I2V429;A0A7I2V5P9;E5RHS5;H0YBR5;A0A7I2V2Q9;A0A7I2V2S9;A0A7I2V5K7;E5RII3;E5RJ25;E5RIP5	P60228;A0A7I2V3S3;A0A7I2V3I0;A0A7I2V2H9;A0A7I2V2W0;A0A7I2V3I2;A0A7I2V4B4;A0A7I2V4G3;A0A7I2V5Z6;B3KW56;H0YBP5;A0A161SXE1;E5RGA2;A0A7I2V570;A0A7I2V3W9;A0A7I2V429;A0A7I2V5P9	Eukaryotic translation initiation factor 3 subunit E	EIF3E	28	12077000	P60228	TRUE	1	19.3587	19.1679	19.1039	18.9188	18.8743	17.8941	18.0619	15.8913	18.7753	16.9749	17.0739	18.0016	18.9456	17.8363	17.7315	17.714	18.8852	16.7259	17.9445	18.589	18.145	18.2631	15.8927	16.7613
EIF3F	H0YDT6;O00303;A0A1W2PP79;A0A7I2YQA0;A0A7I2V4S2	H0YDT6;O00303	Eukaryotic translation initiation factor 3 subunit F	EIF3F	15	36480000	H0YDT6	FALSE	0	20.4287	20.4511	19.9706	20.1948	20.4394	19.0397	20.3279	19.2469	20.2229	18.912	19.8248	19.829	20.3471	18.9987	19.888	19.1178	20.2015	18.1265	19.792	19.1882	20.4586	19.8628	19.8469	19.7222
EIF3G	O75821;K7EL20;K7ENA8;K7ER90;K7EP16	O75821;K7EL20;K7ENA8;K7ER90	Eukaryotic translation initiation factor 3 subunit G	EIF3G	19	14240000	O75821	TRUE	8	17.9461	19.6485	15.5631	19.7866	18.9193	17.6505	19.5076	18.1058	17.5797	17.9852	16.2974	17.6106	19.4928	19.8514	19.5959	18.313	17.631	18.7836	19.0324	15.3068	16.7194	19.113	19.2156	19.1325
EIF3H	A0A087WZK9;B3KS98;O15372;E5RJT0;E5RGU4	A0A087WZK9;B3KS98;O15372	Eukaryotic translation initiation factor 3 subunit H	EIF3H	20	8624700	A0A087WZK9	TRUE	2	16.6667	16.811	17.4241	16.6373	17.7553	14.5624	18.134	17.0204	18.6628	17.296	17.6979	17.9334	18.7684	18.2219	18.279	16.4946	18.5928	17.1148	18.1123	18.1634	18.5417	18.1002	18.1367	18.0842
EIF3I	Q13347;A0A7I2YQF8;A0A7I2V3U3;A0A7I2YQC8;A0A7I2YQT9;A0A7I2V5V8;A0A7I2V613;A0A7I2V607;A0A7I2V3N2;A0A7I2V2M3;A0A7I2V640;A0A7I2V685;A0A7I2YQU2;A0A7I2YQI2;Q5TFK1;A0A7I2V4S8;A0A7I2V3K6;A0A7I2YQI6;A0A7I2V4C2;A0A7I2YQP9;A0A7I2V391;A0A7I2YQN1;A0A7I2YQX4;A0A7I2V5E4;A0A7I2V3T4;A0A7I2V415	Q13347;A0A7I2YQF8;A0A7I2V3U3;A0A7I2YQC8;A0A7I2YQT9;A0A7I2V5V8;A0A7I2V613;A0A7I2V607;A0A7I2V3N2;A0A7I2V2M3;A0A7I2V640;A0A7I2V685;A0A7I2YQU2;A0A7I2YQI2;Q5TFK1;A0A7I2V4S8;A0A7I2V3K6;A0A7I2YQI6;A0A7I2V4C2	Eukaryotic translation initiation factor 3 subunit I	EIF3I	19	14000000	Q13347	TRUE	2	19.5837	19.2796	18.8764	18.9914	18.7941	17.4709	18.6339	17.1105	18.9061	16.1645	18.4989	17.4404	19.3367	17.8532	18.0209	17.597	19.1826	16.2404	18.5151	17.2941	18.9695	17.4614	16.9836	18.1614
EIF3J	O75822;H0YGJ7;H0YLP3	O75822;H0YGJ7;H0YLP3	Eukaryotic translation initiation factor 3 subunit J	EIF3J	14	3623800	O75822	TRUE	16	17.7327	0	0	0	18.0843	0	17.8101	0	18.132	0	16.6649	0	17.7002	0	17.1224	0	0	0	0	0	17.2146	0	0	0
EIF3K	K7ES31;K7ERF1;Q9UBQ5;K7EQM4;A0A087WVB9	K7ES31;K7ERF1;Q9UBQ5	Eukaryotic translation initiation factor 3 subunit K	EIF3K	7	13997000	K7ES31	TRUE	6	19.5493	19.4609	18.3107	18.3808	18.6506	16.6373	19.199	16.453	19.2191	16.6039	18.01	16.6746	19.21	18.3601	18.4131	17.573	19.3005	17.4925	18.1499	18.4039	19.152	17.6614	18.7346	17.4191
EIF3L	B0QY89;Q9Y262;B0QY90;H7C3A0;C9JHP4;C9K0Q7;H0Y7E6	B0QY89;Q9Y262;B0QY90	Eukaryotic translation initiation factor 3 subunit L	EIF3L	30	14778000	B0QY89	TRUE	3	19.6742	19.5486	19.1939	19.3256	19.1518	17.1832	18.4789	17.4564	19.1912	16.6485	18.1162	17.8574	19.0256	17.5849	17.7287	17.5065	19.1348	17.0715	18.5457	17.964	19.2871	17.8436	17.195	17.1593
EIF3M	Q7L2H7;H0YCQ8;J3KNJ2;E9PRY0;E9PRI2;E9PN86;E7ESM3	Q7L2H7;H0YCQ8;J3KNJ2	Eukaryotic translation initiation factor 3 subunit M	EIF3M	18	11503000	Q7L2H7	TRUE	3	18.4124	18.7999	17.6976	18.5759	18.6633	17.4134	18.9672	16.5271	18.2671	15.4713	15.9897	17.6242	19.0591	17.3199	18.3329	16.6998	18.6213	16.5021	17.9281	17.7314	19.1281	18.6059	18.2472	18.4066
EIF4A2	Q14240;P60842;E7EQG2;J3QLN6;J3KT12;J3QL43;J3KTB5;J3QR64;J3KS25;J3QKZ9;J3QS69;J3KSN7;J3KS93;E7EMV8;J3KT04;J3KSZ0;J3KTN0	Q14240;P60842;E7EQG2;J3QLN6;J3KT12;J3QL43;J3KTB5;J3QR64;J3KS25;J3QKZ9;J3QS69;J3KSN7;J3KS93;E7EMV8;J3KT04	Eukaryotic initiation factor 4A-II;Eukaryotic initiation factor 4A-II, N-terminally processed;Eukaryotic initiation factor 4A-I	EIF4A2;EIF4A1	23	4041300	Q14240	TRUE	5	17.912	17.4952	16.8247	17.4512	17.4807	16.9858	16.0197	18.052	17.2851	21.1131	16.9262	17.105	17.2373	17.2792	14.134	15.1207	16.2015	16.1662	16.2064	17.8434	16.0176	17.6167	16.0504	17.1624
EIF4A3	P38919;I3L3H2;J3QQP0;E9PBH4;F8WE11;C9JUF0	P38919;I3L3H2	Eukaryotic initiation factor 4A-III;Eukaryotic initiation factor 4A-III, N-terminally processed	EIF4A3	23	46401000	P38919	FALSE	0	17.8759	19.0179	22.062	21.7761	19.2809	21.0107	18.7401	21.5062	20.1043	20.3902	19.7902	21.6295	19.7856	21.5682	19.7725	21.8874	20.0735	20.931	19.5495	21.9805	19.123	21.1799	19.0003	19.4237
EIF4G1	A0A6Q8PFB2;C9J6B6;C9J2Z7;C9K073;C9JF13;E7EX73;E9PGM1;E7EUU4;A0A7I2Y1C3;Q04637	A0A6Q8PFB2;C9J6B6;C9J2Z7;C9K073;C9JF13;E7EX73;E9PGM1;E7EUU4;A0A7I2Y1C3;Q04637	Eukaryotic translation initiation factor 4 gamma 1	EIF4G1	14	1747300	A0A6Q8PFB2	TRUE	7	16.4253	15.6563	16.6667	15.9564	16.1406	15.5329	15.4759	16.7395	16.8441	21.1131	17.0361	16.126	14.4863	15.8704	16.3807	17.2714	13.6843	16.7237	15.415	15.0689	15.1442	16.1316	16.4256	17.5767
EIF5A	P63241;I3L397;I3L504;Q6IS14;F8WCJ1;C9J7B5;C9J4W5;Q9GZV4	P63241;I3L397;I3L504;Q6IS14;F8WCJ1;C9J7B5;C9J4W5;Q9GZV4	Eukaryotic translation initiation factor 5A-1;Eukaryotic translation initiation factor 5A;Eukaryotic translation initiation factor 5A-1-like;Eukaryotic translation initiation factor 5A-2	EIF5A;EIF5AL1;EIF5A2	8	143780000	P63241	TRUE	1	21.2683	21.6075	19.9132	20.2884	20.2243	20.0878	23.0053	18.8484	21.2548	18.3159	23.6887	20.0113	20.8365	19.1054	22.9793	18.6817	21.2516	18.7941	22.9566	20.3457	21.4968	20.5421	24.3217	20.7239
EIF6	P56537;B7ZBH1;A0A0U1RQV5	P56537	Eukaryotic translation initiation factor 6	EIF6	9	39627000	P56537	TRUE	1	19.5864	19.4687	18.2725	19.1561	20.1254	16.3981	20.8567	19.7919	18.9927	19.2681	20.7727	19.7655	19.9874	16.9421	21.2663	19.4294	19.8935	19.7592	21.0974	19.2225	20.155	17.9929	21.5021	19.8028
ELAVL1	Q15717;M0QZR9;M0R055	Q15717;M0QZR9	ELAV-like protein 1	ELAVL1	16	17126000	Q15717	TRUE	1	19.78	19.9042	20.164	19.9115	18.3739	19.6886	18.5181	19.7592	18.0935	19.4201	17.6091	20.01	17.908	19.134	17.7624	17.321	18.2082	19.5588	17.6671	19.7603	18.1896	19.5802	17.4393	18.8499
ELAVL2	A0A0A0MRX1;Q12926;B1AM48;C9JB16	A0A0A0MRX1;Q12926;B1AM48	ELAV-like protein;ELAV-like protein 2	ELAVL2	17	18416000	A0A0A0MRX1	TRUE	2	15.8616	16.1198	20.5973	20.5873	17.2235	20.6846	16.565	20.3955	15.6271	20.2048	16.3899	20.9525	16.635	20.4833	16.9059	19.769	17.3229	20.995	15.9777	21.3325	16.4582	21.3212	17.9198	21.5396
ELAVL3	Q14576;K7EPB5	Q14576	ELAV-like protein 3	ELAVL3	17	11252000	Q14576	TRUE	2	15.8602	17.2024	20.0015	20.0756	16.7825	19.3549	15.8489	18.948	15.8006	18.7592	15.7809	19.8666	16.4549	19.4241	16.5866	19.5093	17.2633	19.6101	17.7898	20.4734	17.6615	20.5351	17.0902	20.6571
ELAVL4	A0A494C0F8;B1APY9;A0A494C147;A0A0R4J2E6;P26378;A0A494C015;A0A494C1D9;A0A494C173;A0A494C0Q5;A0A494C0M6;A0A494C011;A0A494BZW4	A0A494C0F8;B1APY9;A0A494C147;A0A0R4J2E6;P26378;A0A494C015;A0A494C1D9;A0A494C173	ELAV-like protein;ELAV-like protein 4	ELAVL4	18	68574000	A0A494C0F8	FALSE	0	17.7545	18.7646	22.5075	22.7502	19.3114	22.0871	18.6177	22.2612	17.9262	20.4536	17.8099	22.776	18.9016	22.4251	19.232	22.1726	19.3103	22.2673	20.0772	22.9435	18.3525	22.8668	19.815	22.9788
ELMO2	H0YCM7;Q5JVZ5;Q96JJ3;Q5JVZ8;Q5JW01	H0YCM7;Q5JVZ5;Q96JJ3;Q5JVZ8;Q5JW01	Engulfment and cell motility protein 2	ELMO2	24	1134500	H0YCM7	TRUE	13	16.1802	16.046	14.9254	0	16.0402	0	15.7926	0	15.9956	0	0	0	15.3903	0	15.4885	0	16.2639	0	15.9079	0	16.0507	0	0	0
ELMOD1	E9PLM8;Q8N336	E9PLM8;Q8N336	ELMO domain-containing protein 1	ELMOD1	14	2154200	E9PLM8	TRUE	5	16.259	16.2004	16.1667	15.0797	16.7064	17.5375	15.546	16.1777	15.415	21.1131	16.1399	16.8865	16.6229	16.0309	16.0912	16.7448	16.3923	16.7176	16.5032	17.0193	16.1997	18.0719	15.9996	17.2047
EMC1	H7C4E3;Q8N766	H7C4E3;Q8N766	ER membrane protein complex subunit 1	EMC1	3	2186900	H7C4E3	TRUE	16	17.5051	17.3978	15.609	16.7454	0	0	0	0	17.4701	0	0	0	17.2585	0	0	0	17.8354	0	0	0	17.4271	0	0	0
EMC2	Q15006;H0YAS9	Q15006;H0YAS9	ER membrane protein complex subunit 2	EMC2	14	6731400	Q15006	TRUE	7	18.6524	18.6245	16.1226	17.0069	19.0486	15.2383	16.9035	16.4043	18.7541	21.1131	16.9223	16.6328	17.2053	15.7081	17.8585	16.2038	17.5996	16.3591	18.0351	16.3543	17.0861	16.0849	16.9025	18.035
EMC7	Q9NPA0;H0YDT8;H0YDX2	Q9NPA0;H0YDT8;H0YDX2	ER membrane protein complex subunit 7	EMC7	10	5016100	Q9NPA0	TRUE	10	18.1476	18.0004	16.6341	16.3992	17.8929	16.5435	17.4061	16.3888	18.0125	21.1131	16.9983	16.6643	17.7885	16.2112	16.8638	16.0016	17.9842	16.7519	16.866	15.6594	18.3396	16.1734	16.9092	17.3657
EMC8	O43402;M0R1B0	O43402;M0R1B0	ER membrane protein complex subunit 8	EMC8	11	7987800	O43402	TRUE	8	18.0884	18.0644	16.6143	16.6382	19.5817	16.07	17.9674	16.0552	17.652	16.4875	17.2813	15.3528	18.7517	15.6688	17.2707	16.5315	18.1863	14.5027	16.0221	15.9698	19.4537	15.1863	18.1883	16.748
ENO1	P06733;A0A2R8Y6G6;K7EM90;A0A2R8Y879;A0A2R8YEM5;K7ERS8;A0A2R8Y798;A0A2R8YEG5;A0A2R8Y6I8	P06733;A0A2R8Y6G6;K7EM90	Alpha-enolase;Enolase	ENO1	22	35332000	P06733	TRUE	1	20.4963	20.2665	18.4296	19.2447	20.0955	18.9079	20.309	19.1858	20.9823	18.3311	20.2623	18.2949	20.3387	19.6671	20.0611	19.3132	19.4382	18.4885	19.9572	19.7162	20.172	19.463	20.1676	20.3555
ENO2	P09104;F5H0C8;F5H1C3	P09104;F5H0C8;F5H1C3	Gamma-enolase;Enolase	ENO2	20	6772900	P09104	TRUE	5	18.3064	18.2446	16.7118	17.3081	18.236	16.777	17.8043	17.4768	18.5667	21.1131	17.225	17.2728	16.4951	17.273	17.9487	16.2625	18.0102	16.1747	17.6961	17.4265	17.9614	17.7872	17.6683	19.043
ENO3	P13929;K7EPM1;K7EKN2;E5RGZ4;E5RI09;E5RG95;K7EP84;E5RJH5	P13929;K7EPM1;K7EKN2;E5RGZ4;E5RI09;E5RG95	Beta-enolase;Enolase	ENO3	19	1707300	P13929	TRUE	9	16.206	15.7016	16.1039	16.1053	16.4669	16.6938	16.8418	16.1954	16.9716	16.6594	16.0922	16.5038	16.7107	15.835	15.3682	16.8959	16.7314	17.1974	16.1009	15.2421	17.5515	15.403	17.3892	17.0276
ENY2	E5RHX8;Q9NPA8	E5RHX8;Q9NPA8	Transcription and mRNA export factor ENY2	ENY2	5	1088200	E5RHX8	TRUE	12	16.6162	16.4351	17.2201	16.9971	16.6898	17.0661	16.3036	17.7394	15.8165	21.1131	15.5028	17.0827	15.7911	17.2192	15.8682	16.3628	16.8186	15.619	15.8387	16.8979	16.8623	17.0341	16.0563	17.2471
EPHA5	F8W9W0;F8VP57;B7ZKW7;B7ZKJ3;P54756;B4DXM2;B4DXQ6;J3KR66;C9JXA2;E9PG71;A0A0B4J1T8;P29320;P54764;Q15375;Q9UF33	F8W9W0;F8VP57;B7ZKW7;B7ZKJ3;P54756	Receptor protein-tyrosine kinase;Ephrin type-A receptor 5	EPHA5	47	1550300	F8W9W0	TRUE	7	15.8296	16.0002	16.4709	16.1177	14.7318	16.444	14.7313	16.2058	12.4233	19.0152	14.543	16.3456	15.3842	16.7344	14.7255	17.5761	15.4088	17.4446	15.2982	17.3526	16.2848	16.6763	14.4615	17.4573
EPRS	P07814;V9GYZ6	P07814;V9GYZ6	Bifunctional glutamate/proline--tRNA ligase;Glutamate--tRNA ligase;Proline--tRNA ligase	EPRS	82	19479000	P07814	FALSE	0	19.8591	19.6336	18.0978	18.162	19.0981	18.2079	19.22	18.0027	19.1031	17.5742	18.568	18.3756	19.3216	18.5566	18.9087	17.6067	19.7766	18.0792	19.3396	19.3607	19.9074	18.3585	19.3048	17.6483
ERC2	O15083;H7C4G9;X6RM00;G8JLD3;X6RLX0;Q8IUD2;K7EPP6	O15083;H7C4G9	ERC protein 2	ERC2	48	5082800	O15083	FALSE	0	16.4979	17.0983	17.5714	17.7833	16.9549	17.93	17.2101	18.1202	16.39	15.8955	14.0421	17.9719	17.5343	18.0723	16.9493	18.268	16.7234	15.8801	16.445	18.2736	17.0183	17.697	15.1906	18.4455
ERGIC1	Q969X5;F2Z3Q5;F2Z2U2	Q969X5	Endoplasmic reticulum-Golgi intermediate compartment protein 1	ERGIC1	12	8492500	Q969X5	TRUE	4	18.1973	19.0612	16.0285	17.2049	17.6919	15.4598	18.1365	16.3947	18.6674	21.1131	18.6731	17.028	19.0453	16.0718	17.4594	16.7479	18.6099	16.4819	14.5573	17.471	18.6915	16.9695	17.6217	17.5185
ERH	P84090;G3V279	P84090;G3V279	Enhancer of rudimentary homolog	ERH	5	452200000	P84090	FALSE	0	21.6181	22.3635	24.4514	24.3507	23.5259	24.086	23.3584	24.8043	23.1505	24.7495	23.3823	24.7476	22.8889	24.3988	23.2553	24.8942	23.6965	25.0066	23.3061	25.1675	22.8314	24.558	22.4526	25.5947
ERLIN1	O75477;B0QZ43	O75477;B0QZ43	Erlin-1	ERLIN1	20	16681000	O75477	TRUE	3	19.8285	19.7929	17.6866	16.3135	19.178	16.3857	19.0803	15.2506	19.7021	20.6194	19.2464	16.8232	19.404	16.2935	18.8401	18.4426	18.9681	16.6484	18.8496	17.2664	19.7789	16.798	18.486	16.3663
ERLIN2	O94905;E5RHW4;E5RJ09	O94905;E5RHW4;E5RJ09	Erlin-2	ERLIN2	21	149680000	O94905	FALSE	0	22.8145	22.7082	21.1331	20.6122	22.3281	20.2876	22.2018	20.9021	22.5813	19.8589	22.2215	20.9318	22.4289	20.4501	22.1442	20.9428	22.4024	19.535	22.2455	20.9811	22.7816	20.3212	22.0728	20.6626
ERMP1	A0A0C4DGF0;E7ER77;Q7Z2K6	A0A0C4DGF0;E7ER77;Q7Z2K6	Endoplasmic reticulum metallopeptidase 1	ERMP1	10	477650	A0A0C4DGF0	TRUE	22	16.957	16.7498	0	0	0	0	0	0	0	0	0	0	0	0	0	0	0	0	0	0	0	0	0	0
ETF1	P62495;B7Z7P8;I3L492	P62495;B7Z7P8	Eukaryotic peptide chain release factor subunit 1	ETF1	25	927350	P62495	TRUE	17	0	13.9403	17.6895	17.3409	0	17.5748	0	0	0	0	0	0	0	16.8944	0	0	0	0	0	14.328	0	16.0168	0	0
ETFDH	Q16134;D6RAD5	Q16134	Electron transfer flavoprotein-ubiquinone oxidoreductase, mitochondrial	ETFDH	33	1505800	Q16134	TRUE	13	17.3331	17.6069	0	0	0	0	14.9087	14.9068	16.4128	0	0	0	15.8791	0	15.3743	16.5837	15.5714	0	0	0	15.8738	0	14.2604	0
EVI5L	Q96CN4;M0R1Y1	Q96CN4;M0R1Y1	EVI5-like protein	EVI5L	38	602250	Q96CN4	TRUE	10	15.4944	13.8549	14.836	13.6541	14.5202	13.8431	13.6766	13.9529	14.377	21.1131	15.1853	14.5633	15.1801	13.9514	14.6126	20.0131	14.3064	16.1775	14.332	13.8423	13.6868	14.3642	14.3521	20.2139
EXOC1	Q9NV70	Q9NV70	Exocyst complex component 1	EXOC1	44	99115	Q9NV70	TRUE	11	15.2456	14.8752	13.5087	14.2623	14.6379	0	14.5875	0	14.3579	0	0	15.4878	14.4641	0	14.5992	16.6004	0	0	0	12.5049	14.6068	0	0	0
EXOC2	Q96KP1	Q96KP1	Exocyst complex component 2	EXOC2	51	61493	Q96KP1	TRUE	12	14.5878	13.5284	12.8246	13.9365	14.2215	13.5652	13.3111	13.7211	14.3532	21.1131	13.5586	14.3612	13.9531	13.4376	13.6012	15.8801	13.7838	15.4381	13.5427	13.4546	14.5553	13.5482	13.6219	20.2139
EXOC4	Q96A65	Q96A65	Exocyst complex component 4	EXOC4	55	968910	Q96A65	TRUE	5	15.2733	15.2331	14.8346	14.5107	15.4107	15.4071	13.334	15.3685	15.7007	21.1131	15.2663	14.6093	15.4394	15.1248	14.6325	16.0976	15.2781	14.9702	14.3892	14.1081	15.612	14.2448	15.2178	15.9973
EXOC5	O00471;A0A0A0MSI8;F8W9B8	O00471;A0A0A0MSI8;F8W9B8	Exocyst complex component 5	EXOC5	41	1046100	O00471	TRUE	8	16.7952	15.8882	14.5173	15.1555	14.7929	13.8038	14.3166	14.5747	15.8419	21.1131	14.9308	13.9588	15.3912	13.9035	14.3621	15.7941	15.6169	19.8849	14.2818	14.8573	16.097	12.9365	14.6337	17.1176
EXOC6B	Q9Y2D4;A0A0U1RRB6;J3QT38	Q9Y2D4;A0A0U1RRB6;J3QT38	Exocyst complex component 6B	EXOC6B	47	360990	Q9Y2D4	TRUE	12	14.5176	14.4331	0	0	13.7901	0	14.3284	0	13.8815	0	14.8003	0	13.8081	0	13.4244	0	13.9672	0	0	12.388	14.0484	0	13.9923	0
EXOC7	A0A0A0MSB8;Q9UPT5;A0A0A0MRE1;B4DJ07;B5MCY9;K7ERQ5;C9JME6;C9JKC2	A0A0A0MSB8;Q9UPT5;A0A0A0MRE1;B4DJ07	Exocyst complex component 7	EXOC7	36	1541000	A0A0A0MSB8	TRUE	8	16.7231	16.6878	15.7175	14.7302	16.5631	15.1182	15.9707	14.6382	15.6917	21.1131	15.8202	13.3059	16.4014	14.3075	16.0827	20.0131	16.0123	14.8958	14.7091	13.298	16.3581	15.2383	14.9984	20.2139
FAM120A	Q9NZB2;A0A0C4DH52;A0A0C4DG79;Q5T035	Q9NZB2	Constitutive coactivator of PPAR-gamma-like protein 1	FAM120A	57	4822600	Q9NZB2	TRUE	2	16.5093	15.8485	18.9337	18.5766	16.1162	18.0645	16.7302	17.1271	17.0681	18.0445	14.009	18.2125	16.8974	17.926	16.3271	17.8017	16.3097	17.9987	16.3633	18.2801	15.4594	17.9592	14.7662	17.3991
FAM120C	Q9NX05;F8W881	Q9NX05;F8W881	Constitutive coactivator of PPAR-gamma-like protein 2	FAM120C	43	7179800	Q9NX05	TRUE	1	17.1582	16.5919	19.5717	19.5066	16.1068	19.0632	15.9073	18.4883	17.1313	17.4774	16.9763	18.8238	16.8512	18.7993	16.9546	18.4886	16.606	16.3802	15.7645	18.7154	16.1904	19.0251	16.9052	17.4143
FAM213A	Q9BRX8	Q9BRX8	Redox-regulatory protein FAM213A	FAM213A	13	2494700	Q9BRX8	TRUE	17	16.9871	18.223	16.3488	0	0	0	17.6687	0	18.3805	0	0	0	0	14.9097	0	0	15.7593	0	0	0	0	0	0	0
FAM49A	Q9H0Q0;C9JPE5;C9IYV6;A0A087X178;A0A1W2PRQ0;Q9NUQ9	Q9H0Q0;C9JPE5;C9IYV6	Protein FAM49A	FAM49A	18	6284900	Q9H0Q0	TRUE	5	18.3621	18.2399	17.2937	17.4603	16.0758	17.4639	17.7994	16.3248	18.3692	21.1131	16.1474	16.6894	18.3572	17.8719	17.0107	16.3222	17.5762	16.553	16.5913	17.6681	17.5763	17.3362	16.323	17.5584
FARP1	C9JME2;Q9Y4F1;A0A1B0GV68;M0R262;M0QYB0;M0QXT1;H0Y783	C9JME2;Q9Y4F1;A0A1B0GV68	FERM, RhoGEF and pleckstrin domain-containing protein 1	FARP1	54	3003500	C9JME2	TRUE	1	16.8567	16.9838	16.2711	16.6784	16.722	16.4282	16.1504	16.6046	16.6879	21.1131	15.963	16.8098	16.7325	16.4272	16.3608	15.6916	16.4173	15.4048	16.3666	16.5952	16.2988	15.856	15.3641	15.6041
FARSA	K7EK06;K7ER16;K7ER00;Q9Y285	K7EK06;K7ER16;K7ER00;Q9Y285	Phenylalanine--tRNA ligase alpha subunit	FARSA	7	2933500	K7EK06	TRUE	11	17.342	16.7554	14.9744	15.3978	16.5365	0	17.1656	0	17.6467	0	0	0	16.3499	0	16.9235	0	16.6255	0	15.9245	0	17.0872	0	16.6426	0
FARSB	Q9NSD9	Q9NSD9	Phenylalanine--tRNA ligase beta subunit	FARSB	34	777910	Q9NSD9	TRUE	14	15.5853	15.3214	0	0	14.5367	0	14.8113	0	14.8682	0	0	0	14.3893	0	15.5069	0	15.6996	0	0	0	15.7589	0	15.0005	0
FASN	A0A0U1RQF0;P49327;A0A0U1RRG3;A0A1B0GTR5	A0A0U1RQF0;P49327	Fatty acid synthase;[Acyl-carrier-protein] S-acetyltransferase;[Acyl-carrier-protein] S-malonyltransferase;3-oxoacyl-[acyl-carrier-protein] synthase;3-oxoacyl-[acyl-carrier-protein] reductase;3-hydroxyacyl-[acyl-carrier-protein] dehydratase;Enoyl-[acyl-carrier-protein] reductase;Oleoyl-[acyl-carrier-protein] hydrolase	FASN	125	21581000	A0A0U1RQF0	FALSE	0	20.1266	19.7156	17.6749	17.7514	19.6717	17.8295	19.6488	16.0876	20.0989	17.2941	19.3701	16.6927	19.7908	16.8772	19.2444	18.1619	20.1985	18.8844	18.6826	17.9726	19.2955	17.4496	18.8325	18.1846
FAU	E9PR30;P62861	E9PR30;P62861	40S ribosomal protein S30	FAU	4	1044500000	E9PR30	TRUE	1	22.849	23.1498	26.3013	26.2955	22.9053	25.9968	24.4111	24.7168	23.087	26.2475	24.8401	25.8014	23.518	26.0605	25.3657	25.5687	23.3859	25.6206	24.4276	25.5708	22.9968	26.4474	25.919	25.1741
FBL	M0R299;M0QXL5;P22087;M0R2Q4;M0R0P1	M0R299;M0QXL5;P22087;M0R2Q4;M0R0P1	rRNA 2-O-methyltransferase fibrillarin	FBL	15	4453000	M0R299	TRUE	5	14.7142	15.9197	18.7939	18.5017	16.4764	17.1287	15.7939	17.6342	16.8607	17.2931	15.7066	18.7631	17.1997	18.792	15.1954	17.7615	15.6595	17.5003	17.1977	18.9002	15.5687	18.5683	15.5863	16.5495
FBLL1	A6NHQ2;M0R2U2;M0R1H0;M0R2B0	A6NHQ2	rRNA/tRNA 2-O-methyltransferase fibrillarin-like protein 1	FBLL1	19	1792900	A6NHQ2	TRUE	9	14.429	14.5067	17.675	17.2653	15.6645	17.376	15.3412	17.0715	14.9291	16.2172	16.0193	18.0392	15.3573	17.1972	15.138	16.9479	13.6861	17.1591	15.9049	17.0823	15.1113	17.2711	15.5028	17.5135
FBXO2	R4GNH2;A0A286YF37;Q9UK22	R4GNH2;A0A286YF37;Q9UK22	F-box only protein 2	FBXO2	6	2925500	R4GNH2	TRUE	17	17.3215	17.1158	0	0	0	0	17.8183	0	17.6596	0	0	0	0	0	17.8081	0	16.8542	0	0	0	17.3274	0	0	0
FBXO24	O75426	O75426	F-box only protein 24	FBXO24	35	230600	O75426	TRUE	18	0	0	0	0	14.7869	0	0	0	0	0	15.0659	0	14.7016	0	0	0	0	15.8732	14.4437	13.9602	0	0	0	0
FH	P07954	P07954	Fumarate hydratase, mitochondrial	FH	25	1003000	P07954	TRUE	14	16.4348	16.2892	0	0	14.8168	0	14.8862	0	15.5094	0	0	0	14.8267	0	0	0	16.3768	0	14.9383	0	15.6423	0	15.2975	0
FKBP1B	G5E9U6;P68106	G5E9U6;P68106	Peptidyl-prolyl cis-trans isomerase FKBP1B	FKBP1B	4	3154900	G5E9U6	TRUE	19	0	0	0	0	17.0687	0	18.2306	0	0	0	0	0	17.948	0	17.7556	0	0	0	17.8659	0	0	0	0	0
FLG2	CON__Q5D862;Q5D862	CON__Q5D862;Q5D862	Filaggrin-2	FLG2	74	1276900	CON__Q5D862	TRUE	8	0	0	0	13.5851	12.927	13.3286	13.9418	19.5477	0	0	0	13.834	15.0996	14.2427	14.0961	0	13.187	0	14.6248	14.4637	14.2292	14.9235	13.1448	18.1447
FLII	Q13045	Q13045	Protein flightless-1 homolog	FLII	63	1154100	Q13045	TRUE	15	0	12.9808	12.1572	0	13.2315	0	13.7217	0	0	0	13.4842	0	18.6101	12.7483	13.3579	0	13.6835	0	0	0	0	0	0	0
FLNA	Q60FE5;P21333;A0A087WWY3;A0A7I2V3E6;F8WE98;H0Y5C6;H7C2E7;A0A669KBC6;H0Y5F3	Q60FE5;P21333	Filamin-A	FLNA	131	11284000	Q60FE5	TRUE	3	18.9834	18.8169	17.6993	17.2203	18.5867	15.2658	18.433	16.6433	19.8764	21.1131	18.9402	16.9536	18.3516	17.2059	18.3617	16.8566	18.5283	13.4531	18.3517	16.3753	18.8266	15.8258	17.8396	17.7686
FLNB	O75369;E7EN95;H7C5L4	O75369;E7EN95	Filamin-B	FLNB	142	245520	O75369	TRUE	12	14.0354	0	13.9196	0	14.1569	0	12.714	0	14.565	0	12.5305	0	12.6849	0	12.8423	0	12.7128	0	12.6905	0	12.5577	0	12.3972	0
FLNC	Q14315	Q14315	Filamin-C	FLNC	151	1730400	Q14315	TRUE	7	16.65	16.1271	11.3196	14.274	15.8748	11.3421	16.0288	13.6261	17.0187	16.528	15.7631	13.1875	16.4937	13.1699	16.2229	16.6401	15.5127	14.5677	15.3945	14.2154	15.5195	13.6877	12.488	20.2139
FLOT1	O75955;A0A140T9R1;A2AB10;A2AB13;A0A0G2JJQ6;A0A140T9X0;A2AB12;A2AB09;A2AB11;A0A140T959;A0A140T9B1;A0A140T957;A0A140T910;A0A140T9C3;A0A140T9W4;A0A140T974;A0A140T907	O75955;A0A140T9R1;A2AB10;A2AB13;A0A0G2JJQ6;A0A140T9X0;A2AB12;A2AB09;A2AB11	Flotillin-1	FLOT1	27	90483000	O75955	FALSE	0	21.1555	21.3146	21.913	21.4618	21.4842	21.0106	20.9444	21.8436	21.1595	21.0082	21.0777	22.6633	21.6903	21.471	20.8969	22.0786	21.3525	21.4254	21.3302	22.121	21.4025	20.6376	21.01	21.1654
FLOT2	Q14254;J3QLD9;E7EMK3;K7EKW9	Q14254;J3QLD9;E7EMK3;K7EKW9	Flotillin-2	FLOT2	26	159440000	Q14254	FALSE	0	22.2539	22.313	22.9589	22.2858	22.0475	22.1006	21.8719	22.7064	22.025	23.1365	22.1024	23.1497	21.9518	22.1651	22.0541	22.3777	22.1393	22.2964	21.7171	22.9118	22.4069	21.3783	21.8523	22.1045
FRY	A0A2R8YCY2;A0A286YFA9;A0A2R8Y5V8;Q5TBA9;A0A0C4DFX2	A0A2R8YCY2;A0A286YFA9;A0A2R8Y5V8;Q5TBA9;A0A0C4DFX2	Protein furry homolog	FRY	141	27337000	A0A2R8YCY2	TRUE	3	18.5865	18.7091	20.3632	20.2536	18.6631	21.1946	19.5485	19.8627	18.5572	19.3833	19.9612	19.7408	18.8917	20.5305	19.6549	19.704	18.0722	19.5696	19.7651	20.2071	18.7724	21.0985	20.8449	19.4315
FRYL	O94915;F2Z2S2;A0A6E1XQM6;H0Y9X0;A0A286YEZ9;A0A2C9F2R7;A0A669KB90	O94915;F2Z2S2	Protein furry homolog-like	FRYL	135	315040	O94915	TRUE	7	14.429	14.0752	12.1936	11.3478	13.4776	11.6958	13.8492	12.4717	13.9125	21.1131	13.5946	13.0648	13.8635	12.2567	11.9131	15.5688	13.8955	15.4381	11.8226	12.2478	14.2013	13.7055	12.7305	20.2139
FSCN1	Q16658;C9JFC0;A0A0A0MSB2	Q16658	Fascin	FSCN1	28	5140000	Q16658	TRUE	2	17.59	17.7145	18.12	18.4387	16.9352	17.6761	16.1982	18.1264	15.413	15.8955	14.6288	16.9771	16.3605	18.0342	15.8996	15.9605	16.3253	16.7859	16.1727	19.067	17.2873	19.0334	14.9293	19.6949
FTH1	P02794;G3V192;E9PRK8;G3V1D1;E9PKY7;E9PQR3;E9PPQ4;E9PKM5;E9PK45	P02794;G3V192;E9PRK8;G3V1D1;E9PKY7	Ferritin heavy chain;Ferritin heavy chain, N-terminally processed;Ferritin	FTH1	11	105550000	P02794	TRUE	3	22.6258	22.0686	18.8616	18.2534	22.0392	18.6578	22.2264	18.0978	22.0942	19.366	21.7761	18.7006	22.0459	17.4628	21.8335	18.4744	21.9533	18.1489	21.8706	19.0111	21.3075	17.4516	21.068	19.4579
FUCA1	P04066	P04066	Tissue alpha-L-fucosidase	FUCA1	23	435810	P04066	TRUE	17	14.9568	15.0263	0	15.2312	0	0	14.8833	0	14.8884	0	0	0	0	0	0	0	15.1801	0	0	13.6745	0	0	0	0
FUS	P35637;A0A075B7D9;H3BPE7;Q92804	P35637;A0A075B7D9;H3BPE7;Q92804	RNA-binding protein FUS;TATA-binding protein-associated factor 2N	FUS;TAF15	13	11625000	P35637	TRUE	5	17.9781	17.8029	17.6109	16.9538	19.3478	17.089	19.0703	17.741	19.058	18.7967	18.3979	17.5613	19.2925	17.5664	18.8658	18.5132	19.5101	17.7499	18.9881	18.2382	19.6946	17.6146	19.2591	19.1268
FXYD6	Q9H0Q3	Q9H0Q3	FXYD domain-containing ion transport regulator 6	FXYD6	4	14040000	Q9H0Q3	TRUE	11	18.6371	18.4138	0	18.0281	19.8101	18.0515	19.3381	0	19.0015	0	0	0	19.241	0	19.2498	0	19.2922	0	19.1078	0	19.5939	0	19.1328	0
FYTTD1	Q96QD9	Q96QD9	UAP56-interacting factor	FYTTD1	16	1700200	Q96QD9	TRUE	16	0	0	17.2542	17.1812	0	17.5309	0	18.8694	0	0	0	0	0	0	0	0	16.5704	17.0057	0	17.5861	0	17.4815	0	0
G3BP1	A0A7I2YQN9;A0A7I2V5M7;Q13283;A0A7I2V494;A0A7I2V565;A0A7I2YQF2;A0A7I2V5H1;A0A7I2YQH0;A0A7I2V2V1;A0A7I2V651;A0A7I2YQU8	A0A7I2YQN9;A0A7I2V5M7;Q13283;A0A7I2V494;A0A7I2V565;A0A7I2YQF2;A0A7I2V5H1;A0A7I2YQH0;A0A7I2V2V1;A0A7I2V651;A0A7I2YQU8	Ras GTPase-activating protein-binding protein 1	G3BP1	22	523180	A0A7I2YQN9	TRUE	11	14.7315	14.4062	15.3878	15.5004	0	15.2694	14.948	0	15.0435	0	0	0	14.7795	15.1861	16.0095	0	14.5811	0	0	0	14.3467	15.487	0	0
G3BP2	Q9UN86;A0A7I2V3E2;A0A7I2YQD9;A0A7I2V3P9;A0A7I2V647;A0A7I2YQS2;D6RB17;D6RAC7;D6RBW8;D6RBR0;A0A7I2YQL7;A0A7I2V3Z6;A0A7I2V481;A0A7I2YQG8;A0A7I2V382;A0A7I2V2R0;A0A7I2V572;A0A7I2V3R7;D6RE13;H0YAE3	Q9UN86;A0A7I2V3E2;A0A7I2YQD9;A0A7I2V3P9;A0A7I2V647;A0A7I2YQS2;D6RB17;D6RAC7	Ras GTPase-activating protein-binding protein 2	G3BP2	22	18656000	Q9UN86	FALSE	0	16.5212	17.2148	21.1347	21.0334	18.156	20.9385	18.2165	19.0566	16.8055	20.6714	16.8664	19.0395	17.6271	20.9078	17.4828	18.7573	17.1333	19.9377	17.0096	18.7259	17.673	21.3192	17.85	19.6382
G6PD	E9PD92;E7EM57;E7EUI8;P11413	E9PD92;E7EM57;E7EUI8;P11413	Glucose-6-phosphate 1-dehydrogenase	G6PD	20	321320	E9PD92	TRUE	18	0	14.6659	13.8343	14.242	0	0	14.7701	0	15.0826	0	0	0	0	0	0	0	14.958	0	0	0	0	0	0	0
GABARAPL2	H3BSM5;P60520;H3BU36;H3BQ50	H3BSM5;P60520;H3BU36;H3BQ50	Gamma-aminobutyric acid receptor-associated protein-like 2	GABARAPL2	6	3602000	H3BSM5	TRUE	10	17.0808	16.7876	15.7537	15.4785	17.3894	15.7929	17.7767	16.1869	15.9538	17.8051	17.5337	14.9993	17.2823	16.0786	16.1095	15.9023	17.9175	17.1104	16.6619	16.7036	17.9433	15.9303	17.13	17.4906
GABBR1	A0A140TA42;A0A0G2JKF9;Q9UBS5;A0A140T9S4;C9J342;F8WAV2;C9JZG6;F8WDC0;F8WAS6;F8WF38	A0A140TA42;A0A0G2JKF9;Q9UBS5;A0A140T9S4	Gamma-aminobutyric acid type B receptor subunit 1	GABBR1	30	6221100	A0A140TA42	TRUE	3	17.7913	17.2518	17.8289	14.512	19.3186	16.208	17.122	16.6042	17.5313	17.6778	19.1569	14.7896	17.3077	14.5803	17.757	15.7104	17.5411	19.8849	14.9419	16.6947	18.2798	16.5293	17.185	15.8747
GABBR2	O75899	O75899	Gamma-aminobutyric acid type B receptor subunit 2	GABBR2	43	483830	O75899	TRUE	16	14.0433	14.4127	0	13.5429	0	0	15.6503	0	15.481	0	0	0	13.5077	0	0	0	14.8628	0	0	0	14.4043	0	0	0
GABRA2	E9PBQ7;G5E9Z6;A0A0A0MTM5;P47869	E9PBQ7;G5E9Z6;A0A0A0MTM5;P47869	Gamma-aminobutyric acid receptor subunit alpha-2	GABRA2	26	2270200	E9PBQ7	TRUE	5	17.3177	17.588	15.8455	15.8687	15.719	14.2061	15.0875	15.0436	16.7495	21.1131	15.557	16.532	17.0186	14.7893	16.0622	15.8848	15.2485	19.8849	15.5801	15.6745	16.1801	15.8329	14.6298	20.2139
GABRA3	P34903;D6RBL7;A0A1B0GV38;A0A0U1RRB2;E5RK60;D6RBK9;D6RB77;P14867;E5RJS3;G3V2Q9;D6RAA9;A0A1B0GVW9;G3V2K2;G3V2G8;E5RHL6;P31644;D6RCS5	P34903;D6RBL7;A0A1B0GV38;A0A0U1RRB2;E5RK60;D6RBK9;D6RB77;P14867	Gamma-aminobutyric acid receptor subunit alpha-3;Gamma-aminobutyric acid receptor subunit alpha-1	GABRA3;GABRA2;GABRA1	27	398870	P34903	TRUE	17	15.0126	14.2663	0	0	14.2903	0	14.5156	0	14.1412	0	0	0	14.9724	0	0	0	0	0	0	0	15.2011	0	0	0
GABRB3	A0A1B0GVW3;F5H7N0;P28472;A0A1B0GU30	A0A1B0GVW3;F5H7N0;P28472;A0A1B0GU30	Gamma-aminobutyric acid receptor subunit beta-3	GABRB3	15	2304700	A0A1B0GVW3	TRUE	9	15.3751	15.6747	15.4334	14.9827	15.6468	15.4452	16.2103	15.7824	17.1491	17.7635	17.703	15.6559	17.2997	16.8998	16.7899	14.365	17.2657	19.8849	15.8471	15.2674	16.9486	15.1732	15.6633	16.7884
GABRG2	A0A1W2PQA6;E5RIG3;A0A1W2PRM8;A0A1W2PPS4;A0A1W2PPN5;A0A1W2PQX1;A0A1W2PR49;A0A1W2PQR9;A0A1W2PRN4;A0A1X7SBS5;A0A286YFI6;A0A1X7SBZ8;P18507	A0A1W2PQA6;E5RIG3;A0A1W2PRM8;A0A1W2PPS4;A0A1W2PPN5;A0A1W2PQX1;A0A1W2PR49;A0A1W2PQR9;A0A1W2PRN4;A0A1X7SBS5;A0A286YFI6;A0A1X7SBZ8;P18507	Gamma-aminobutyric acid receptor subunit gamma-2	GABRG2	5	3825200	A0A1W2PQA6	TRUE	11	16.9987	17.7603	15.312	16.7404	17.3955	17.1506	17.8543	16.6048	16.9147	16.9597	16.7454	16.5568	18.181	16.1859	16.9842	17.6106	17.5332	15.0185	16.8488	16.4227	18.0365	16.3856	17.455	18.1664
GAD2	A0A3B3IU09;Q05329	A0A3B3IU09;Q05329	Glutamate decarboxylase 2	GAD2	19	1983000	A0A3B3IU09	TRUE	9	17.8783	17.4768	15.3192	14.7804	16.0423	14.7278	16.0463	14.1339	15.5816	21.1131	15.6758	14.7459	16.7416	15.1114	16.8214	20.0131	15.1624	19.8849	16.3456	14.726	15.834	14.0899	15.427	15.3894
GANAB	Q14697;F5H6X6;E9PKU7	Q14697;F5H6X6;E9PKU7	Neutral alpha-glucosidase AB	GANAB	43	331790	Q14697	TRUE	11	13.8029	13.3067	13.3097	13.089	13.7644	12.8546	13.163	13.0946	14.0329	21.1131	13.2401	13.5588	14.0688	13.0145	13.3057	15.5688	14.4627	15.4381	13.3846	12.4993	14.4773	13.803	14.0444	20.2139
GAPDH	P04406;E7EUT5	P04406;E7EUT5	Glyceraldehyde-3-phosphate dehydrogenase	GAPDH	17	85995000	P04406	FALSE	0	21.68	20.3267	18.5469	20.7184	21.7022	20.2608	21.4578	21.5897	21.9568	19.1369	20.6002	21.329	21.5809	21.0059	20.951	21.0111	21.8824	20.9631	20.7575	21.309	22.0325	20.231	21.7409	20.1283
GAPVD1	F8W9S7;Q14C86;B0QZ65;B4DGD8;C9IZ08	F8W9S7;Q14C86	GTPase-activating protein and VPS9 domain-containing protein 1	GAPVD1	56	1161600	F8W9S7	TRUE	7	15.7317	15.6585	14.2997	13.8935	15.7399	12.7647	15.5566	14.0882	15.8137	21.1131	15.0324	12.9842	15.8386	14.1796	14.3436	20.0131	15.5571	14.5731	14.2983	14.183	15.9272	13.5782	15.092	17.6291
GAR1	Q9NY12	Q9NY12	H/ACA ribonucleoprotein complex subunit 1	GAR1	11	6000600	Q9NY12	TRUE	15	18.1464	0	19.9043	0	0	19.429	0	18.6036	0	0	0	19.3118	0	19.6844	0	19.7102	0	0	0	19.5421	0	19.3404	0	0
GARS	A0A6Q8PGW4;A0A6Q8PGI6;A0A6Q8PGA8;A0A6Q8PHH9;A0A6Q8PGZ8;P41250;H7C443;A0A6Q8PHI7	A0A6Q8PGW4;A0A6Q8PGI6;A0A6Q8PGA8;A0A6Q8PHH9;A0A6Q8PGZ8;P41250;H7C443;A0A6Q8PHI7	Glycine--tRNA ligase	GARS	34	796580	A0A6Q8PGW4	TRUE	12	14.3134	14.5316	13.9546	14.3534	15.3849	0	14.2164	0	16.1251	0	0	0	15.5115	14.9758	15.9258	0	14.154	0	0	0	13.9235	0	0	0
GATAD2B	A0A0U1RRK3;A0A0U1RR34;A0A0U1RRM1;Q8WXI9	A0A0U1RRK3;A0A0U1RR34;A0A0U1RRM1;Q8WXI9	Transcriptional repressor p66-beta	GATAD2B	7	2236800	A0A0U1RRK3	TRUE	10	16.632	16.6224	16.9071	16.6011	16.8635	16.4127	15.9595	16.1931	17.5905	21.1131	15.8955	16.7038	16.5958	16.5637	16.6693	15.6916	16.9543	15.4048	15.9483	17.4526	16.5944	16.7229	15.9027	16.027
GBAS	O75323;H7C333;F8WBI5;C9J7B1;C9K068	O75323;H7C333;F8WBI5	Protein NipSnap homolog 2	GBAS	16	8984100	O75323	TRUE	3	19.1785	19.3311	17.6069	17.4795	17.2602	16.2573	17.9441	16.1625	18.7441	21.1131	17.6631	16.3909	18.1937	16.6124	17.2556	16.8566	18.7021	15.4725	17.7522	16.9812	18.8204	16.3191	17.1345	17.3227
GCN1L1	Q92616	Q92616	Translational activator GCN1	GCN1L1	164	1538200	Q92616	TRUE	4	16.2981	15.8107	14.6746	13.9386	16.5643	13.6912	15.6444	15.2459	16.0402	16.528	15.2959	13.6711	15.5368	13.6515	16.0466	16.8243	15.7627	14.8958	15.249	14.6218	15.1704	13.6928	14.8554	20.2139
GDAP1	A0A6Q8PHC1;B4DIH2;A0A6Q8PH97;A0A6Q8PEX8;A0A6Q8PH88;A0A6Q8PHN7;A0A7I2RYU0;A0A6Q8PFG4;A0A6Q8PH79;A0A6Q8PGL3;A0A6Q8PGS2;Q8TB36;A0A6Q8PFF4;A0A6Q8PGU0;A0A6Q8PEZ4;A0A6Q8PGQ9	A0A6Q8PHC1;B4DIH2;A0A6Q8PH97;A0A6Q8PEX8;A0A6Q8PH88;A0A6Q8PHN7;A0A7I2RYU0;A0A6Q8PFG4;A0A6Q8PH79;A0A6Q8PGL3;A0A6Q8PGS2;Q8TB36;A0A6Q8PFF4;A0A6Q8PGU0;A0A6Q8PEZ4	Ganglioside-induced differentiation-associated protein 1	GDAP1	9	12833000	A0A6Q8PHC1	TRUE	3	18.1826	17.8535	18.3525	18.1674	18.2886	18.3916	18.9559	17.8971	19.209	18.7967	18.6765	19.0763	19.2603	18.127	18.3569	19.1451	18.9191	20.3558	18.2201	19.045	18.8367	19.5236	17.5388	20.4721
GDAP1L1	H0UIB3;Q96MZ0;H0Y6A7;Q5TE61;A0A087WWT8	H0UIB3;Q96MZ0;H0Y6A7;Q5TE61;A0A087WWT8	Ganglioside-induced differentiation-associated protein 1-like 1	GDAP1L1	15	1358100	H0UIB3	TRUE	8	17.5551	17.4596	14.7158	15.2241	16.8237	16.8042	14.8521	14.5073	16.6026	18.0032	16.0121	15.1493	17.2638	15.0277	16.0568	17.9391	15.7824	17.8827	15.7675	14.6596	16.3678	15.5724	15.7521	20.2139
GDI1	P31150;G5E9U5;V9GYJ7;V9GYF8;Q5SX90	P31150	Rab GDP dissociation inhibitor alpha	GDI1	25	19233000	P31150	FALSE	0	19.3908	19.2318	20.1082	20.2396	18.8638	20.3463	17.7891	19.3824	19.6161	19.6949	16.9771	19.4373	19.0683	20.299	18.3986	18.5722	18.7103	19.6742	17.3819	19.5552	18.5558	19.8114	17.3754	20.1526
GDI2	P50395;Q5SX91;Q5SX87;Q5SX86	P50395;Q5SX91;Q5SX87	Rab GDP dissociation inhibitor beta	GDI2	28	662120	P50395	TRUE	10	13.3964	16.4426	16.909	14.4023	15.4197	16.5922	14.0926	16.4861	14.2007	19.0152	14.472	16.4622	14.2879	16.5621	14.9435	17.8209	14.617	17.3315	15.2752	15.9246	14.6234	16.9733	14.7269	16.6561
GEMIN2	H0YEL0;A0A3B3IU42;O14893;H0YDP6;G5EA29	H0YEL0;A0A3B3IU42;O14893;H0YDP6	Gem-associated protein 2	GEMIN2	8	5920800	H0YEL0	TRUE	5	18.4457	17.9376	17.0036	16.9249	16.9313	16.5801	16.218	17.1976	18.3445	21.1131	16.1863	16.8964	18.0773	16.5917	17.9551	17.7953	18.3314	16.5196	16.6141	17.336	17.2462	16.5086	17.1847	20.2139
GEMIN5	Q8TEQ6	Q8TEQ6	Gem-associated protein 5	GEMIN5	81	139750	Q8TEQ6	TRUE	14	0	12.43	11.6473	0	12.7819	0	12.8902	0	12.9231	0	0	0	12.7626	0	0	0	12.5514	0	13.1374	12.3991	13.4593	0	0	0
GFAP	A0A1X7SBR3;P14136;A0A1W2PR46;A0A1X7SCE1;A0A1W2PRT3;K7EJU1;K7EKH9;K7ELP4;B4DIR1;K7EPI4;A0A1W2PPA3;A0A1W2PS58;K7EKD1;K7EPT8;CON__Q61726;CON__P78385;CON__Q6NT21;CON__P78386;A0A1W2PQU7;U3KPR1;A0A1W2PP21;A0A1W2PPL2;P78385;P78386;CON__Q6KB66-1;A0A1W2PQS4;Q6KB66	A0A1X7SBR3;P14136;A0A1W2PR46;A0A1X7SCE1;A0A1W2PRT3;K7EJU1	Glial fibrillary acidic protein	GFAP	32	1544200000	A0A1X7SBR3	FALSE	0	25.7033	25.7787	25.7244	25.4916	25.7524	25.6911	25.4816	25.6582	25.6502	26.1877	25.4239	25.7472	25.3527	25.3825	25.3038	26.2456	25.3071	25.3492	25.0543	25.3815	25.2369	25.2608	24.6007	25.5892
GID8	Q9NWU2	Q9NWU2	Glucose-induced degradation protein 8 homolog	GID8	11	10394000	Q9NWU2	TRUE	10	18.7163	17.5878	0	0	19.0037	0	18.8899	16.2944	18.9911	0	17.5134	0	18.7425	0	18.0921	0	18.973	0	18.6945	15.9083	19.1704	0	18.8194	0
GIT1	J3QRU8;A0A0C4DGN6;Q9Y2X7;J3QLH1;J3QQI0	J3QRU8;A0A0C4DGN6;Q9Y2X7;J3QLH1	ARF GTPase-activating protein GIT1	GIT1	36	2426200	J3QRU8	TRUE	6	15.0647	16.2243	0	0	17.5638	14.2973	16.8256	14.319	16.3723	0	17.5125	13.9852	17.318	15.5971	15.0225	0	16.3852	0	16.2244	14.2855	16.3654	14.1212	15.4271	0
GJA1	P17302	P17302	Gap junction alpha-1 protein	GJA1	18	21163000	P17302	TRUE	2	18.9626	18.9127	18.6168	18.7252	19.5848	19.4651	18.4922	20.1724	19.7955	21.2114	19.3454	20.6795	19.6858	20.1604	19.5029	20.4635	19.5201	19.3619	18.1316	19.6257	18.2719	18.7585	17.6846	18.9757
GK	P32189;F8WC39;A6NP46;Q14409;F8WDA9;F8WBI8	P32189;F8WC39;A6NP46;Q14409	Glycerol kinase;Putative glycerol kinase 3	GK;GK3P	28	1050200	P32189	TRUE	7	14.3259	15.67	15.9624	16.1159	16.7265	15.5727	15.4985	16.8542	15.4153	21.1131	15.4769	16.2081	15.6926	15.9033	15.1063	16.4857	14.8457	16.3741	16.3446	16.799	15.5528	15.4669	15.4492	20.2139
GLB1	P16278;C9J539;E7EQ29	P16278;C9J539;E7EQ29	Beta-galactosidase	GLB1	27	1597500	P16278	TRUE	9	16.6027	16.2104	15.6033	15.2178	16.3279	0	15.4646	15.1255	16.472	0	15.4214	0	15.7626	0	15.6434	0	15.9691	0	0	14.7032	15.7369	0	15.5135	0
GLDC	A0A1W2PPK8;A0A1W2PPE1;P23378	A0A1W2PPK8;A0A1W2PPE1;P23378	Glycine dehydrogenase (decarboxylating), mitochondrial	GLDC	4	5041400	A0A1W2PPK8	TRUE	17	18.7038	0	0	0	18.0214	17.6863	18.3021	0	0	0	0	0	18.8035	0	17.1587	0	18.31	0	0	0	0	0	0	0
GLG1	Q92896;H3BM42;H3BQT1;H3BQU9	Q92896;H3BM42	Golgi apparatus protein 1	GLG1	61	1421300	Q92896	TRUE	7	16.9696	16.4544	14.3789	13.8205	15.226	14.5943	15.9531	16.0255	14.0356	21.1131	13.8062	15.1974	15.354	15.2401	15.2907	15.7941	15.6603	14.2559	14.6103	12.7309	15.4781	14.113	15.0134	20.2139
GLIPR2	A0A087WUM5;Q5VZR0;Q9H4G4	A0A087WUM5;Q5VZR0;Q9H4G4	Golgi-associated plant pathogenesis-related protein 1	GLIPR2	4	2153700	A0A087WUM5	TRUE	20	0	0	0	0	18.1789	0	0	0	18.6199	0	0	0	0	0	0	20.6875	0	20.8158	0	0	0	0	0	0
GLS	B7Z509;O94925	B7Z509;O94925	Glutaminase kidney isoform, mitochondrial	GLS	9	2246600	B7Z509	TRUE	15	0	0	0	0	17.5518	0	16.9009	0	0	0	0	17.6444	0	0	17.1519	0	16.958	0	0	16.1666	17.9751	16.0886	17.3666	0
GLUD1	P00367;P49448	P00367;P49448	Glutamate dehydrogenase 1, mitochondrial;Glutamate dehydrogenase 2, mitochondrial	GLUD1;GLUD2	33	135010000	P00367	FALSE	0	22.8454	22.8372	19.6717	19.4811	22.1757	19.2456	22.0886	19.1258	22.7709	18.1535	22.2863	19.2149	22.418	19.592	21.783	19.2173	22.5746	17.9844	21.9016	20.068	22.3129	20.0223	21.9005	20.4742
GLUL	A0A2R8YDT1;P15104	A0A2R8YDT1;P15104	Glutamine synthetase	GLUL	21	227490000	A0A2R8YDT1	FALSE	0	23.6457	23.7267	19.3548	19.3854	23.0296	18.1109	22.7266	18.8167	23.5958	19.7495	22.6917	18.6527	23.2249	18.2984	22.8267	19.6605	23.1632	17.3497	22.6222	18.8766	23.2267	19.6266	22.9964	20.7192
GNA11	P29992;K7EL62;O95837;A0A087WVZ3	P29992;K7EL62	Guanine nucleotide-binding protein subunit alpha-11	GNA11	19	399820	P29992	TRUE	13	15.244	15.9787	18.6605	14.2518	15.9088	15.2138	13.8619	15.4107	19.0384	21.1131	19.3134	18.9391	13.4028	18.6538	14.5492	20.0131	15.4857	19.8849	19.0216	14.3226	19.0657	18.8407	19.0329	20.2139
GNAI1	P63096;A0A3B3ITM0;A0A3B3IUA8	P63096;A0A3B3ITM0	Guanine nucleotide-binding protein G(i) subunit alpha-1	GNAI1	15	11560000	P63096	TRUE	3	18.7214	18.7535	17.0902	16.5051	18.7387	17.857	18.4107	17.6773	18.7104	16.8577	18.6492	18.3506	19.0368	18.0586	18.0835	16.8411	18.6939	16.3785	19.0265	18.1743	18.5051	18.1856	17.4028	17.2272
GNAI2	P04899;P11488;P19087;A8MTJ3	P04899	Guanine nucleotide-binding protein G(i) subunit alpha-2	GNAI2	17	39191000	P04899	TRUE	1	20.1273	20.2512	19.6652	19.7222	20.8898	20.287	20.3759	20.0472	20.4578	19.4553	19.5758	20.3276	20.6717	20.0056	19.4537	20.1117	20.4279	19.9782	18.811	20.4333	20.3283	20.5366	19.3529	20.5243
GNAI3	P08754	P08754	Guanine nucleotide-binding protein G(k) subunit alpha	GNAI3	15	803700	P08754	TRUE	14	0	0	15.5729	0	0	0	0	0	15.5398	0	0	0	14.828	15.7505	14.95	0	15.5387	0	15.8483	15.9612	16.0091	16.124	0	0
GNAO1	P09471;H3BTM2;A0A1W2PP38;A0A1W2PP87;A0A1W2PS82;A0A1W2PRJ7;H3BNR5;A0A1W2PQ24;A0A6Q8PGR1;A0A1W2PRE1;A0A1W2PQK2;A0A087WTB6;A0A087WZE5;Q5JWD1;A2A2R6;H0Y7E8;P38405	P09471;H3BTM2	Guanine nucleotide-binding protein G(o) subunit alpha	GNAO1	17	383730000	P09471	FALSE	0	23.5021	23.6309	23.0265	23.411	23.5207	23.496	23.3688	23.4828	23.8709	23.5829	23.0576	23.8203	23.5206	23.4094	22.745	23.9189	23.6592	23.9823	22.5548	24.1763	23.9087	24.0243	23.1342	24.3362
GNAQ	P50148;B1AM21;E9PC54;Q14344;Q03113	P50148	Guanine nucleotide-binding protein G(q) subunit alpha	GNAQ	19	31024000	P50148	FALSE	0	19.7397	20.108	19.7434	19.6416	19.9785	19.8225	19.81	19.5269	19.8569	19.1364	18.2542	19.8018	19.9056	19.9903	19.3681	19.9134	20.2763	19.9003	17.8278	20.8006	20.6327	20.3057	19.388	21.3918
GNAS	Q5JWF2;P63092;A0A0A0MR13;A0A590UJ58;B0AZR9;A0A590UJF0;A0A590UJB0;A0A590UJJ0;A0A590UJY2;A0A590UJR6;A0A590UJI6;A0A590UJQ9;A0A590UKB4;A0A590UJG5;A0A590UJQ2;A0A590UJS2;S4R3E3;A0A590UJ22;Q5JWE9;A0A590UJY8;A0A590UKA4;A0A590UK28;A0A590UJB7;A0A7I2V5R6;A0A590UKA9;S4R3V9;A0A590UJC9	Q5JWF2;P63092;A0A0A0MR13;A0A590UJ58;B0AZR9;A0A590UJF0;A0A590UJB0;A0A590UJJ0;A0A590UJY2;A0A590UJR6;A0A590UJI6;A0A590UJQ9;A0A590UKB4;A0A590UJG5	Guanine nucleotide-binding protein G(s) subunit alpha isoforms XLas;Guanine nucleotide-binding protein G(s) subunit alpha isoforms short	GNAS	34	6646500	Q5JWF2	TRUE	4	17.4677	17.6498	16.685	17.2969	16.8794	18.1086	17.8507	17.9395	17.9888	19.0448	16.904	16.7708	17.7749	17.7798	17.5515	17.8805	17.7177	17.6685	17.3909	18.2292	18.1594	18.5826	17.3693	16.4999
GNAZ	P19086	P19086	Guanine nucleotide-binding protein G(z) subunit alpha	GNAZ	17	1250400	P19086	TRUE	10	16.8295	16.0728	16.0771	15.3886	16.1343	16.1931	15.2705	16.6746	15.2701	21.1131	16.0337	16.6906	15.9225	16.3804	15.8719	16.7448	16.2989	16.5134	15.8639	17.4673	16.0196	16.3331	15.2907	15.6041
GNB1	P62873;F6UT28;F6X3N5;B1AKQ8;B3KVK2;F5H8J8;F5H100;F5H0S8;E9PCP0;P16520	P62873;F6UT28;F6X3N5	Guanine nucleotide-binding protein G(I)/G(S)/G(T) subunit beta-1	GNB1	13	326860000	P62873	FALSE	0	23.5597	23.6064	21.9883	22.1671	23.3504	22.5733	23.2768	22.4282	23.8062	20.3915	22.5965	22.3969	23.6533	22.2231	22.8111	21.5067	23.9725	22.0775	22.4704	23.04	24.2572	22.9762	23.4067	22.9381
GNB2	P62879;E7EP32;C9JIS1;C9JXA5;C9JZN1	P62879;E7EP32;C9JIS1;C9JXA5;C9JZN1	Guanine nucleotide-binding protein G(I)/G(S)/G(T) subunit beta-2	GNB2	13	81711000	P62879	FALSE	0	21.6692	21.6678	20.6622	20.9022	21.6073	20.7615	21.1556	20.5832	21.711	19.7415	21.1506	20.6946	21.5428	20.2486	21.2658	20.9094	21.7503	20.8786	20.3596	20.5631	21.3308	21.5368	20.7172	21.1142
GNB2L1	D6RF23;H0Y9P0	D6RF23;H0Y9P0		GNB2L1	8	4644100	D6RF23	TRUE	10	0	0	17.3676	18.0889	17.5615	18.6335	18.1461	0	0	0	0	17.3382	15.993	17.859	17.4684	0	16.4012	0	17.5397	17.012	0	18.1533	17.8798	0
GNB2L1.1	P63244;J3KPE3;D6RAC2;H0YAF8;H0Y8W2;D6REE5;H0YAM7;D6RHH4;D6R9L0;D6R9Z1;D6RFX4;D6RFZ9;D6RBD0;E9PD14;D6RAU2;H0Y8R5;D6RHJ5;D6RGK8;D6R909;D6RDI0	P63244;J3KPE3;D6RAC2;H0YAF8;H0Y8W2;D6REE5;H0YAM7;D6RHH4;D6R9L0;D6R9Z1;D6RFX4	Guanine nucleotide-binding protein subunit beta-2-like 1;Guanine nucleotide-binding protein subunit beta-2-like 1, N-terminally processed	GNB2L1	20	893950000	P63244	FALSE	0	23.3121	23.5575	25.5324	25.6414	23.299	25.6481	24.793	24.5731	23.6468	25.3141	24.7696	25.0787	23.4497	25.1829	24.8537	24.8625	23.7329	25.3591	25.224	24.9683	23.4331	25.9697	25.5367	25.0501
GNB4	Q9HAV0;A0A6Q8PFE0;A0A6Q8PFV8;A0A7I2S2S9;H7C5J5;A0A6Q8PFW8;A0A6Q8PG88;C9JD14	Q9HAV0;A0A6Q8PFE0;A0A6Q8PFV8;A0A7I2S2S9;H7C5J5;A0A6Q8PFW8;A0A6Q8PG88	Guanine nucleotide-binding protein subunit beta-4	GNB4	14	6879100	Q9HAV0	TRUE	4	17.2323	17.4874	17.1132	16.4315	18.2793	16.4406	17.7104	16.9596	16.8448	19.0092	17.0208	16.4323	18.3993	17.3018	17.3868	16.6209	18.7041	17.16	17.0896	17.3567	18.9825	17.8062	18.1968	18.7179
GNG2	P59768;G3V3J9;G3V2N0;G3V2C9	P59768;G3V3J9;G3V2N0	Guanine nucleotide-binding protein G(I)/G(S)/G(O) subunit gamma-2;Guanine nucleotide-binding protein subunit gamma	GNG2	4	217220000	P59768	FALSE	0	23.2311	23.4928	21.556	21.7625	22.4837	20.9299	22.8528	21.2973	22.7024	21.6735	22.5993	19.8142	23.0983	21.1651	22.5658	22.5375	23.0548	22.6184	22.3351	21.6711	23.5183	21.5185	22.7046	23.2076
GNG3	P63215	P63215	Guanine nucleotide-binding protein G(I)/G(S)/G(O) subunit gamma-3	GNG3	3	16460000	P63215	TRUE	12	18.8759	19.093	0	17.2358	20.5964	0	19.1721	0	18.7797	0	0	0	20.2403	0	18.1054	0	19.8032	0	17.8519	0	19.8486	0	19.3945	0
GNG7	O60262;K7ESC6	O60262;K7ESC6	Guanine nucleotide-binding protein G(I)/G(S)/G(O) subunit gamma-7;Guanine nucleotide-binding protein subunit gamma	GNG7	4	11048000	O60262	TRUE	12	18.9311	18.7408	0	0	19.3151	0	19.3589	0	19.2585	0	17.9553	0	19.1675	0	17.6462	0	18.8963	0	17.9101	0	18.0621	0	17.2699	0
GOT2	P00505	P00505	Aspartate aminotransferase, mitochondrial	GOT2	26	3128300	P00505	TRUE	6	17.0755	17.0207	15.5934	15.9076	16.5853	16.7117	16.2378	16.4334	16.7974	21.1131	16.074	16.4001	17.3554	15.8531	17.0098	20.0131	16.779	19.8849	16.5154	17.0353	15.4786	16.9243	15.7103	18.3728
GPC1	H7BZL4	H7BZL4		GPC1	13	5514300	H7BZL4	TRUE	9	0	0	18.8311	0	0	19.3894	17.2413	18.2598	14.9049	20.5126	18.747	18.2537	0	19.4154	17.685	18.8835	0	18.9606	0	17.3018	0	18.7553	18.6722	0
GPC1.1	P35052;H7C024;H7C410	P35052;H7C024;H7C410	Glypican-1;Secreted glypican-1	GPC1	28	2921400	P35052	TRUE	3	16.2164	16.4126	17.3703	17.8063	16.4943	16.8844	16.9361	15.5037	15.1593	21.1131	15.6131	17.8814	15.8938	16.4582	15.8479	16.9673	16.4531	16.5226	15.8444	18.2741	15.6244	17.4172	15.983	17.9418
GPC4	O75487;A0A087WT82	O75487	Glypican-4;Secreted glypican-4	GPC4	28	9739800	O75487	TRUE	2	18.9208	18.8131	18.5353	18.655	18.4365	18.1349	17.5813	18.2334	17.8212	17.5072	16.7172	17.9929	16.8164	17.6706	18.6197	17.5999	17.2934	17.0701	18.8614	19.073	17.6634	17.2032	15.973	17.2627
GPC6	Q9Y625	Q9Y625	Glypican-6;Secreted glypican-6	GPC6	27	87032	Q9Y625	TRUE	10	16.0435	16.5454	16.0249	16.7965	15.424	16.4289	16.8303	16.0046	16.3087	21.1131	15.8518	16.0744	16.1023	15.508	15.7226	16.3891	16.1487	16.1158	15.3332	16.3811	16.7324	14.9615	15.7726	15.4521
GPD1L	Q8N335;C9JM46;C9K0P5;C9JFA7	Q8N335;C9JM46	Glycerol-3-phosphate dehydrogenase 1-like protein;Glycerol-3-phosphate dehydrogenase [NAD(+)]	GPD1L	23	2033700	Q8N335	TRUE	10	16.9178	16.536	14.9879	15.8849	15.9116	15.7111	16.4617	16.2394	16.0861	21.1131	16.0659	15.4315	16.5266	15.9397	16.1064	16.3891	16.4976	16.1158	15.493	16.9458	16.7989	15.3178	16.1368	15.6041
GPD2	P43304;F5GYK7	P43304	Glycerol-3-phosphate dehydrogenase, mitochondrial	GPD2	43	2550800	P43304	TRUE	9	16.5535	17.5618	16.072	15.7529	15.9875	0	16.4773	0	17.0695	0	14.5085	0	17.1604	0	14.8922	0	17.2073	0	15.8589	14.2796	16.6338	0	16.0378	0
GPHN	F5H039;Q9NQX3;G3V582;H0YJ30;G3V4R0;G3V355;G3V4D2	F5H039;Q9NQX3;G3V582;H0YJ30	Gephyrin;Molybdopterin adenylyltransferase;Molybdopterin molybdenumtransferase	GPHN	40	3125300	F5H039	TRUE	10	16.9393	16.5819	13.5456	14.5159	17.4851	14.1518	16.8073	0	17.3057	0	16.7852	0	17.1725	0	16.8948	0	17.2447	0	17.1271	0	16.6457	0	0	0
GPI	A0A0J9YXP8;A0A0J9YX90;A0A0J9YYH3;A0A2R8Y6C7;K7EQ48;A0A2U3TZU2;P06744;K7ERC6	A0A0J9YXP8;A0A0J9YX90;A0A0J9YYH3;A0A2R8Y6C7;K7EQ48;A0A2U3TZU2;P06744;K7ERC6	Glucose-6-phosphate isomerase	GPI	16	4294600	A0A0J9YXP8	TRUE	13	17.6459	17.424	16.0181	16.3771	0	0	17.1599	0	18.2414	0	0	0	17.7397	0	17.9865	0	17.6329	0	0	0	17.9699	0	17.8621	0
GPM6A	P51674;D6R9D2;D6RBH3;D6RB41;D6RD95;D6RFZ3;D6RBM6;D6REJ8;D6RDV7;D6R9T7;D6RFY0;D6RIF4;D6RAE4	P51674;D6R9D2	Neuronal membrane glycoprotein M6-a	GPM6A	9	218100000	P51674	FALSE	0	22.5678	22.9047	20.9216	20.32	23.4089	21.5291	22.875	21.8644	23.2956	21.695	22.4434	21.1463	22.9855	20.677	22.624	22.3533	23.3405	21.0214	22.8777	21.7381	23.3958	20.8784	22.0222	21.7431
GPM6B	B7Z613;B7Z248;C9JZE8;C9J8H8	B7Z613		GPM6B	9	112130000	B7Z613	TRUE	1	21.93	22.0906	20.1132	20.2508	21.9117	20.9365	21.8241	19.0728	22.2074	19.2149	20.168	19.8866	22.3587	18.7471	21.9121	19.0753	22.4667	18.2817	21.9077	20.7563	21.8854	20.2808	22.3263	21.0153
GPM6B.1	Q13491;C9J028	Q13491	Neuronal membrane glycoprotein M6-b	GPM6B	5	1615500	Q13491	TRUE	17	16.5117	16.9143	0	0	0	0	16.1225	0	0	0	0	0	16.1308	0	16.7221	0	17.1112	0	0	0	17.0625	0	0	0
GPRIN1	Q7Z2K8	Q7Z2K8	G protein-regulated inducer of neurite outgrowth 1	GPRIN1	80	301590	Q7Z2K8	TRUE	14	14.0134	14.2773	0	0	13.7978	0	13.9479	0	14.5788	0	0	0	14.0297	13.099	0	0	0	0	13.6265	0	0	12.9081	13.7587	0
GPS1	C9JFE4;Q13098;A0A096LP07;A0A096LPJ3;A8K070	C9JFE4;Q13098;A0A096LP07;A0A096LPJ3;A8K070	COP9 signalosome complex subunit 1	GPS1	18	3672000	C9JFE4	TRUE	14	18.0759	17.9136	16.4629	14.6651	16.9249	0	17.5624	0	18.0653	0	0	0	17.036	0	0	0	17.5406	0	0	0	17.727	0	0	0
GRIA1	P42261	P42261	Glutamate receptor 1	GRIA1	46	284500	P42261	TRUE	15	13.826	14.0875	13.3982	0	14.1396	0	0	0	0	0	0	0	13.4973	0	14.0642	0	14.7118	0	0	0	14.5107	0	13.7484	0
GRIA2	H0Y972	H0Y972		GRIA2	9	6760600	H0Y972	TRUE	9	19.0644	19.2825	16.5708	15.6807	16.4782	15.9208	17.5418	15.8822	18.3359	21.1131	17.2013	16.0303	18.3637	15.6409	17.8353	16.3526	18.3202	16.8883	17.1164	16.331	18.3449	16.1868	16.5462	15.7945
GRIA2.1	P42262;F8W7L6;D6REK8;D6RDX5;D6R9Z0;D6RBV7;D6RFM6;G3V164	P42262;F8W7L6	Glutamate receptor 2	GRIA2	43	5900500	P42262	TRUE	6	18.404	18.4226	16.5819	15.6305	17.5144	16.9023	18.2895	12.0146	17.7608	16.7281	16.2431	15.1348	17.9353	14.4984	16.699	16.771	17.9952	15.8095	16.373	17.1224	18.0531	15.5439	14.7486	16.9595
GRIN1	Q05586;Q5VSF9;A2AVK2	Q05586;Q5VSF9	Glutamate receptor ionotropic, NMDA 1	GRIN1	51	2691200	Q05586	TRUE	6	16.7066	16.6131	15.2578	15.2395	16.4558	14.2513	16.8373	14.6468	17.0731	16.7281	13.8468	14.9276	16.908	14.2151	16.3407	20.0131	17.2296	13.413	16.5455	14.6197	16.3483	14.1291	16.2442	16.1103
GRIN2B	Q13224;A0A0D9SFK0	Q13224;A0A0D9SFK0	Glutamate receptor ionotropic, NMDA 2B	GRIN2B	64	947420	Q13224	TRUE	7	15.7079	15.7709	13.3916	14.3873	14.6767	14.1663	15.4481	13.7953	15.6599	21.1131	14.4031	14.0782	15.3599	12.2713	14.9175	16.125	15.2173	14.5677	14.0485	13.6594	15.4843	13.6347	13.6441	20.2139
GRM3	C9JUH9;C9JIT1;Q14832	C9JUH9;C9JIT1;Q14832	Metabotropic glutamate receptor 3	GRM3	5	4626800	C9JUH9	TRUE	12	0	0	17.3854	17.7996	17.7767	16.9047	18.0716	0	0	0	0	0	18.1193	0	18.0483	0	0	0	17.2715	16.8765	18.0141	16.8353	17.1251	0
GRM5	P41594	P41594	Metabotropic glutamate receptor 5	GRM5	63	100840	P41594	TRUE	22	14.5019	14.7659	0	0	0	0	0	0	0	0	0	0	0	0	0	0	0	0	0	0	0	0	0	0
GSN	A0A0A0MS51;A0A0A0MT01;P06396;A0A0U1RQL8	A0A0A0MS51;A0A0A0MT01;P06396	Gelsolin	GSN	33	6146200	A0A0A0MS51	TRUE	3	17.2203	17.5167	17.386	16.92	18.5786	17.6997	18.0468	15.7487	16.0983	18.0032	17.2508	16.626	18.2068	16.3216	17.4708	17.6949	17.9193	17.1976	17.9593	16.2057	15.3984	15.9629	17.103	19.5573
GSN.1	Q5T0I0	Q5T0I0		GSN	9	20440000	Q5T0I0	TRUE	5	19.6845	19.7822	19.9373	18.2309	20.1737	18.7262	18.1955	20.082	19.2706	21.2114	19.283	19.7814	19.658	18.1854	19.2858	19.2365	18.7533	19.1319	19.5914	19.1009	18.0283	18.4576	18.1523	18.781
GTPBP4	Q9BZE4;Q5T3R7	Q9BZE4	Nucleolar GTP-binding protein 1	GTPBP4	33	5014000	Q9BZE4	TRUE	6	17.9919	17.8185	16.7991	16.1066	17.1887	16.5832	17.076	16.2739	17.7353	21.1131	15.5426	16.9968	17.4818	16.5172	17.3696	16.7861	17.8153	17.3498	17.5913	16.6672	17.3756	16.9363	17.1734	17.2967
GYG1	P46976;G5E9W8;C9JQ42;C9J8R8;C9J7C7	P46976;G5E9W8;C9JQ42	Glycogenin-1	GYG1	14	71824000	P46976	TRUE	2	19.2515	20.8269	22.8509	22.2517	20.8202	21.2052	19.555	22.2636	20.5093	20.8806	16.7224	22.4234	20.5366	21.8989	20.4529	18.8298	21.1105	20.6678	20.4797	21.5988	21.0009	21.2403	20.5357	22.5018
GYG2	E5RIC9;A0A1W2PQ75;O15488	E5RIC9;A0A1W2PQ75;O15488	Glycogenin-2	GYG2	7	26500000	E5RIC9	TRUE	4	17.5631	19.3895	21.3917	21.0706	18.7782	19.7903	17.9741	20.3719	19.1235	19.8182	18.9751	21.0194	19.3914	20.2873	19.0831	20.4581	19.8465	19.6769	19.5095	20.1677	19.0923	20.1718	19.0499	20.8476
GYS1	P13807;M0QYU1;P54840	P13807	Glycogen [starch] synthase, muscle	GYS1	34	20063000	P13807	FALSE	0	17.8849	18.4847	21.0695	20.6492	18.7235	20.1927	17.3699	19.8727	18.4272	20.5691	17.8475	20.411	18.3085	20.608	17.3363	20.7314	18.6681	16.4868	17.9839	20.6553	17.9469	19.7606	18.4093	20.2965
H1F0	P07305	P07305	Histone H1.0;Histone H1.0, N-terminally processed	H1F0	5	14435000	P07305	TRUE	6	0	0	0	0	0	18.7411	18.2277	20.0108	0	21.2497	18.641	21.3268	18.5668	21.2844	18.1085	20.6094	16.8911	20.1831	18.1245	18.1122	18.2593	19.5738	20.9473	21.0703
H2AFV	Q71UI9;P0C0S5;C9J0D1;A0A494C189;C9J386	Q71UI9;P0C0S5;C9J0D1;A0A494C189;C9J386	Histone H2A.V;Histone H2A.Z;Histone H2A	H2AFV;H2AFZ	5	40547000	Q71UI9	TRUE	6	18.4091	18.8404	18.4228	16.3069	20.1113	18.0201	21.103	18.3557	19.0387	19.0527	18.7017	18.0656	20.8939	18.5373	20.6743	18.4748	20.9394	18.2857	20.3934	19.4237	22.0089	18.0136	21.762	18.9147
H2AFX	P16104;Q96QV6;Q8IUE6	P16104;Q96QV6;Q8IUE6	Histone H2AX;Histone H2A type 1-A;Histone H2A type 2-B	H2AFX;HIST1H2AA;HIST2H2AB	7	345310000	P16104	FALSE	0	22.3633	23.2901	21.73	22.0239	21.981	21.4754	22.6624	21.6223	22.8133	20.7452	22.3768	22.2522	23.3059	21.3875	23.2276	22.5131	23.2753	20.5353	23.8764	24.2476	24.7826	25.3357	25.1459	25.4565
H2AFY	O75367;D6RCF2;A0A7I2V3R0;A0A7I2YQR8;B4DJC3;A0A7I2V6E9;A0A7I2V2N7	O75367;D6RCF2	Core histone macro-H2A.1;Histone H2A	H2AFY	18	6547700	O75367	TRUE	5	17.4883	16.7038	14.264	15.0988	17.734	15.5616	17.5282	17.847	16.1168	19.078	14.729	15.3549	18.381	16.5553	18.1977	16.8043	18.0776	17.4648	18.0014	17.1222	19.6204	17.7549	19.0716	18.3126
H2AFY2	A0A7I2YQD6;A0A7I2V412;A0A7I2V423;Q9P0M6;A0A7I2V633;A0A7I2V5A9;A0A7I2V3C2;Q5SQT3	A0A7I2YQD6;A0A7I2V412;A0A7I2V423;Q9P0M6;A0A7I2V633;A0A7I2V5A9;A0A7I2V3C2;Q5SQT3	Core histone macro-H2A.2;Histone H2A	H2AFY2	12	1104300	A0A7I2YQD6	TRUE	8	15.8346	16.1352	0	0	15.1895	15.6589	15.9938	0	16.1676	0	0	16.452	16.2779	0	16.2289	0	15.4289	17.0099	15.5269	16.9317	16.3177	16.3562	16.2119	0
H3F3B	K7EK07;P84243;K7EMV3;A0A590UJJ6;B4DEB1;K7ES00;Q16695;K7EP01;Q6NXT2	K7EK07;P84243;K7EMV3;A0A590UJJ6;B4DEB1;K7ES00;Q16695	Histone H3;Histone H3.3;Histone H3.1t	H3F3B;H3F3A;HIST3H3	4	15529000	K7EK07	TRUE	6	18.1915	17.8649	16.1907	18.1468	18.9331	17.965	19.9421	17.3486	17.8534	21.1131	18.4028	18.5882	20.0744	17.4454	19.4638	18.0721	18.6519	18.0779	17.9902	18.712	19.4095	17.9538	18.5918	21.4325
HADHA	A0A2R8Y4F5;H0YFD6;P40939;A0A2R8YG21;A0A2R8Y688	A0A2R8Y4F5;H0YFD6;P40939	Trifunctional enzyme subunit alpha, mitochondrial;Long-chain enoyl-CoA hydratase;Long chain 3-hydroxyacyl-CoA dehydrogenase	HADHA	39	8142600	A0A2R8Y4F5	TRUE	3	19.2599	19.1359	16.9158	14.8876	17.9478	16.1875	17.2616	14.6677	17.7847	21.1131	18.3168	15.952	18.3146	16.9204	17.7723	16.771	18.5208	15.8395	18.1298	14.9156	18.1576	16.252	17.9196	16.8754
HADHB	P55084;F5GZQ3;B5MD38;C9JEY0;C9JE81;C9K0M0	P55084;F5GZQ3;B5MD38	Trifunctional enzyme subunit beta, mitochondrial;3-ketoacyl-CoA thiolase	HADHB	26	10210000	P55084	TRUE	4	18.7185	18.537	16.7356	15.9983	19.3394	17.2212	17.9699	15.2216	18.4033	16.8577	17.6953	15.4956	18.3385	18.0931	18.3004	16.8411	18.0165	16.1386	19.4334	18.2173	17.881	17.3849	17.9615	18.1128
HDAC2	Q92769;E5RK19;E5RFI6;E5RJ04;E5RGV4;E5RHE7;E5RH52;E5RG37;E5RFP9;H3BM24;Q5TEE2;Q13547	Q92769;E5RK19;E5RFI6;E5RJ04;E5RGV4;E5RHE7;E5RH52;E5RG37;E5RFP9;H3BM24;Q5TEE2;Q13547	Histone deacetylase 2;Histone deacetylase 1	HDAC2;HDAC1	20	3505700	Q92769	TRUE	5	17.9774	17.6484	15.143	14.7048	17.7961	16.4865	16.6414	15.9432	17.5413	18.0032	17.0004	16.0329	17.2955	16.1808	17.1879	17.9391	16.6092	17.8827	16.7156	15.1758	16.637	14.7985	16.0402	18.6378
HDGFRP2	M0R0J3;Q9Y3E1;Q7Z4V5	M0R0J3;Q9Y3E1;Q7Z4V5	Hepatoma-derived growth factor-related protein 3;Hepatoma-derived growth factor-related protein 2	HDGFRP2;HDGFRP3	6	4802300	M0R0J3	TRUE	11	18.3651	17.4255	17.2121	18.4171	17.5213	18.326	17.0611	17.6161	17.0065	18.0254	16.7247	18.0134	16.6304	17.8001	17.5294	17.89	17.6148	17.5095	16.895	17.6668	18.2048	18.0561	17.7757	18.4264
HDLBP	Q00341;A0A024R4E5;H0Y394;H7C0A4;C9JIZ1;C9J5E5;H7BZC3;C9JES8;H7C2D1;C9JZI8;C9JHZ8;C9JHS7;C9JK79;C9JT62;C9JHN6;C9JEJ8;C9JBS3;C9JQ82;C9JMQ6;C9J739;C9JHS9	Q00341;A0A024R4E5;H0Y394	Vigilin	HDLBP	66	23445000	Q00341	FALSE	0	18.1642	18.067	21.446	21.1039	18.2241	20.5455	19.0482	19.0835	18.3055	21.3835	19.574	18.4919	18.1593	21.0078	18.8588	19.7352	17.4995	20.0787	18.9663	19.2709	17.4855	20.7195	18.545	16.6042
HECTD4	J3KPF0;F8VWT9;Q9Y4D8;A0A494C150;F8VU57;V9GYT9	J3KPF0;F8VWT9;Q9Y4D8	Probable E3 ubiquitin-protein ligase HECTD4	HECTD4	199	840220	J3KPF0	TRUE	7	15.5104	15.4943	12.0491	10.7023	13.7571	0	14.4228	12.4917	15.6412	0	13.0632	12.1369	15.1846	0	15.1459	0	15.9883	0	11.7318	12.7963	15.7962	0	14.4768	0
HEPACAM	Q14CZ8	Q14CZ8	Hepatocyte cell adhesion molecule	HEPACAM	21	265060	Q14CZ8	TRUE	21	0	0	0	0	15.3749	0	0	0	0	0	0	0	0	0	0	0	15.44	0	0	0	16.1518	0	0	0
HERC1	Q15751	Q15751	Probable E3 ubiquitin-protein ligase HERC1	HERC1	211	78613	Q15751	TRUE	12	12.4216	12.3928	10.9108	0	11.6869	0	12.1472	0	8.81485	0	0	0	12.0244	0	11.8944	0	10.4622	0	11.7694	0	10.296	0	11.2434	0
HERC2	O95714;A0A0J9YVP0;A0A3B3IRP6;A0A0G2JPS8	O95714;A0A0J9YVP0;A0A3B3IRP6	E3 ubiquitin-protein ligase HERC2	HERC2	226	209730	O95714	TRUE	9	13.9171	13.6405	13.5828	10.9437	13.1416	0	12.106	0	12.6285	0	0	0	12.9773	0	12.9926	13.5939	13.5269	0	12.0899	12.4981	13.6954	0	11.7587	0
HEXA	H3BS10;H3BP20;P06865;H3BU85;H3BTD4	H3BS10;H3BP20;P06865;H3BU85;H3BTD4	Beta-hexosaminidase;Beta-hexosaminidase subunit alpha	HEXA	24	1265100	H3BS10	TRUE	9	15.6211	15.6382	13.5254	14.5916	15.224	16.309	15.401	14.7829	15.8866	21.1131	15.0343	14.1851	15.5525	15.5339	15.5817	20.0131	16.4127	16.0615	15.1551	16.0762	16.0934	15.0536	15.2287	17.5406
HGS	O14964;A0A7I2V2K2;A0A7I2V307;A0A7I2V3J3;A0A7I2V2R9;A0A7I2V2W5;A0A7I2V2D8;A0A7I2V3F9;A0A7I2V3I8;A0A7I2V5A2;I3L1P5;A0A7I2YQD1;A0A7I2V4X6;A0A7I2V5A3;A0A7I2V6E0;A0A7I2V3Z1;A0A7I2V5D6;A0A7I2V637;I3L165;A0A7I2V628	O14964;A0A7I2V2K2;A0A7I2V307;A0A7I2V3J3;A0A7I2V2R9;A0A7I2V2W5;A0A7I2V2D8;A0A7I2V3F9;A0A7I2V3I8;A0A7I2V5A2;I3L1P5;A0A7I2YQD1;A0A7I2V4X6;A0A7I2V5A3;A0A7I2V6E0;A0A7I2V3Z1;A0A7I2V5D6;A0A7I2V637	Hepatocyte growth factor-regulated tyrosine kinase substrate	HGS	25	789080	O14964	TRUE	11	15.7641	15.377	0	0	14.8689	0	14.6203	0	16.1738	0	0	14.859	15.8891	15.9992	13.8187	0	14.4247	0	0	15.0132	14.4753	14.8678	0	0
HIST1H1B	P16401	P16401	Histone H1.5	HIST1H1B	10	114470000	P16401	FALSE	0	19.9218	20.4659	22.5647	22.4934	20.9515	22.6732	21.3633	21.6447	20.4764	22.632	21.2757	22.8575	20.8612	23.0964	21.6867	22.4632	20.7865	22.8124	20.8143	23.102	21.6617	22.5429	22.296	22.5544
HIST1H1C	P16403	P16403	Histone H1.2	HIST1H1C	9	1042800000	P16403	FALSE	0	22.5584	22.6545	26.0914	25.807	24.2799	26.215	24.5106	25.9121	23.8372	26.5043	24.5487	26.1769	23.7559	26.0123	24.6412	26.3261	23.473	25.8515	24.6609	25.9799	24.2018	25.3771	25.0102	25.7324
HIST1H1E	P10412;P16402;P22492;Q02539	P10412;P16402	Histone H1.4;Histone H1.3	HIST1H1E;HIST1H1D	9	9933700	P10412	TRUE	9	16.8536	17.0764	19.4869	19.4736	17.4354	19.9503	17.5672	19.7362	17.4659	19.418	17.5293	19.5778	17.4306	19.8238	18.7474	19.3201	18.084	19.9059	18.3454	19.9738	16.9602	20.3877	17.716	20.3721
HIST1H2BN	U3KQK0;Q99880;Q99879;Q99877;Q93079;Q5QNW6;P62807;P58876;P57053;O60814;Q96A08	U3KQK0;Q99880;Q99879;Q99877;Q93079;Q5QNW6;P62807;P58876;P57053;O60814;Q96A08	Histone H2B;Histone H2B type 1-L;Histone H2B type 1-M;Histone H2B type 1-N;Histone H2B type 1-H;Histone H2B type 2-F;Histone H2B type 1-C/E/F/G/I;Histone H2B type 1-D;Histone H2B type F-S;Histone H2B type 1-K;Histone H2B type 1-A	HIST1H2BN;HIST1H2BL;HIST1H2BM;HIST1H2BH;HIST2H2BF;HIST1H2BC;HIST1H2BD;H2BFS;HIST1H2BK;HIST1H2BA	8	1783700000	U3KQK0	FALSE	0	24.6258	25.4593	23.5697	24.0269	25.9658	24.8161	25.5124	25.8278	25.1296	24.3968	23.3235	25.6301	26.1437	24.7852	25.877	25.0604	25.8195	24.0452	25.3332	25.7198	27.1854	26.0736	27.3854	24.5411
HIST1H3A	P68431	P68431	Histone H3.1	HIST1H3A	4	5687800	P68431	TRUE	19	0	0	0	0	18.2883	0	19.3495	0	0	0	0	0	18.8646	0	18.2691	0	0	0	17.8537	0	0	0	0	0
HIST1H4A	P62805	P62805	Histone H4	HIST1H4A	6	1091500000	P62805	FALSE	0	24.1438	24.9021	22.5834	23.1348	25.0174	23.902	25.2846	24.14	24.6649	21.9222	24.9366	24.0392	25.4492	23.4675	24.903	22.6787	25.0508	23.2263	25.3208	24.5275	26.7393	24.5389	25.9763	24.7933
HIST2H2AC	Q16777;Q6FI13	Q16777;Q6FI13	Histone H2A type 2-C;Histone H2A type 2-A	HIST2H2AC;HIST2H2AA3	5	303100000	Q16777	FALSE	0	22.2207	22.8126	20.7365	21.5448	22.9812	21.723	23.0536	21.2744	22.291	22.5887	21.7995	22.6222	23.0942	21.7898	23.6996	22.7498	24.2052	21.757	22.4677	21.8254	25.095	23.8695	24.3318	24.1264
HIST2H2BE	Q16778;P33778;P23527;P06899;Q6DRA6;Q6DN03	Q16778;P33778;P23527;P06899	Histone H2B type 2-E;Histone H2B type 1-B;Histone H2B type 1-O;Histone H2B type 1-J	HIST2H2BE;HIST1H2BB;HIST1H2BO;HIST1H2BJ	7	2424400	Q16778	TRUE	18	0	19.2191	0	0	0	0	0	17.5886	0	0	0	17.9452	0	17.5147	0	0	0	0	17.4535	18.3956	0	0	0	0
HIST2H3A	Q71DI3	Q71DI3	Histone H3.2	HIST2H3A	4	1241700000	Q71DI3	FALSE	0	24.4875	24.8779	22.7007	23.0017	24.6639	24.1805	25.3355	24.0345	24.4497	22.9412	24.1222	23.7116	25.7354	23.4962	25.4497	23.9969	25.2047	23.5684	24.7533	24.8608	27.1052	25.2436	26.8948	24.961
HIST3H2BB	Q8N257;A0A2R8Y619	Q8N257;A0A2R8Y619	Histone H2B type 3-B	HIST3H2BB	7	16012000	Q8N257	TRUE	6	18.0293	18.5753	16.5212	16.7925	19.4506	18.7181	19.1272	17.0477	19.1931	17.6392	17.9343	17.655	19.3589	18.2224	19.7907	18.0431	19.8407	17.7577	18.9665	18.656	20.5292	18.4863	20.413	18.6466
HK1	P19367;E9PB90;P52789;B1AR62;Q2TB90;P52790;A0A2R8Y626	P19367	Hexokinase-1	HK1	48	40865000	P19367	FALSE	0	19.0616	18.9507	21.4253	21.3817	19.5446	21.554	18.6167	21.6761	19.1046	19.7706	18.6244	21.9232	19.3511	21.4589	18.9616	20.6752	19.424	21.4002	18.9939	22.2447	18.798	20.8888	17.8028	20.2907
HMG20A	Q9NP66	Q9NP66	High mobility group protein 20A	HMG20A	13	60098	Q9NP66	TRUE	12	15.294	15.1025	14.8809	15.7553	15.3562	15.7602	16.1028	16.0991	15.0249	21.1131	16.0615	15.3246	14.5639	15.1732	14.6687	15.7414	15.4741	16.1757	15.1105	15.8792	15.0883	14.5448	14.7258	17.3855
HMGB1	Q5T7C4;B2RPK0;P09429	Q5T7C4;B2RPK0;P09429	Putative high mobility group protein B1-like 1;High mobility group protein B1	HMGB1;HMGB1P1	5	8490200	Q5T7C4	TRUE	11	18.0156	17.1632	19.3133	19.1554	18.3348	19.2876	18.3048	19.4391	17.6056	19.2847	18.0982	19.7595	18.9036	19.3484	18.4561	18.3539	18.2835	19.0558	18.1796	18.9029	18.4846	19.3273	18.8812	19.5778
HNRNPA0	Q13151	Q13151	Heterogeneous nuclear ribonucleoprotein A0	HNRNPA0	13	4769000	Q13151	TRUE	3	17.4992	17.21	17.2044	17.6895	16.3882	16.9615	17.5043	16.4616	17.2201	21.1131	16.5954	17.615	17.2279	16.6185	15.7507	17.0901	17.8794	17.6303	16.73	17.2685	17.5596	17.3193	17.2096	18.9049
HNRNPA1	P09651;A0A7I2V3W0;A0A7I2V3R8;F8W6I7;Q32P51;A0A7I2YQX9;A0A7I2V2L6;F8VTQ5;F8VZ49;A0A7I2V5U9;H0YH80;F8W646;A0A2R8Y4L2;A0A7I2V459;A0A7I2V360;A0A7I2V2M7;A0A7I2V4F8;A0A7I2V520;A0A7I2YQY2;A0A7I2V497;A0A7I2V4E2;A0A7I2V334;A0A7I2V2R4;A0A7I2V666;A0A7I2V3K5;A0A7I2V5P1;A0A7I2V453;A0A7I2V661;A0A7I2V2X1;A0A7I2V4P7;A0A7I2V5N7;A0A7I2V2F1;A0A7I2V3U8;A0A7I2YQ85;A0A7I2V2Q7	P09651;A0A7I2V3W0;A0A7I2V3R8;F8W6I7;Q32P51;A0A7I2YQX9;A0A7I2V2L6;F8VTQ5;F8VZ49;A0A7I2V5U9	Heterogeneous nuclear ribonucleoprotein A1;Heterogeneous nuclear ribonucleoprotein A1, N-terminally processed;Heterogeneous nuclear ribonucleoprotein A1-like 2	HNRNPA1;HNRNPA1L2	18	5480500	P09651	TRUE	4	16.1259	17.0279	17.5736	18.1588	18.1856	18.254	16.9303	16.916	16.7582	19.0092	16.9182	18.3141	17.7609	17.672	16.2739	18.7653	18.0056	17.7337	17.0647	17.0791	18.2099	17.0139	17.9321	19.0173
HNRNPA2B1	A0A7I2V4S4;A0A7I2V4N1;A0A7I2V3P1;A0A7I2V4I6;A0A7I2V3P7;A0A7I2V323;P22626;A0A7I2V4N0;A0A087WUI2;A0A024RA28;A0A7I2YQN4	A0A7I2V4S4;A0A7I2V4N1;A0A7I2V3P1;A0A7I2V4I6;A0A7I2V3P7;A0A7I2V323;P22626;A0A7I2V4N0;A0A087WUI2;A0A024RA28;A0A7I2YQN4	Heterogeneous nuclear ribonucleoproteins A2/B1	HNRNPA2B1;HNRPA2B1	16	13377000	A0A7I2V4S4	TRUE	1	19.335	18.7805	18.5263	18.8815	18.2774	18.9565	19.038	19.1455	18.7283	18.1376	17.4171	17.7408	18.4969	17.444	17.8154	18.4423	18.8173	18.859	18.0047	18.2015	19.1267	18.4843	18.3674	18.6229
HNRNPA3	A0A7I2V2R3;A0A7I2V5D8;A0A7I2V4J6;A0A7I2V4G0;P51991;A0A7I2V402	A0A7I2V2R3;A0A7I2V5D8;A0A7I2V4J6;A0A7I2V4G0;P51991;A0A7I2V402	Heterogeneous nuclear ribonucleoprotein A3	HNRNPA3	18	15549000	A0A7I2V2R3	TRUE	2	19.203	19.1639	19.755	19.3101	18.3924	19.1137	18.688	19.3812	19.1976	18.1376	18.5726	18.213	18.4334	18.3424	18.1053	18.3038	19.2804	18.3761	18.4263	18.6511	19.3136	18.7131	17.6369	18.6398
HNRNPAB	D6R9P3;D6RD18;D6RBZ0;Q99729	D6R9P3;D6RD18;D6RBZ0;Q99729	Heterogeneous nuclear ribonucleoprotein A/B	HNRNPAB	13	19561000	D6R9P3	TRUE	2	19.762	19.5478	19.1046	18.9255	19.184	17.8691	19.6118	17.5616	19.087	17.188	18.2332	17.2404	19.4192	17.5855	19.0799	18.1184	19.8328	17.8369	19.041	17.909	19.9224	18.0353	18.9621	17.4216
HNRNPC	G3V4C1;B2R5W2;B4DY08;G3V4W0;G3V3K6;G3V576;G3V251;P07910;G3V5X6;G3V2Q1;G3V555;G3V575;B4DSU6;A0A0G2JPF8;A0A0G2JNQ3;O60812;B2RXH8;G3V4M8;B7ZW38;P0DMR1;G3V2H6;G3V2D6;G3V5V7;E5RG71	G3V4C1;B2R5W2;B4DY08;G3V4W0;G3V3K6;G3V576;G3V251;P07910;G3V5X6;G3V2Q1;G3V555;G3V575;B4DSU6	Heterogeneous nuclear ribonucleoproteins C1/C2	HNRNPC	18	135210000	G3V4C1	FALSE	0	20.3234	20.1686	23.7692	23.2818	20.3019	23.2289	19.5448	23.0827	20.7581	22.7217	20.6629	23.6102	20.5318	23.0979	20.4796	23.2633	21.3115	23.3557	20.8201	23.8999	20.5371	23.0928	19.8815	21.6631
HNRNPD	H0YA96;H0Y8G5;Q14103;D6RAF8;D6RF44;D6RBQ9;D6RD83	H0YA96;H0Y8G5;Q14103;D6RAF8;D6RF44;D6RBQ9	Heterogeneous nuclear ribonucleoprotein D0	HNRNPD	12	50585000	H0YA96	FALSE	0	21.0674	20.753	20.7038	20.7756	20.596	19.9032	20.8266	19.8795	20.8909	20.2918	19.6964	20.0368	20.6448	19.6071	20.0579	19.8105	21.1055	19.8661	19.4482	20.3206	20.9584	20.0646	20.4012	20.2902
HNRNPDL	A0A087WUK2;O14979	A0A087WUK2;O14979	Heterogeneous nuclear ribonucleoprotein D-like	HNRNPDL	21	3251700	A0A087WUK2	TRUE	7	16.5069	17.6444	19.0141	17.4142	15.5187	16.9723	16.788	18.1461	15.3378	16.4796	16.895	18.875	15.1092	17.2579	15.3241	18.439	16.5476	16.6252	14.999	14.9627	17.0984	15.8726	16.2899	19.1798
HNRNPF	P52597	P52597	Heterogeneous nuclear ribonucleoprotein F;Heterogeneous nuclear ribonucleoprotein F, N-terminally processed	HNRNPF	15	33899000	P52597	FALSE	0	17.337	20.7559	21.0893	21.0044	18.0642	20.3076	19.7243	21.0203	17.988	19.8386	18.373	21.3312	17.8938	20.5345	19.5347	19.398	20.441	19.6666	17.4177	21.0546	20.8057	20.4274	19.7742	19.9513
HNRNPH1	P31943;G8JLB6;E9PCY7;D6RIU0;H0YB39;D6RBM0;H0YBD7;H0YBG7;D6RIH9;D6RJ04;D6RDU3;E7EN40;D6RIT2;D6RFM3;D6R9T0;E5RGV0;D6RAM1;E7EQJ0;E5RGH4;D6RDL0;D6RF17;H0YAQ2;D6R9D3	P31943;G8JLB6;E9PCY7;D6RIU0;H0YB39;D6RBM0	Heterogeneous nuclear ribonucleoprotein H;Heterogeneous nuclear ribonucleoprotein H, N-terminally processed	HNRNPH1	18	41783000	P31943	FALSE	0	19.6765	19.6009	20.9629	20.8636	19.8948	20.9215	19.4433	21.6132	19.3297	21.2423	19.5462	21.1402	20.179	20.7779	18.6933	21.3673	20.3412	21.2367	19.924	21.4988	19.8349	21.1955	19.911	21.6738
HNRNPH2	P55795	P55795	Heterogeneous nuclear ribonucleoprotein H2	HNRNPH2	17	1899300	P55795	TRUE	6	15.7193	15.675	16.5438	16.0974	16.5928	17.022	15.7088	16.7652	16.0281	21.1131	16.0321	17.0355	15.7061	16.1627	15.7504	17.4562	16.0913	17.4327	15.7705	16.0968	15.5373	16.9101	15.5145	20.2139
HNRNPK	P61978;S4R359;S4R457	P61978	Heterogeneous nuclear ribonucleoprotein K	HNRNPK	23	84061000	P61978	FALSE	0	20.8772	20.8581	22.5572	22.5315	20.6599	21.7777	20.6124	21.9214	20.9084	21.655	21.904	21.6919	20.3787	21.7936	20.6934	21.603	20.9326	21.7129	20.4532	22.0382	20.8051	22.0098	20.6255	23.4921
HNRNPK.1	Q5T6W2	Q5T6W2		HNRNPK	21	2245300	Q5T6W2	TRUE	5	15.485	15.9578	17.5973	17.234	16.7586	17.2329	15.9348	17.2172	16.0211	21.1131	15.3174	18.1809	16.7313	17.2409	15.8414	16.8861	16.3369	15.4306	16.2654	17.4586	16.6479	17.4168	16.1505	18.1099
HNRNPL	M0QXS5;A0A3B3ITJ4;P14866;M0QYT0;M0R1W6;M0QYL7;M0R076;B4DVF8	M0QXS5;A0A3B3ITJ4;P14866	Heterogeneous nuclear ribonucleoprotein L	HNRNPL	19	118700000	M0QXS5	FALSE	0	21.0937	21.2319	23.0217	22.8979	21.1937	22.2509	20.8835	22.3419	21.0714	22.681	20.6471	23.0938	21.466	22.1973	20.391	23.2045	21.7505	22.9242	21.0799	22.9613	21.4056	22.5848	21.505	22.8486
HNRNPM	P52272;A0A087X0X3;M0QZM1;M0R2I7;M0R019;M0R2T0;M0R0N3;M0QYQ7;M0QY96;M0QYL3;M0R0Y6	P52272;A0A087X0X3;M0QZM1	Heterogeneous nuclear ribonucleoprotein M	HNRNPM	47	24892000	P52272	FALSE	0	19.5347	19.6156	20.6733	20.0048	19.3115	19.0011	19.2239	19.7932	19.4084	18.4734	19.4765	20.3754	19.3103	20.0416	19.4907	19.5516	19.2833	19.2267	18.142	20.0182	19.3276	20.0723	18.5067	18.5568
HNRNPR	O43390;A0A6Q8PH35;B4DT28;A0A6Q8PH31;A0A6Q8PEX7;A0A6Q8PHG0;A0A286YEZ8	O43390;A0A6Q8PH35;B4DT28;A0A6Q8PH31;A0A6Q8PEX7	Heterogeneous nuclear ribonucleoprotein R	HNRNPR	34	60859000	O43390	FALSE	0	20.2864	20.2395	22.3157	22.0948	20.1615	21.2231	20.3126	21.4567	20.011	20.6053	20.0577	21.4763	20.4635	21.4379	20.2374	20.7488	20.6904	20.9315	20.1554	21.1144	20.4288	21.6745	20.531	20.5369
HNRNPU	A0A1W2PP35;Q00839;Q5RI18;A0A1X7SBS1;A0A1W2PPS1;A0A1W2PPL4;A0A1W2PPH7;A0A1W2PQL0;A0A1W2PP34;A0A1W2PRZ7;A0A1W2PQ74;A0A1W2PQD4;A0A1W2PPE9;A0A087WVI9;A0A1W2PRI6;A0A1W2PP22	A0A1W2PP35;Q00839;Q5RI18;A0A1X7SBS1;A0A1W2PPS1;A0A1W2PPL4;A0A1W2PPH7;A0A1W2PQL0;A0A1W2PP34;A0A1W2PRZ7;A0A1W2PQ74;A0A1W2PQD4	Heterogeneous nuclear ribonucleoprotein U	HNRNPU	32	48433000	A0A1W2PP35	FALSE	0	20.5944	20.361	22.1082	21.4067	20.173	19.5764	19.9965	20.3983	20.2857	20.4849	20.2699	20.3452	20.2041	20.5896	20.2205	20.0935	20.5234	20.2616	20.1318	20.5507	20.3351	20.2853	20.2276	20.4357
HNRNPUL1	M0R3F1;A0A0A0MRA5;B7Z4B8;Q9BUJ2;M0QYM5;M0QYI8;M0QYZ0	M0R3F1;A0A0A0MRA5;B7Z4B8;Q9BUJ2;M0QYM5;M0QYI8;M0QYZ0	Heterogeneous nuclear ribonucleoprotein U-like protein 1	HNRNPUL1	29	961690	M0R3F1	TRUE	12	15.8417	15.842	16.3901	15.9159	15.446	14.7306	15.7916	15.3777	15.6167	21.1131	15.9596	15.4135	15.3945	15.4879	15.4066	20.0131	15.3739	16.0615	15.5814	14.6589	15.6179	14.884	15.0212	15.3001
HNRNPUL2-BSCL2	H3BQZ7;Q1KMD3	H3BQZ7;Q1KMD3	Heterogeneous nuclear ribonucleoprotein U-like protein 2	HNRNPUL2-BSCL2;HNRNPUL2	35	775080	H3BQZ7	TRUE	14	0	0	15.9059	16.6198	15.6894	0	0	15.3232	0	0	0	14.6717	15.736	14.1755	15.6047	0	0	0	14.793	0	0	0	15.4619	0
HP1BP3	Q5SSJ5;B0QZK4;Q5SWC8;B0QZK9;B0QZK8	Q5SSJ5;B0QZK4	Heterochromatin protein 1-binding protein 3	HP1BP3	25	16498000	Q5SSJ5	FALSE	0	17.1577	17.7621	20.1225	20.3359	16.8385	20.3044	16.7383	19.8532	17.6218	19.1129	17.8338	20.3165	17.9616	20.4572	17.4579	18.7871	18.3307	20.5346	16.4638	20.9998	16.61	20.5573	17.9567	20.8251
HRAS	P01112	P01112	GTPase HRas;GTPase HRas, N-terminally processed	HRAS	10	1934800	P01112	TRUE	13	16.6979	16.5841	18.6605	15.7346	19.0364	18.6218	18.9715	18.9212	17.075	21.1131	19.3134	18.9391	16.4677	17.1249	15.9291	20.0131	16.4995	19.8849	19.0216	17.4752	16.8574	17.0484	19.0329	20.2139
HSD17B4	A0A2R8YDT8;A0A2R8YF45;E7ER27;A0A2R8YD50;P51659	A0A2R8YDT8;A0A2R8YF45;E7ER27;A0A2R8YD50;P51659	Peroxisomal multifunctional enzyme type 2;(3R)-hydroxyacyl-CoA dehydrogenase;Enoyl-CoA hydratase 2	HSD17B4	11	2596900	A0A2R8YDT8	TRUE	15	16.3856	16.3439	0	0	17.1956	0	17.2137	0	17.6677	0	0	0	17.2216	0	16.7596	0	16.9387	0	0	0	16.0852	0	0	0
HSP90AA1	P07900;G3V2J8;Q14568;Q58FF6;Q58FG0;Q58FG1	P07900	Heat shock protein HSP 90-alpha	HSP90AA1	33	47391000	P07900	FALSE	0	20.604	20.6067	20.0487	20.2133	20.7048	20.1286	19.5078	20.0479	21.2435	20.0328	20.119	19.6473	20.709	20.1022	20.5185	20.3022	20.8046	20.9185	20.4376	20.3432	20.6775	20.5651	20.5497	20.6744
HSP90AB1	P08238;Q58FF7	P08238	Heat shock protein HSP 90-beta	HSP90AB1	33	180600000	P08238	FALSE	0	22.7711	22.7998	22.1103	22.0341	22.6695	21.8883	22.1692	21.8247	22.8875	20.3217	22.1758	21.2535	22.6398	21.7234	22.2901	21.679	22.6144	21.4263	22.178	21.9624	22.8387	22.0103	22.4687	22.0114
HSP90AB2P	Q58FF8	Q58FF8	Putative heat shock protein HSP 90-beta 2	HSP90AB2P	20	6256500	Q58FF8	TRUE	4	17.511	17.5816	16.9382	17.5355	18.3139	16.6185	17.025	17.1466	17.6378	19.0092	17.2833	16.8842	17.7443	16.7302	17.9806	16.9134	18.4566	17.1242	17.2559	16.9375	18.3227	17.2317	18.1704	17.7502
HSP90B1	P14625;Q96GW1;A0A1W2PRR1;H0YIV0;Q58FF3;F8W026	P14625	Endoplasmin	HSP90B1	40	20347000	P14625	TRUE	1	19.8231	19.9829	18.9641	18.187	19.9912	15.4874	19.0471	18.5328	19.269	16.1833	19.3432	17.5317	19.6449	18.6622	19.5299	15.9882	19.4665	16.4892	18.9297	18.6031	18.7846	17.4988	19.4859	18.9759
HSPA12A	A0A6I8PIW1;O43301;A0A6I8PL32;A0A6I8PIT5;A0A6I8PLB1;A0A1B0GTF3;A0A6I8PRZ9;A0A6I8PIX2;A0A6I8PIU5	A0A6I8PIW1;O43301;A0A6I8PL32;A0A6I8PIT5;A0A6I8PLB1;A0A1B0GTF3	Heat shock 70 kDa protein 12A	HSPA12A	37	3086000	A0A6I8PIW1	TRUE	4	17.1322	17.0744	16.1237	15.7526	17.2268	15.8621	16.5328	15.4803	16.9009	21.1131	15.4207	15.8218	17.228	15.3686	15.9425	15.6916	16.5879	15.4048	15.3305	16.4072	17.1845	16.6003	15.4623	15.6041
HSPA4	P34932;A0A087WYC1;A0A087WTS8	P34932;A0A087WYC1;A0A087WTS8	Heat shock 70 kDa protein 4	HSPA4	50	4656400	P34932	TRUE	2	17.7918	17.6094	16.956	17.1599	17.1487	17.3411	15.8564	16.7619	18.1522	21.1131	15.5614	16.205	17.0197	17.7357	16.2579	15.5746	17.5699	17.1043	17.0226	17.0806	16.6734	18.2339	14.4627	16.1361
HSPA5	P11021	P11021	78 kDa glucose-regulated protein	HSPA5	30	95921000	P11021	FALSE	0	21.4606	21.4179	21.8502	22.1632	21.4638	21.9396	21.518	21.069	21.8435	22.1387	20.7132	20.6834	21.6451	22.067	21.2424	21.0741	21.3171	21.813	20.614	21.4845	20.8589	21.9353	20.4937	21.476
HSPA6	P17066;P48741	P17066;P48741	Heat shock 70 kDa protein 6;Putative heat shock 70 kDa protein 7	HSPA6;HSPA7	37	34053000	P17066	FALSE	0	19.9224	19.9717	19.8276	20.0005	20.4932	20.1021	19.7672	20.5597	20.4432	18.3082	19.7888	19.553	19.9769	20.4989	19.6416	20.0674	19.9879	20.9081	19.5854	20.4033	19.5936	19.509	18.7344	20.0441
HSPA8	E9PN89	E9PN89		HSPA8	17	1942500	E9PN89	TRUE	16	16.4472	16.3922	19.3645	15.3386	0	15.7423	16.8025	0	0	0	0	0	14.7938	0	0	0	0	0	14.2154	0	0	0	0	0
HSPA8.1	P11142;E9PKE3;E9PNE6;A8K7Q2;E9PLF4;E9PQQ4;E9PQK7;E9PK54;E9PI65;P54652;E9PS65;E9PPY6;E9PN25;E9PM13;P0DMV8;P0DMV9;P34931;Q53FA3;A0A0G2JIW1;V9GZ37	P11142;E9PKE3;E9PNE6;A8K7Q2	Heat shock cognate 71 kDa protein	HSPA8	33	438580000	P11142	FALSE	0	23.8985	23.8753	23.7063	23.8472	23.734	23.841	23.6048	23.5575	24.1556	23.9635	23.473	23.5029	23.6907	23.7233	23.3364	24.0166	23.6912	23.8485	23.0763	24.0571	23.3437	23.7916	22.3654	24.3191
HSPA9	H0Y8K0;A0A7I2V3F7;A0A7I2V2G2;A0A7I2V2S7;D6RCD7;P38646;A0A7I2YQB2;A0A3B3ITI4	H0Y8K0;A0A7I2V3F7;A0A7I2V2G2;A0A7I2V2S7;D6RCD7;P38646;A0A7I2YQB2	Stress-70 protein, mitochondrial	HSPA9	27	4246100	H0Y8K0	TRUE	2	14.0105	16.0134	15.7389	16.7573	17.5667	18.1749	16.0867	18.6099	15.9628	21.1131	16.8329	18.7282	16.9341	16.8847	16.7957	16.4381	15.0538	16.4516	17.267	17.8573	15.2475	17.8856	18.7468	18.848
HSPD1	A0A7I2V2X6;P10809;A0A7I2V599;A0A7I2YQK6;A0A7I2V5M1;A0A7I2V5K3;A0A7I2YQ71;A0A7I2V369;E7ESH4;E7EXB4;C9JL25;C9JL19;C9JCQ4;C9J0S9	A0A7I2V2X6;P10809;A0A7I2V599;A0A7I2YQK6;A0A7I2V5M1;A0A7I2V5K3;A0A7I2YQ71	60 kDa heat shock protein, mitochondrial	HSPD1	31	48456000	A0A7I2V2X6	TRUE	1	20.1911	20.6053	19.7265	20.0332	20.6072	19.8806	20.6339	19.8099	20.3933	18.8895	19.8223	19.6811	20.7509	19.4358	20.4555	19.5639	21.2418	18.7019	20.3894	20.4237	21.4962	20.4261	20.7599	19.5912
HSPE1	B8ZZ54;B8ZZL8;P61604	B8ZZ54;B8ZZL8;P61604	10 kDa heat shock protein, mitochondrial	HSPE1	3	19293000	B8ZZ54	TRUE	11	20.3131	19.3646	0	0	19.9423	0	19.5126	0	19.3347	0	18.9425	0	19.6544	0	20.0725	0	19.2849	0	18.2112	0	19.4837	18.5549	19.2666	0
HSPH1	Q92598;A0A0A0MSM0	Q92598;A0A0A0MSM0	Heat shock protein 105 kDa	HSPH1	47	937230	Q92598	TRUE	7	13.6908	13.8038	15.1752	15.689	15.7711	13.5194	14.8901	14.6074	15.2615	21.1131	15.3987	14.9502	14.9452	14.8675	14.8823	20.0131	15.9206	15.6772	14.5449	14.8295	15.0237	15.2637	15.0609	20.2139
HTT	P42858	P42858	Huntingtin	HTT	146	27271	P42858	TRUE	15	10.9134	0	0	0	11.8015	0	10.6834	0	10.6504	0	0	0	10.6404	0	11.8657	0	10.7774	0	0	0	12.0471	0	11.8705	0
HUWE1	Q7Z6Z7;H0Y659;A0A1B0GXC7	Q7Z6Z7	E3 ubiquitin-protein ligase HUWE1	HUWE1	184	428960	Q7Z6Z7	TRUE	10	14.933	14.5809	9.54177	11.3884	14.9297	0	13.9785	0	14.4769	0	0	0	14.7409	11.17	12.6526	0	13.6357	0	11.9393	0	14.069	0	12.934	0
HYOU1	A0A087X054;A0A494C039;Q9Y4L1;E9PJ21;A0A087WWI4;K7EQK2;J3KTF1;J3QL06;Q9BST8;J3QQH7;J3QLE9	A0A087X054;A0A494C039;Q9Y4L1;E9PJ21;A0A087WWI4;K7EQK2;J3KTF1	Hypoxia up-regulated protein 1	HYOU1	48	3092000	A0A087X054	TRUE	4	16.67	17.5978	16.3154	16.4103	15.2971	14.8225	16.8274	16.4572	16.8077	21.1131	16.2134	13.8619	17.4872	16.1555	16.1293	20.0131	16.3225	19.8849	14.4364	16.8699	17.1566	15.0054	16.0224	20.2139
IARS	J3KR24;A0A0A0MSX9;P41252	J3KR24;A0A0A0MSX9;P41252	Isoleucine--tRNA ligase, cytoplasmic	IARS	55	20567000	J3KR24	FALSE	0	19.4982	19.2338	18.1137	18.3049	19.5055	18.5823	19.6579	18.8927	19.5489	16.3135	18.805	18.8015	19.3448	18.6781	19.1374	17.547	19.6829	17.99	19.2724	18.8434	20.0034	18.65	18.9375	17.4343
IDH1	O75874;C9J4N6	O75874	Isocitrate dehydrogenase [NADP] cytoplasmic	IDH1	25	4052000	O75874	TRUE	2	17.1895	17.5296	15.4967	16.8117	17.2424	16.0506	16.9754	17.6075	17.7404	16.6594	16.1728	15.9598	17.33	17.142	16.8185	16.977	16.6024	16.8454	16.5263	17.2672	17.1903	17.7893	16.1146	17.5417
IDH2	P48735;H0YL11	P48735;H0YL11	Isocitrate dehydrogenase [NADP], mitochondrial	IDH2	23	4106600	P48735	TRUE	3	16.9427	16.4263	13.707	15.6674	17.8702	16.1661	17.1046	17.6766	17.6356	18.0877	16.7923	16.0448	16.7615	15.2132	17.5635	16.8959	17.0198	17.1974	16.6784	17.2725	16.758	16.2939	16.6142	18.4062
IDH3A	H0YL72;P50213;H0YMU3;H0YLI6;H0YNF5;H0YKD0;H0YM64;H0YM46	H0YL72;P50213;H0YMU3	Isocitrate dehydrogenase [NAD] subunit alpha, mitochondrial	IDH3A	18	17186000	H0YL72	TRUE	2	19.553	19.3983	15.7976	17.5467	20.0438	17.0545	19.5369	16.3788	19.7461	19.5125	18.41	17.2461	19.2357	16.3143	19.0675	18.0814	19.62	16.607	18.549	17.4498	18.6451	15.1088	18.8336	15.9828
IDH3B	A0A087WZN1;O43837;A0A087X2E5;A0A0D9SG66	A0A087WZN1;O43837;A0A087X2E5	Isocitrate dehydrogenase [NAD] subunit, mitochondrial;Isocitrate dehydrogenase [NAD] subunit beta, mitochondrial	IDH3B	21	5004000	A0A087WZN1	TRUE	9	18.218	17.6712	15.293	15.2446	18.1581	15.1941	17.6238	14.6674	18.1025	16.6836	15.9619	15.2626	17.8395	15.1361	16.9572	17.9131	17.7375	16.5599	17.4833	14.8485	17.5399	14.4293	15.317	15.9615
IFRD1	A0A6Q8PHD2;O00458;A0A6Q8PF03;A0A6Q8PHN0;A0A6Q8PH75;H0YEE3;E9PMY4;C9JNM6;A0A6Q8PFA5;C9JA65	A0A6Q8PHD2;O00458;A0A6Q8PF03;A0A6Q8PHN0;A0A6Q8PH75	Interferon-related developmental regulator 1	IFRD1	18	2481100	A0A6Q8PHD2	TRUE	9	16.7168	16.9201	0	14.6781	16.4873	0	16.6714	0	16.9487	0	17.1159	14.7791	16.5701	0	16.2488	0	16.9652	0	16.0738	14.5634	16.4948	0	16.1821	0
IGF2BP3	O00425;F8W930;Q9NZI8;Q9Y6M1	O00425	Insulin-like growth factor 2 mRNA-binding protein 3	IGF2BP3	29	1876300	O00425	TRUE	12	0	0	16.9817	0	0	14.8371	0	16.0359	0	0	0	17.0638	16.0643	17.1406	15.5549	0	0	0	13.4634	18.6239	0	18.3906	17.1213	20.6752
IGSF21	Q96ID5	Q96ID5	Immunoglobulin superfamily member 21	IGSF21	23	3708500	Q96ID5	TRUE	4	17.1881	17.391	14.4224	16.2124	17.8397	15.4074	16.6025	15.73	17.4019	16.6594	16.6363	15.6054	16.8687	14.4659	15.8867	16.8959	17.6057	17.1974	17.0832	16.5409	17.303	14.728	16.1657	16.1319
IGSF3	O75054	O75054	Immunoglobulin superfamily member 3	IGSF3	60	1656400	O75054	TRUE	5	15.0345	16.4488	14.2752	13.6319	15.6008	14.0749	13.2937	14.8121	16.5484	21.1131	15.85	14.3857	16.6587	14.3996	15.8066	17.6335	16.2761	14.7073	15.9241	15.2745	17.0788	13.784	15.4191	20.2139
IK	D6REL4;E7EQZ7;Q13123;D6RAY9	D6REL4;E7EQZ7;Q13123	Protein Red	IK	11	1451800	D6REL4	TRUE	13	0	0	15.5885	0	0	16.2634	0	15.8608	0	17.9142	0	18.2581	14.7562	16.866	14.5816	16.5963	0	0	0	18.8676	0	17.8273	0	0
IKBKAP	F5H2T0;A0A6Q8PH48;A0A6Q8PHI5;A0A6Q8PGW3;A0A6Q8PF66;A0A6Q8PFB7;A0A6Q8PEX6;A0A6Q8PG86;A0A6Q8PFH9;A0A6Q8PHF4;A0A6Q8PHC9;O95163;A0A6Q8PF69;A0A6Q8PGR0;A0A6Q8PHA0;A0A6Q8PFN8	F5H2T0;A0A6Q8PH48;A0A6Q8PHI5;A0A6Q8PGW3;A0A6Q8PF66;A0A6Q8PFB7;A0A6Q8PEX6;A0A6Q8PG86;A0A6Q8PFH9;A0A6Q8PHF4;A0A6Q8PHC9;O95163;A0A6Q8PF69;A0A6Q8PGR0;A0A6Q8PHA0;A0A6Q8PFN8	Elongator complex protein 1	IKBKAP	47	562530	F5H2T0	TRUE	12	15.5784	15.5197	12.553	0	13.4584	0	13.4122	0	15.0848	0	13.3127	0	14.6932	0	12.9742	0	15.1534	0	14.0593	0	14.6839	0	0	0
ILF2	B4DY09;Q12905;X6R6Z1;A0A0A0MRL0	B4DY09;Q12905	Interleukin enhancer-binding factor 2	ILF2	17	70408000	B4DY09	FALSE	0	19.6658	19.1164	22.1748	21.6944	20.095	21.5387	20.0857	21.726	20.2635	21.751	20.1804	22.3468	20.5635	22.0811	20.6453	22.0209	20.6709	21.6676	20.7162	22.3578	20.6279	22.4269	20.9553	20.9008
ILF3	Q12906;K7EKJ9;K7ER69;K7EKY0;K7EQR9;K7EJ09;K7ERM6;K7ENK6;K7EM82;K7EPG3;K7EQ75	Q12906	Interleukin enhancer-binding factor 3	ILF3	37	61043000	Q12906	FALSE	0	19.6014	19.7325	22.3171	22.0005	19.9376	21.2787	20.195	21.7003	19.7499	20.889	19.7939	21.8353	19.5707	21.8526	20.2045	21.5156	20.0547	20.9737	20.7605	22.0794	19.8265	21.9849	20.5616	20.4124
IMMT	B9A067;Q16891;C9J406;H7C463;A0A087WYS0;D6RAW4	B9A067;Q16891;C9J406;H7C463	MICOS complex subunit MIC60	IMMT	43	70454000	B9A067	FALSE	0	21.5289	21.246	20.6319	20.0342	21.2768	20.106	21.3869	20.6941	21.2539	19.8208	20.805	20.6792	21.4832	20.3076	21.1662	20.6296	21.0218	19.7098	20.5095	20.8612	21.0403	19.0612	20.8408	19.4281
IMPDH2	E7ETK5;A0A7I2YQK5;A0A7I2V2T3;H0Y4R1;P12268;C9K0R9;A0A3B3IRL5;C9J381;P20839	E7ETK5;A0A7I2YQK5;A0A7I2V2T3;H0Y4R1;P12268	Inosine-5-monophosphate dehydrogenase 2	IMPDH2	23	1312000	E7ETK5	TRUE	9	17.1905	16.7382	14.3999	13.7737	15.49	14.8708	14.6115	15.3711	16.0637	21.1131	15.5996	14.2607	15.0118	14.1571	14.7331	15.7941	14.8704	14.5759	15.113	14.3782	15.4822	13.8059	14.7834	17.1176
INA	Q16352	Q16352	Alpha-internexin	INA	34	70857000	Q16352	FALSE	0	21.0832	21.2722	21.0459	21.1959	21.3584	21.4606	20.9976	21.0885	21.0252	18.051	19.5156	20.528	21.2601	21.1065	20.573	19.1121	21.1769	19.3449	20.5341	21.2881	21.3736	20.7062	21.3294	20.2839
IPO5	O00410;H0Y8C6;O60518;C9JZ53;E7ETV3;E7EQT5;E7EV12;E7EX05;E7EWK4;C9J583;E7ETV8;C9JZD8;C9JQT6;C9J875;C9JXE0;F8WF30;E7ESZ1	O00410;H0Y8C6	Importin-5	IPO5	56	7675600	O00410	TRUE	1	18.3665	18.0723	16.1977	16.0367	18.5974	15.977	18.5324	16.4755	18.6498	16.4875	16.6911	14.3177	17.7794	15.8104	17.9335	16.4968	18.3655	17.2687	17.1309	15.6204	18.3206	15.9895	17.6609	17.9148
IPO7	O95373;E9PLB2;O15397	O95373	Importin-7	IPO7	42	1116500	O95373	TRUE	9	14.7782	15.4513	14.1542	13.492	16.2887	14.2318	15.6662	14.2758	16.2181	21.1131	15.5101	14.3138	15.4981	14.454	13.6162	16.4559	16.1198	16.0615	15.0671	13.754	16.0719	14.5532	13.7024	18.1407
IPO9	Q96P70	Q96P70	Importin-9	IPO9	42	972540	Q96P70	TRUE	6	15.7185	14.2047	12.2565	13.3642	16.0519	13.8997	15.245	12.6551	15.7129	21.1131	14.5003	13.0826	15.4059	12.9683	15.6409	16.4559	14.9054	14.5677	13.1346	13.1656	15.6187	13.5977	13.3696	20.2139
IQGAP1	A0A0J9YXZ5;P46940	A0A0J9YXZ5;P46940	Ras GTPase-activating-like protein IQGAP1	IQGAP1	61	102150	A0A0J9YXZ5	TRUE	20	13.559	0	0	0	13.4368	0	12.91	0	13.7051	0	0	0	0	0	0	0	0	0	0	0	0	0	0	0
IQSEC1	A0A2R8Y695;A0A2R8Y7T6;A0A3B3IRZ4;Q6DN90;A0A3B3IU98;A0A0C4DGT3	A0A2R8Y695;A0A2R8Y7T6;A0A3B3IRZ4;Q6DN90;A0A3B3IU98;A0A0C4DGT3	IQ motif and SEC7 domain-containing protein 1	IQSEC1	38	841730	A0A2R8Y695	TRUE	11	15.5274	15.2653	13.4087	15.5258	14.1599	13.702	15.3925	13.7773	15.9154	21.1131	14.7676	14.0112	14.0039	13.5098	14.1257	20.0131	16.0472	19.8849	14.6416	14.8899	15.4959	14.1874	14.52	16.6427
IST1	H3BQF7;H3BMU1;H3BUI0;J3KR23;P53990;F5GXM3	H3BQF7;H3BMU1;H3BUI0;J3KR23;P53990	IST1 homolog	IST1	9	6803700	H3BQF7	TRUE	9	18.044	18.274	17.8769	17.6249	17.9579	18.8674	17.4121	17.6757	18.6899	17.9935	17.5325	17.7815	18.0757	16.7992	15.6946	17.5108	18.8514	18.2598	17.5816	19.0302	18.79	15.7739	17.158	18.9311
ITFG1	H3BUJ1;F5GXC5;Q8TB96	H3BUJ1;F5GXC5;Q8TB96	T-cell immunomodulatory protein	ITFG1	6	1644300	H3BUJ1	TRUE	17	0	0	0	0	0	0	16.6482	0	0	0	0	0	17.4181	0	0	0	16.836	0	16.5685	16.8288	17.1763	16.2766	0	0
ITGA6	P23229	P23229	Integrin alpha-6;Integrin alpha-6 heavy chain;Integrin alpha-6 light chain;Processed integrin alpha-6	ITGA6	60	317500	P23229	TRUE	15	14.4426	14.5298	0	0	12.7265	0	14.1532	0	14.4595	0	14.0895	0	0	0	0	0	14.3085	0	13.7865	0	0	0	14.298	0
ITGAV	P06756	P06756	Integrin alpha-V;Integrin alpha-V heavy chain;Integrin alpha-V light chain	ITGAV	58	353550	P06756	TRUE	11	14.7561	14.5697	0	12.1875	13.2871	0	13.4231	0	13.8392	0	0	14.3407	13.1548	0	13.446	0	13.2813	0	12.9148	13.498	0	0	15.3386	0
ITGB1	H7C4K3;A0A7I2V2F9;E7EUI6;P05556;A0A7I2V5Z8;A0A7I2V5T3;A0A7I2V348;C9JPK5	H7C4K3;A0A7I2V2F9;E7EUI6;P05556;A0A7I2V5Z8;A0A7I2V5T3;A0A7I2V348;C9JPK5	Integrin beta;Integrin beta-1	ITGB1	32	906190	H7C4K3	TRUE	14	15.8457	15.4457	0	12.8747	0	12.9666	15.7159	0	15.8445	0	0	0	14.7772	0	15.6725	0	14.9955	0	0	0	16.1574	0	0	0
ITGB5	H7C4W1;H7C5U2;P18084	H7C4W1;H7C5U2;P18084	Integrin beta;Integrin beta-5	ITGB5	12	187650	H7C4W1	TRUE	22	16.0154	0	0	0	0	0	0	0	0	0	0	0	0	0	0	0	0	0	0	0	14.9062	0	0	0
ITM2B	Q9Y287;A0A3B3IUC0;A0A3B3ITP9;A0A3B3IU60	Q9Y287;A0A3B3IUC0	Integral membrane protein 2B;BRI2, membrane form;BRI2 intracellular domain;BRI2C, soluble form;Bri23 peptide	ITM2B	13	13568000	Q9Y287	TRUE	3	17.117	18.4373	18.8584	18.6086	18.2999	19.1894	18.6684	19.1982	18.3888	18.0634	18.6146	18.5649	19.4949	18.4381	19.0617	18.3145	18.8107	18.8903	17.8726	19.1192	18.5551	18.6472	17.778	19.0514
ITM2C	F5H4I5;E7EUS6;C9JG41;B8ZZM6;Q9NQX7	F5H4I5;E7EUS6;C9JG41;B8ZZM6;Q9NQX7	Integral membrane protein 2C;CT-BRI3	ITM2C	9	3351700	F5H4I5	TRUE	2	18.4847	18.6064	15.3403	18.439	18.8854	15.5499	16.134	18.5811	16.291	19.0092	17.2029	18.7577	16.8649	18.2648	17.7221	18.2652	15.9974	18.3405	17.0114	17.9683	16.2469	17.2356	17.9314	19.6023
ITPR1	Q14643;A0A3F2YNW8;A0A3B3IU04;A0A3B3ITU8;A0A3B3IU13;A0A3B3ITQ1;A0A3B3IU05;A0A3B3ITM6;A0A3B3IRP0;B7ZMI3;A0A3B3IRT5;A0A3B3ITQ4;A0A3B3ITM1;A0A3B3ISR4;A0A3B3IS59;A0A3B3IRZ9;Q14573	Q14643;A0A3F2YNW8;A0A3B3IU04;A0A3B3ITU8	Inositol 1,4,5-trisphosphate receptor type 1	ITPR1	138	908440	Q14643	TRUE	11	16.1459	15.8086	11.9222	12.4674	14.0982	0	14.8008	0	15.1773	0	13.9899	0	14.7686	0	14.4919	0	15.8509	0	15.2214	0	15.9919	0	0	0
ITPR2	Q14571	Q14571	Inositol 1,4,5-trisphosphate receptor type 2	ITPR2	138	2243800	Q14571	TRUE	6	17.2873	17.1725	14.7752	14.1957	16.445	10.3173	16.1955	12.933	16.4265	16.5038	16.2264	11.1141	16.5266	14.5989	16.2152	16.8243	16.2968	15.136	15.4879	12.0633	16.9266	11.0197	14.2102	20.2139
KARS	Q15046;H3BVA8;J3KRL2;H3BPV7	Q15046	Lysine--tRNA ligase	KARS	30	42126000	Q15046	TRUE	1	20.7476	20.5448	19.1985	19.2408	20.3872	19.471	20.392	19.7579	20.7302	18.6337	19.7906	19.7237	20.9333	19.3606	20.1572	17.0134	20.4662	17.7761	20.3334	19.9356	20.7983	19.8154	20.1047	17.0709
KCMF1	Q9P0J7	Q9P0J7	E3 ubiquitin-protein ligase KCMF1	KCMF1	15	1217800	Q9P0J7	TRUE	16	15.8681	16.3789	0	0	16.3067	0	16.5667	0	0	0	0	0	15.0899	0	15.7269	0	13.8133	0	16.1043	0	0	0	0	0
KCNMA1	A0A1W2PNX9;A0A1W2PPY5;Q5SVK5;Q5SVK0;A0A1W2PRX6;A0A1W2PQ93;A0A1W2PP26;A0A1W2PRG5;B7ZMF5;Q5SVJ7;A0A1W2PR56;A0A1W2PP06;A0A1W2PRA7;A0A1W2PS97;H0Y379;A0A0A0MRR0;A0A1W2PNY9;A0A1W2PQA0;A0A1W2PRB0;Q5SVJ9;A0A1W2PR62;A0A1W2PPZ1;A0A1W2PRN5;A0A1W2PPX7;A0A1W2PNW6;A0A1W2PRE5;A0A1W2PQ61;Q5SVJ8;A0A1W2PRJ1;A0A1W2PNY8;J3KQ16;S4R2X4;A0A0A0MRC3;A0A1W2PQ53;A0A1W2PQJ9;A0A1W2PPS2;D5MRH1;A0A0A0MSE6;A0A1W2PNG1;H0Y382;A0A…	A0A1W2PNX9;A0A1W2PPY5;Q5SVK5;Q5SVK0;A0A1W2PRX6;A0A1W2PQ93;A0A1W2PP26;A0A1W2PRG5;B7ZMF5;Q5SVJ7;A0A1W2PR56;A0A1W2PP06;A0A1W2PRA7;A0A1W2PS97;H0Y379;A0A0A0MRR0;A0A1W2PNY9;A0A1W2PQA0;A0A1W2PRB0;Q5SVJ9;A0A1W2PR62;A0A1W2PPZ1;A0A1W2PRN5;A0A1W2PPX7;A0A1W2PNW6;A0A1W2PRE5;A0A1W2PQ61;Q5SVJ8;A0A1W2PRJ1;A0A1W2PNY8;J3KQ16;S4R2X4;A0A0A0MRC3;A0A1W2PQ53;A0A1W2PQJ9;A0A1W2PPS2;D5MRH1;A0A0A0MSE6;A0A1W2PNG1;H0Y382;A0A…	Calcium-activated potassium channel subunit alpha-1	KCNMA1	27	457720	A0A1W2PNX9	TRUE	16	15.487	15.574	0	0	14.8565	0	14.3358	0	14.7458	0	0	0	0	0	0	18.062	14.0107	0	0	0	15.2381	0	0	0
KCTD12	Q96CX2	Q96CX2	BTB/POZ domain-containing protein KCTD12	KCTD12	15	9272400	Q96CX2	TRUE	5	18.4441	18.3913	16.9977	16.4065	18.7264	16.2622	18.8014	16.9412	17.7436	21.1131	17.5776	16.055	18.6353	16.5626	17.9046	15.7153	19.0732	16.1724	18.2759	16.6603	18.2243	15.6138	17.801	17.6102
KIAA1468	A0A075B785;A0A2R8Y566;Q9P260	A0A075B785;A0A2R8Y566;Q9P260	LisH domain and HEAT repeat-containing protein KIAA1468	KIAA1468	47	459910	A0A075B785	TRUE	15	15.1537	14.4926	0	0	15.0824	0	15.0604	0	14.6772	0	0	0	13.5316	0	13.1365	0	13.5872	0	0	0	13.5166	0	0	0
KIAA2026	F5H4E5;Q5HYC2	F5H4E5;Q5HYC2	Uncharacterized protein KIAA2026	KIAA2026	33	103340	F5H4E5	TRUE	23	0	0	0	0	0	0	0	0	0	0	0	0	0	0	0	0	0	18.6738	0	0	0	0	0	0
KIDINS220	H0Y8E4;E9PH70;A0A1W2PPB7;Q9ULH0;H7C584;A0A1W2PPY4	H0Y8E4;E9PH70;A0A1W2PPB7;Q9ULH0	Kinase D-interacting substrate of 220 kDa	KIDINS220	54	1499900	H0Y8E4	TRUE	6	16.3132	16.2992	14.5094	14.7948	15.6015	13.2632	15.7477	13.3028	16.1966	21.1131	15.1964	14.1766	15.6073	14.0457	14.857	20.0131	16.1074	14.5677	15.466	14.7766	16.496	13.5558	13.8924	17.1176
KIF1A	A0A3B3ITK3;A0A3F2YNW9;A0A3B3IUA1;A0A3B3IU40;A0A3B3IT28;A0A3B3ITE5;A0A3B3ITF7;A0A3B3ITW6;Q12756;A0A6Q8PGE4;H7C0K6;H7C3Y8	A0A3B3ITK3;A0A3F2YNW9;A0A3B3IUA1;A0A3B3IU40;A0A3B3IT28;A0A3B3ITE5;A0A3B3ITF7;A0A3B3ITW6;Q12756;A0A6Q8PGE4;H7C0K6;H7C3Y8	Kinesin-like protein KIF1A;Kinesin-like protein	KIF1A	74	232070	A0A3B3ITK3	TRUE	11	14.4042	13.2732	13.7948	13.6372	14.3563	13.2068	13.4393	12.4717	13.4634	21.1131	13.5261	12.5067	12.9594	11.9025	12.0173	15.5688	13.9687	15.4381	12.8283	12.8931	13.3101	13.7055	12.7733	20.2139
KIF21B	O75037	O75037	Kinesin-like protein KIF21B	KIF21B	74	1737000	O75037	TRUE	4	15.3871	15.6365	13.4641	14.5629	16.6832	13.4497	15.8472	16.0133	14.3919	18.746	16.4953	16.5884	16.7114	15.1104	14.8564	16.6315	15.5206	16.2178	16.0299	15.3868	15.3297	16.0753	15.917	20.2139
KIF2A	A0A6Q8PGH7;A0A6Q8PFA6;A0A6Q8PG37;A0A6Q8PH57;O00139;A0A6Q8PGG1;D6R9M0	A0A6Q8PGH7;A0A6Q8PFA6;A0A6Q8PG37;A0A6Q8PH57;O00139;A0A6Q8PGG1;D6R9M0	Kinesin-like protein KIF2A	KIF2A	33	3336200	A0A6Q8PGH7	TRUE	1	16.4102	16.2243	17.2701	16.9969	16.1307	17.336	16.4111	17.9778	17.0731	21.1131	15.3643	16.2199	15.1436	17.5151	16.0958	16.3019	16.233	15.619	15.159	18.053	16.4828	17.3109	16.0209	16.8964
KIF3A	J3KPF9;A0A087X011;E9PES4;Q9Y496;C9J9X2;H7C2F6	J3KPF9;A0A087X011;E9PES4;Q9Y496;C9J9X2;H7C2F6	Kinesin-like protein;Kinesin-like protein KIF3A	KIF3A	37	220290	J3KPF9	TRUE	21	15.6393	0	0	0	0	0	0	0	0	0	0	0	0	0	13.8064	0	0	0	15.0062	0	0	0	0	0
KIF5B	P33176	P33176	Kinesin-1 heavy chain	KIF5B	60	391430	P33176	TRUE	14	13.8945	14.926	12.9915	12.9106	16.4594	13.238	13.5117	18.9212	13.3129	21.1131	19.3134	18.9391	19.0078	14.3596	18.9231	20.0131	19.0636	19.8849	19.0216	12.7727	19.0657	18.8407	19.0329	20.2139
KIF5C	A0A0G2JMZ6;O60282;A0A7I2V492;A0A7I2V3N5;A0A7I2V4K6;A0A7I2V581;A0A7I2V3V4;Q12840;A0A6Q8PGJ3;A0A7I2V352;A0A7I2YQQ7;J3KNA1;A0A6Q8PEZ8;A0A7I2YQB4;A0A6Q8PFV6;A0A6Q8PGN1;A0A6Q8PH72;A0A6Q8PGT2	A0A0G2JMZ6;O60282;A0A7I2V492;A0A7I2V3N5;A0A7I2V4K6;A0A7I2V581;A0A7I2V3V4;Q12840;A0A6Q8PGJ3;A0A7I2V352;A0A7I2YQQ7	Kinesin heavy chain isoform 5C;Kinesin heavy chain isoform 5A	KIF5C;KIF5A	52	7968800	A0A0G2JMZ6	FALSE	0	18.1444	18.175	18.1629	18.6334	17.5408	18.2548	17.3943	16.8111	18.3431	17.3457	17.7392	17.8071	17.6464	18.2672	17.5186	16.7998	18.4367	18.1734	16.5739	17.9023	18.0411	18.5033	17.3172	19.0043
KLC1	G5E9S8;G3V2E7;F8W6L3;G3V3H3;G3V5R9;E7EVH7;Q07866;G3V2P7;H0YJU9;H0YJL0;H0YJT3;H0YG16;A8MZ87;H0YGB8	G5E9S8;G3V2E7;F8W6L3;G3V3H3;G3V5R9;E7EVH7;Q07866	Kinesin light chain 1	KLC1	35	9614300	G5E9S8	TRUE	1	18.5698	18.3339	17.8172	18.3621	18.1396	18.0994	18.4278	18.0358	18.7821	18.0609	17.322	17.9579	17.931	17.2654	18.2112	16.3583	17.9733	16.8423	17.3472	18.5539	17.9181	18.3372	18.0803	18.5835
KLC2	Q9H0B6;E9PP09;C9JZE5;C9JHT2;E9PM83;C9J8T5;A8MX29;Q9NSK0	Q9H0B6	Kinesin light chain 2	KLC2	38	773370	Q9H0B6	TRUE	9	15.129	15.1684	14.1629	15.0532	14.4598	14.8974	15.0347	15.2785	15.1501	21.1131	15.4676	14.6175	14.9423	14.5745	15.2849	16.0976	14.6657	14.9702	15.0646	15.013	14.6435	14.5168	15.293	20.2139
KLK11	M0R151;M0QYW4;Q9UBX7	M0R151;M0QYW4;Q9UBX7	Kallikrein-11;Kallikrein-11 inactive chain 1;Kallikrein-11 inactive chain 2	KLK11	4	53485000	M0R151	TRUE	6	18.8589	18.5021	21.4815	21.2845	20.0727	21.5016	20.9197	21.521	18.6678	24.1428	22.5199	22.4317	20.673	22.3655	21.7895	19.0758	18.3528	23.7989	20.2572	21.475	18.2198	21.5252	17.3808	20.9586
KPNA1	P52294;O60684;O15131	P52294;O60684;O15131	Importin subunit alpha-5;Importin subunit alpha-5, N-terminally processed;Importin subunit alpha-7;Importin subunit alpha-6	KPNA1;KPNA6;KPNA5	20	927170	P52294	TRUE	10	15.143	15.2354	14.2266	14.8562	15.7864	14.8068	14.3196	15.327	15.6584	18.746	15.7274	15.2242	15.6809	14.9764	14.8663	16.3646	15.8702	15.5159	15.387	14.4491	14.8993	14.6076	15.1193	20.2139
KPNA4	A0A7I2YQ95;A0A7I2V340;H7C4F6;O00629	A0A7I2YQ95;A0A7I2V340;H7C4F6;O00629	Importin subunit alpha-3	KPNA4	15	398660	A0A7I2YQ95	TRUE	16	14.5527	13.5652	0	14.2874	14.8755	0	14.5194	0	0	0	0	0	14.6254	14.2689	14.5669	0	0	0	0	0	0	0	0	0
KPNB1	Q14974;J3KTM9;J3QKQ5;J3QRG4;J3QR48	Q14974;J3KTM9	Importin subunit beta-1	KPNB1	40	6481600	Q14974	TRUE	4	18.2212	18.1805	15.5951	16.158	18.1247	15.9615	18.2686	14.7749	18.1972	16.4875	16.3214	15.1482	17.6437	15.5853	17.9017	17.2213	18.3042	17.9498	17.0284	15.1407	17.9604	16.5944	16.6436	16.1561
KRAS	P01116	P01116	GTPase KRas;GTPase KRas, N-terminally processed	KRAS	9	34972000	P01116	TRUE	1	19.6264	20.0795	19.3486	20.0373	20.7398	19.9784	19.8857	20.8767	20.0633	20.2231	19.3538	20.07	19.7849	20.4737	19.6123	20.2575	20.0593	20.4893	19.3532	20.6344	20.3716	20.5232	19.6121	20.5085
KRT1	P04264;CON__P04264	P04264;CON__P04264	Keratin, type II cytoskeletal 1	KRT1	31	521870000	P04264	FALSE	0	22.1234	22.9483	23.5854	24.5908	22.2151	24.4011	23.9797	25.5994	22.9255	24.3157	22.6523	25.1781	24.0223	23.9281	22.9762	25.4428	23.057	24.8501	23.4884	23.9549	24.0772	25.2157	23.4684	28.3251
KRT10	CON__P13645;P13645;CON__P02535-1;CON__Q7Z3Y7;Q7Z3Y7;CON__Q7Z3Y8;CON__Q148H6;Q7Z3Y8;CON__Q7Z3Z0;Q7Z3Z0;A0A1B0GVI3	CON__P13645;P13645	Keratin, type I cytoskeletal 10	KRT10	26	377160000	CON__P13645	FALSE	0	21.4846	21.8498	22.4737	23.7646	21.8318	22.8288	24.305	25.7445	21.6564	22.2094	21.0235	24.9244	24.1129	23.0735	22.6746	24.5527	22.0584	22.5704	23.5646	23.4234	22.8831	23.4953	21.7398	26.2118
KRT13	K7ERE3;CON__ENSEMBL:ENSP00000377550;P13646;K7EMD9;CON__P13646-1;CON__Q2M2I5;Q2M2I5	K7ERE3;CON__ENSEMBL:ENSP00000377550;P13646;K7EMD9;CON__P13646-1;CON__Q2M2I5;Q2M2I5	Keratin, type I cytoskeletal 13;Keratin, type I cytoskeletal 24	KRT13;KRT24	26	97560	K7ERE3	TRUE	23	0	0	0	0	0	0	0	0	0	0	0	0	0	0	0	0	0	0	0	0	0	0	0	20.0859
KRT14	CON__P02533;P02533;CON__Q6IFX2;CON__Q61782	CON__P02533;P02533	Keratin, type I cytoskeletal 14	KRT14	29	20733000	CON__P02533	TRUE	1	17.0966	16.1471	17.9381	19.4288	16.9901	19.0272	19.2341	21.5007	17.4754	19.4887	16.9298	20.1272	18.0345	19.4887	20.1616	22.6964	16.9798	20.9272	18.0883	19.049	18.6968	20.9957	17.8033	23.6062
KRT16	CON__P08779;P08779;K7ENW6;K7EMS3	CON__P08779;P08779	Keratin, type I cytoskeletal 16	KRT16	29	12933000	CON__P08779	TRUE	4	17.0497	16.5573	16.6868	17.378	17.2895	18.1636	19.636	18.2429	17.1233	18.7616	17.2828	19.2782	16.2488	19.292	19.6045	20.9387	16.6897	19.1779	17.7226	18.4181	20.2153	20.0711	17.3675	23.0322
KRT17	CON__Q04695;CON__Q9QWL7;Q04695;F5GWP8;K7EPJ9;K7ESE1	CON__Q04695;CON__Q9QWL7;Q04695;F5GWP8;K7EPJ9	Keratin, type I cytoskeletal 17	KRT17	29	5059500	CON__Q04695	TRUE	3	18.7054	18.2805	17.202	16.5863	16.4421	16.1233	16.906	16.316	17.9239	16.6291	17.178	16.6973	12.6739	16.2234	17.9505	15.4504	17.3188	16.6002	17.5361	16.2893	17.0177	15.9779	16.2758	17.3789
KRT2	CON__P35908v2;CON__P35908;P35908;CON__Q9R0H5	CON__P35908v2;CON__P35908;P35908	Keratin, type II cytoskeletal 2 epidermal	KRT2	40	179970000	CON__P35908v2	FALSE	0	20.62	20.9322	21.4506	22.6171	21.1307	22.6217	22.9742	24.6413	20.6592	21.2394	20.4063	24.3164	22.6007	21.7153	21.1886	23.094	21.5176	22.4178	22.4765	22.4595	22.1035	22.9599	20.9921	25.9037
KRT5	CON__P13647;P13647;F8W0C6;H0YIN9;H0YI76;F8VV57	CON__P13647;P13647	Keratin, type II cytoskeletal 5	KRT5	31	17911000	CON__P13647	TRUE	2	17.5885	14.5641	17.626	19.3647	18.0233	18.7081	19.6766	21.4455	17.2144	18.6283	16.3513	20.7923	18.6166	19.0816	19.3829	21.4135	17.4237	19.7975	18.5236	19.1009	18.7964	20.1742	17.5597	23.1441
KRT6A	CON__P02538;P02538;CON__O95678;O95678;CON__Q8VED5;F8VUG2;F8W1U3;CON__P07744;CON__H-INV:HIT000016045;F8VP67;Q8IWY7;H0YHD9;F8VS61;H0YIC5;CON__REFSEQ:XP_932229	CON__P02538;P02538;CON__O95678;O95678	Keratin, type II cytoskeletal 6A;Keratin, type II cytoskeletal 75	KRT6A;KRT75	30	14777000	CON__P02538	FALSE	0	17.4577	13.77	14.9816	18.4071	14.9133	17.1882	18.924	18.9403	17.6387	17.4055	14.4156	18.8711	15.6033	18.9306	20.9466	22.3989	16.4463	19.0299	16.4774	17.6753	18.2003	20.3347	17.3389	23.2502
KRT6C	P48668;CON__P48668;CON__P04259	P48668;CON__P48668;CON__P04259	Keratin, type II cytoskeletal 6C	KRT6C	30	424550	P48668	TRUE	19	0	0	0	14.4154	0	0	0	0	14.2495	0	0	0	0	0	15.7088	0	0	0	0	0	0	17.4587	0	19.7371
KRT72	CON__Q6IME9;CON__Q14CN4-1;Q14CN4	CON__Q6IME9;CON__Q14CN4-1;Q14CN4	Keratin, type II cytoskeletal 72	KRT72	33	2029200	CON__Q6IME9	TRUE	12	0	0	15.8492	17.8486	0	0	18.0663	17.9018	0	0	0	18.4904	15.9934	0	15.6789	0	0	15.3042	14.7683	14.7341	0	0	16.3629	19.2485
KRT77	CON__Q7Z794;Q7Z794	CON__Q7Z794;Q7Z794	Keratin, type II cytoskeletal 1b	KRT77	31	72876	CON__Q7Z794	TRUE	23	0	0	0	0	0	0	0	16.0352	0	0	0	0	0	0	0	0	0	0	0	0	0	0	0	0
KRT9	P35527;CON__P35527;K7EQQ3	P35527;CON__P35527;K7EQQ3	Keratin, type I cytoskeletal 9	KRT9	26	204440000	P35527	FALSE	0	20.0239	21.8564	22.3405	23.2652	21.0629	23.3847	23.166	22.5938	21.8045	22.704	20.7654	24.0702	21.0786	22.1366	21.5275	23.5119	21.9135	23.8794	21.337	22.6919	23.0203	24.4998	22.4886	27.5291
KTN1	Q86UP2;G3V5P0;B7Z6P3;G3V4Y7	Q86UP2	Kinectin	KTN1	83	609630	Q86UP2	TRUE	8	15.2831	14.1107	14.0558	11.6827	14.519	13.9253	14.1382	13.0298	15.0867	21.1131	14.257	13.0182	15.1691	13.4233	13.1743	15.8801	15.0662	19.8849	13.74	13.2858	14.5853	13.1481	13.2904	20.2139
L1CAM	P32004;E9PHJ4;E7EMY4;E7EVM4;E7EPI4;H3BLW5	P32004	Neural cell adhesion molecule L1	L1CAM	54	3893600	P32004	TRUE	4	17.4143	17.3637	13.9172	14.9616	16.7586	14.4318	17.4125	15.1451	17.5323	17.7635	16.3345	14.3855	16.9917	14.0289	17.1457	20.0131	17.552	19.8849	16.4638	15.644	17.6508	15.3124	17.1058	14.5455
LACTB	P83111;H0YNN5	P83111	Serine beta-lactamase-like protein LACTB, mitochondrial	LACTB	25	6826500	P83111	TRUE	3	17.9844	18.2141	17.8809	18.1158	16.7655	15.7572	16.8001	17.3901	18.4444	21.1131	16.7926	17.8503	18.0066	14.3276	17.1303	16.6932	18.9945	16.5573	17.2966	17.4464	18.7213	15.9307	15.8438	17.3657
LAMTOR1	H0YFI1;F5H479;F5GX19;F5H3Y3;Q6IAA8	H0YFI1;F5H479;F5GX19;F5H3Y3;Q6IAA8	Ragulator complex protein LAMTOR1	LAMTOR1	4	5510600	H0YFI1	TRUE	6	17.3098	16.9123	17.8201	18.7692	17.6451	18.8556	16.9681	18.3651	17.0901	18.0305	17.1931	18.3013	17.4355	18.5348	17.6723	19.983	18.3505	18.2237	17.2226	20.3355	17.6541	18.5792	16.5467	19.4653
LAMTOR2	Q9Y2Q5	Q9Y2Q5	Ragulator complex protein LAMTOR2	LAMTOR2	6	422560	Q9Y2Q5	TRUE	22	0	0	0	0	0	0	0	0	0	0	0	17.6647	0	0	0	0	0	0	0	17.964	0	0	0	0
LAMTOR5	O43504;R4GMU8;E9PLX3;A0A0C4DGV4	O43504;R4GMU8;E9PLX3;A0A0C4DGV4	Ragulator complex protein LAMTOR5	LAMTOR5	5	3510100	O43504	TRUE	8	17.705	18.0818	18.4025	18.5978	16.8948	19.8233	16.9251	19.0846	17.4195	18.3747	17.1355	19.2118	17.0461	18.9433	17.0288	19.8468	17.7756	19.2522	17.5673	20.3247	17.9762	19.665	16.4278	18.8686
LAP3	P28838;H0Y9Q1	P28838	Cytosol aminopeptidase	LAP3	29	4278100	P28838	TRUE	10	18.1174	17.6467	0	0	17.1552	14.5574	17.3298	0	18.3188	0	0	0	16.9559	14.3259	17.0438	0	18.1923	0	16.6503	0	16.0983	17.0247	16.5066	0
LARP1	Q6PKG0;E5RH50;A0A0B4J210;H0YBW1;H0YC73;H0YC33;A0A3B3ISF0;Q659C4	Q6PKG0;E5RH50;A0A0B4J210	La-related protein 1	LARP1	60	15122000	Q6PKG0	TRUE	1	17.3572	17.5792	19.3481	18.8151	17.9619	18.3573	18.6875	18.9858	18.5247	18.4927	19.5158	19.5265	18.7815	18.9774	19.5161	15.3907	18.584	16.7898	19.4326	19.2435	17.4706	19.1829	19.4821	18.0873
LARP4	F8W1I4;Q8TBL5;A0A087WTL9;F8VY40;Q96J85;Q71RC2	F8W1I4;Q8TBL5;A0A087WTL9;F8VY40;Q96J85;Q71RC2	La-related protein 4	LARP4	5	723890	F8W1I4	TRUE	20	0	0	17.1278	17.4518	0	0	15.5967	0	0	0	0	0	0	0	0	0	0	0	0	0	0	16.9997	0	0
LARP4B	Q92615;A0A087X183;H0Y4V9	Q92615	La-related protein 4B	LARP4B	32	2612400	Q92615	TRUE	5	15.1607	15.265	18.311	18.0808	15.6195	18.3345	15.2453	16.7797	15.479	17.1561	13.8725	16.282	12.7463	18.1644	16.717	15.8533	15.1439	15.2033	14.1153	16.6933	15.6163	17.1903	14.6311	17.2265
LARS	A0A6I8PL42;B4DER1;A0A6I8PIT3;A0A6I8PIV1;Q9P2J5;A0A6I8PS05;A0A6I8PLB8;A0A6I8PRS0;A0A6I8PLB3;A0A6I8PIP7;A0A6I8PTV8;A0A6I8PRU9;A0A6I8PRP1	A0A6I8PL42;B4DER1;A0A6I8PIT3;A0A6I8PIV1;Q9P2J5;A0A6I8PS05;A0A6I8PLB8;A0A6I8PRS0;A0A6I8PLB3;A0A6I8PIP7	Leucine--tRNA ligase, cytoplasmic	LARS	60	23676000	A0A6I8PL42	TRUE	1	19.7928	19.8485	18.7326	18.3999	19.4246	18.5931	19.6409	17.7993	19.5993	16.8965	18.0717	17.4421	19.6958	18.8853	19.5808	16.2482	20.1059	16.3047	19.2897	19.4398	20.116	19.2086	19.8714	17.0395
LDHA	P00338;F5GXY2;F5GYU2;F5GXH2;F5GZQ4;F5H5J4;F5H6W8	P00338;F5GXY2;F5GYU2	L-lactate dehydrogenase A chain	LDHA	18	15440000	P00338	TRUE	4	18.8614	18.3422	17.0431	16.6435	19.4393	17.317	19.1337	16.3762	20.1609	21.1131	18.6779	16.8182	19.1624	16.4376	19.0828	17.6807	19.5378	15.705	19.1804	15.7654	19.573	13.7402	17.9982	15.6418
LDHB	A0A5F9ZHM4;P07195;A0A3B3IS95;A8MW50;C9J7H8;F5H793;F5H5G7;F5H155;A0A087WUM2;G3XAP5;F5H245;Q6ZMR3;P07864	A0A5F9ZHM4;P07195;A0A3B3IS95;A8MW50;C9J7H8	L-lactate dehydrogenase B chain;L-lactate dehydrogenase	LDHB	17	35590000	A0A5F9ZHM4	TRUE	5	21.0912	20.5922	17.6265	17.8993	20.9312	17.7582	20.6694	17.4027	20.3207	17.2941	20.7064	15.7133	19.6161	15.9224	20.0759	17.6442	20.5676	17.3773	20.1582	17.2873	20.1639	17.0021	19.3085	18.1686
LEPROTL1	E5RIL0;H0YBC1;C9JVM4;E5RJS9;A0A3B3IS19;E5RHU8;O95214	E5RIL0;H0YBC1;C9JVM4;E5RJS9;A0A3B3IS19;E5RHU8;O95214	Leptin receptor overlapping transcript-like 1	LEPROTL1	5	8557400	E5RIL0	TRUE	6	18.6447	18.6113	17.4445	16.7254	18.588	16.508	17.2231	17.0897	18.922	21.1131	18.5612	16.6946	17.4289	17.0194	17.7975	16.4599	18.717	14.6242	18.7494	17.791	18.4275	16.2594	17.2077	18.4058
LETM1	O95202	O95202	LETM1 and EF-hand domain-containing protein 1, mitochondrial	LETM1	39	2539400	O95202	TRUE	6	16.6347	16.8352	15.2683	13.8376	16.2047	15.3592	16.7408	15.9315	16.5581	17.7635	16.8043	13.4936	15.6852	14.8443	16.6517	20.0131	16.62	19.8849	16.3273	16.2161	17.0047	15.0569	16.2389	14.5455
LGI1	A0A1B0GUD3;A0A1B0GV33;A0A0D9SFU4;O95970	A0A1B0GUD3;A0A1B0GV33;A0A0D9SFU4;O95970	Leucine-rich glioma-inactivated protein 1	LGI1	13	1799900	A0A1B0GUD3	TRUE	13	16.5456	16.7716	13.9167	15.5895	17.0652	0	15.2026	0	15.4109	0	0	0	17.174	0	16.3404	0	16.5763	0	0	0	14.6406	0	0	0
LGSN	A0A0A0MTD2	A0A0A0MTD2		LGSN	12	3175300	A0A0A0MTD2	TRUE	17	17.3785	17.7324	0	0	17.3035	0	17.7112	0	18.1165	0	0	0	17.4062	0	0	0	17.4052	0	0	0	0	0	0	0
LIG3	K7EQB6;K7ERZ5;P49916	K7EQB6;K7ERZ5;P49916	DNA ligase 3	LIG3	14	3749600	K7EQB6	TRUE	8	16.2618	15.9273	0	0	17.0487	0	16.8553	0	17.3143	0	16.9774	15.5074	17.3359	15.0417	16.927	0	17.7552	0	16.2145	16.5251	18.564	15.5068	18.1681	0
LIMA1	F8VQE1;Q9UHB6;F8VRN8;F8VS07	F8VQE1;Q9UHB6;F8VRN8;F8VS07	LIM domain and actin-binding protein 1	LIMA1	39	2724400	F8VQE1	TRUE	7	17.7092	18.3175	16.101	15.2294	16.5636	0	15.7697	15.505	14.9007	0	18.0549	16.3635	16.4159	0	15.3819	0	16.4808	0	15.961	13.4948	15.6434	0	14.137	0
LIN7A	H0YI92;H0YIA8;Q9NUP9;O14910	H0YI92;H0YIA8;Q9NUP9;O14910	Protein lin-7 homolog C;Protein lin-7 homolog A	LIN7A;LIN7C	8	3820800	H0YI92	TRUE	14	0	0	0	0	0	0	18.1708	0	17.3431	0	0	17.2293	17.8786	0	17.057	0	17.7593	0	17.512	17.3795	17.6216	0	16.0585	0
LINGO1	Q96FE5;H0YMX3;Q7L985	Q96FE5;H0YMX3	Leucine-rich repeat and immunoglobulin-like domain-containing nogo receptor-interacting protein 1	LINGO1	24	2725500	Q96FE5	TRUE	10	17.1552	17.3246	15.5432	15.0906	14.7637	15.1064	17.1094	15.5141	17.7852	17.2458	15.4397	13.744	16.8618	14.0725	16.5378	15.2505	15.9549	13.413	15.4885	15.868	17.4429	15.0137	15.353	20.2139
LLGL1	A0A087WW77;Q15334	A0A087WW77;Q15334	Lethal(2) giant larvae protein homolog 1	LLGL1	40	1559100	A0A087WW77	TRUE	7	16.2289	16.3793	15.5105	14.2668	15.1429	15.6463	16.0823	15.2502	15.8759	21.1131	16.1379	14.1209	16.1666	14.3294	15.9166	20.0131	15.1173	16.0615	15.1479	14.7229	16.1595	14.3196	14.211	15.3001
LMAN1	P49257	P49257	Protein ERGIC-53	LMAN1	20	597130	P49257	TRUE	16	16.216	15.4192	14.9042	0	14.8549	0	0	0	16.1951	0	0	0	16.0009	0	15.5529	0	15.5261	0	0	0	0	0	0	0
LMNA	A0A6Q8PHQ9;A0A6Q8PFJ0;P02545;Q3BDU5;A0A6Q8PF80;Q5TCI8;A0A6Q8PGH0;A0A6Q8PFM1;A0A6Q8PF59;A0A0C4DGC5	A0A6Q8PHQ9;A0A6Q8PFJ0;P02545;Q3BDU5;A0A6Q8PF80;Q5TCI8;A0A6Q8PGH0	Prelamin-A/C;Lamin-A/C	LMNA	35	13824000	A0A6Q8PHQ9	TRUE	1	18.6614	17.9194	19.7755	19.5206	17.4316	20.0797	17.7416	20.2059	18.839	18.2159	16.0823	20.3732	18.1968	20.0601	17.9731	17.9798	14.9424	18.0953	13.2005	19.9077	16.2161	19.6582	17.9847	18.2944
LMNB1	P20700;E9PBF6;A0A0D9SFE5;A0A0D9SFY5	P20700;E9PBF6;A0A0D9SFE5	Lamin-B1	LMNB1	35	31279000	P20700	FALSE	0	20.3185	20.1618	20.2197	20.0861	19.8596	20.4183	19.9563	20.6901	20.0957	19.4916	18.2044	20.5485	19.5878	20.1192	19.3809	19.1042	19.0091	19.0916	19.192	20.7507	18.5132	19.4205	18.2552	18.5436
LMNB2	Q03252	Q03252	Lamin-B2	LMNB2	37	591310	Q03252	TRUE	12	13.2941	14.1433	14.0738	17.6624	14.1054	13.6378	14.0076	14.3912	13.6603	21.1131	15.0771	14.5461	14.4821	13.4693	13.1195	15.8801	14.5636	15.6772	14.1941	14.397	14.5838	14.3709	14.454	20.2139
LOC102724200	A0A096LPH7;P48553	A0A096LPH7;P48553	Trafficking protein particle complex subunit 10	LOC102724200;TRAPPC10	10	391940	A0A096LPH7	TRUE	21	0	16.2111	0	0	0	0	0	0	0	0	0	0	0	0	0	0	16.4177	0	0	0	16.0652	0	0	0
LONP1	K7EJE8;K7EKE6;P36776;K7ER56;K7ER27	K7EJE8;K7EKE6;P36776;K7ER56;K7ER27	Lon protease homolog, mitochondrial	LONP1	36	5741800	K7EJE8	TRUE	12	14.7552	14.0445	0	21.2596	13.5795	0	15.4511	0	13.8424	0	0	15.7097	14.8419	0	19.5911	17.6112	13.3577	0	0	16.3992	0	0	0	0
LPCAT1	Q8NF37;A0A0G2JRI7;A0A0G2JQ62	Q8NF37;A0A0G2JRI7;A0A0G2JQ62	Lysophosphatidylcholine acyltransferase 1	LPCAT1	21	2315400	Q8NF37	TRUE	10	16.9237	16.2351	15.6183	15.4185	17.1001	15.0658	16.9774	15.4668	16.3709	16.8567	15.8903	15.3255	16.7352	15.1121	16.4119	16.8135	15.7154	17.1974	15.8755	14.9746	16.6525	14.0969	15.7293	15.3894
LPPR4	W4VSQ3;Q7Z2D5	W4VSQ3;Q7Z2D5	Lipid phosphate phosphatase-related protein type 4	LPPR4	30	447070	W4VSQ3	TRUE	15	14.397	14.2663	0	13.9008	15.7064	0	0	0	15.1974	0	0	13.7233	14.5913	0	0	0	14.8567	0	0	0	15.0441	0	0	0
LRP1	Q07954;H0YJI8;Q6PJ72	Q07954	Prolow-density lipoprotein receptor-related protein 1;Low-density lipoprotein receptor-related protein 1 85 kDa subunit;Low-density lipoprotein receptor-related protein 1 515 kDa subunit;Low-density lipoprotein receptor-related protein 1 intracellular domain	LRP1	232	8144000	Q07954	TRUE	1	18.5793	18.7146	16.3035	16.4271	18.0163	16.608	18.2499	16.9138	18.5284	21.1131	17.2272	16.6019	18.1172	15.9934	17.837	15.3674	18.4731	14.5027	17.7853	16.7561	18.5002	15.8743	17.7416	16.8768
LRP2	P98164	P98164	Low-density lipoprotein receptor-related protein 2	LRP2	207	94543	P98164	TRUE	14	12.8146	0	12.0184	0	0	0	12.2262	0	12.7167	0	12.7327	0	11.8602	0	0	0	12.3625	0	11.5772	0	12.3767	0	11.9828	0
LRPPRC	P42704	P42704	Leucine-rich PPR motif-containing protein, mitochondrial	LRPPRC	90	457360	P42704	TRUE	8	14.838	14.922	13.0451	13.6933	14.5671	13.3099	12.6513	12.9622	14.8866	21.1131	13.5241	13.4102	14.5088	12.4339	13.4399	15.2574	13.3608	15.4381	13.5434	13.1184	14.3726	13.3803	13.763	20.2139
LRRC40	Q9H9A6	Q9H9A6	Leucine-rich repeat-containing protein 40	LRRC40	38	231970	Q9H9A6	TRUE	17	14.3819	14.3627	13.8733	13.7932	0	0	13.6112	0	13.728	0	0	0	0	0	0	0	14.1904	0	0	0	0	0	0	0
LRRC59	Q96AG4;I3L223	Q96AG4	Leucine-rich repeat-containing protein 59	LRRC59	14	8362200	Q96AG4	TRUE	5	17.5974	18.25	18.0904	17.9645	17.5827	16.7764	18.7694	17.4623	18.7843	21.1131	15.5172	16.1058	18.4692	16.8494	17.7386	16.7062	18.492	17.195	17.1684	16.5503	18.4258	15.9129	17.7224	15.4407
LSAMP	H3BLU2;Q13449;F5H5G1;C9J5G3	H3BLU2;Q13449;F5H5G1	Limbic system-associated membrane protein	LSAMP	20	18606000	H3BLU2	TRUE	3	18.6944	19.1625	16.8052	17.348	19.8339	16.894	19.9141	17.8294	19.3161	16.1833	18.8034	17.6897	18.9654	17.8541	19.5451	16.6958	19.5226	17.3876	18.8134	18.3551	20.0452	17.6915	19.2204	18.1326
LSG1	Q9H089;F8WFC6;H7C2X7	Q9H089;F8WFC6;H7C2X7	Large subunit GTPase 1 homolog	LSG1	37	5489200	Q9H089	TRUE	12	15.1121	15.5057	0	12.0192	14.9637	0	15.4611	0	14.6936	0	22.383	0	15.6305	0	15.8028	0	15.4841	0	14.7576	0	15.9141	0	0	0
LSM14A	K7EMZ9;A0A140TA76;Q8ND56	K7EMZ9;A0A140TA76;Q8ND56	Protein LSM14 homolog A	LSM14A	11	1442500	K7EMZ9	TRUE	16	15.665	0	17.2509	16.8994	0	17.2936	15.5482	0	0	0	0	0	0	17.4147	0	0	0	0	0	17.7638	0	17.7093	0	0
LSM2	Q9Y333	Q9Y333	U6 snRNA-associated Sm-like protein LSm2	LSM2	6	3204300	Q9Y333	TRUE	17	0	0	18.8	0	0	0	0	17.7997	0	0	0	19.2369	0	18.5286	0	0	0	0	0	19.8525	0	18.7586	0	19.8686
LSM8	F2Z2Y6;O95777;C9JIZ0;C9JNV3	F2Z2Y6;O95777;C9JIZ0;C9JNV3	U6 snRNA-associated Sm-like protein LSm8	LSM8	5	4122300	F2Z2Y6	TRUE	12	17.264	17.102	19.1284	19.1451	16.7737	18.5451	0	18.7793	16.9821	0	0	0	0	15.6293	0	0	17.184	18.7397	0	18.6827	0	0	0	0
LTA4H	P09960	P09960	Leukotriene A-4 hydrolase	LTA4H	35	2602400	P09960	TRUE	8	16.9241	17.004	16.4428	15.8218	16.693	16.4409	17.1726	16.8884	16.3442	21.1131	16.0646	16.1676	16.3794	16.2277	15.4911	16.3891	15.7735	16.1158	15.6987	15.9428	16.1799	16.0107	15.0737	16.5971
LTN1	O94822	O94822	E3 ubiquitin-protein ligase listerin	LTN1	91	18995	O94822	TRUE	23	13.0616	0	0	0	0	0	0	0	0	0	0	0	0	0	0	0	0	0	0	0	0	0	0	0
LTV1	Q96GA3	Q96GA3	Protein LTV1 homolog	LTV1	19	661560	Q96GA3	TRUE	15	15.6115	0	0	0	0	0	15.1593	0	15.1097	0	0	0	15.1619	0	15.1782	0	14.1991	0	14.751	0	14.5954	0	14.9198	0
LUC7L	B8ZZ09;B8ZZ10;A8MYV2;Q9NQ29	B8ZZ09;B8ZZ10;A8MYV2;Q9NQ29	Putative RNA-binding protein Luc7-like 1	LUC7L	5	6157200	B8ZZ09	TRUE	8	17.5355	17.556	18.4129	17.7227	17.5558	17.4641	17.134	18.9239	17.806	18.3021	17.1483	18.1258	17.6329	19.0718	17.6143	18.0892	17.5985	18.014	17.4304	18.4999	17.8043	18.5669	17.647	17.9204
LUC7L2	A0A0A6YYJ8;Q9Y383	A0A0A6YYJ8;Q9Y383	Putative RNA-binding protein Luc7-like 2	LUC7L2	20	10387000	A0A0A6YYJ8	TRUE	3	18.4613	18.2408	18.2166	18.7439	18.4513	18.7182	17.5833	18.2744	18.1884	18.3732	16.4356	18.2684	18.0312	19.2699	18.6805	18.5154	16.8779	18.1413	16.9938	19.2388	18.2718	19.6533	17.9965	19.8863
LUC7L3	J3KPP4;O95232;H7C5U7;C9JL41;D6RDI2	J3KPP4;O95232	Luc7-like protein 3	LUC7L3	21	5463600	J3KPP4	TRUE	2	17.6058	17.4471	18.4114	17.8215	17.912	18.0007	17.4255	17.8881	16.4146	15.8955	15.841	17.5536	16.4987	17.2143	16.9088	17.5321	17.0823	17.0921	16.2632	17.1001	16.7517	18.6941	16.4788	17.9149
LY6H	O94772	O94772	Lymphocyte antigen 6H	LY6H	6	28280000	O94772	TRUE	7	20.506	20.2495	18.5935	18.431	20.7148	17.6954	20.4596	18.2424	19.5748	17.4304	19.1629	18.141	19.9009	18.2277	20.0647	17.0778	20.1247	17.0916	17.2113	18.4101	20.1172	17.5817	19.4957	17.638
MACF1	H3BPE1;H3BQK9;Q9UPN3;A0A590UJG2;H0Y390;A0A5F9ZGX0;H0Y314;E9PLY5;E9PNZ4;E9PS75;A0A669KBB0	H3BPE1;H3BQK9;Q9UPN3;A0A590UJG2;H0Y390	Microtubule-actin cross-linking factor 1, isoforms 1/2/3/5	MACF1	435	154540	H3BPE1	TRUE	6	13.4936	12.7556	10.9096	11.5712	11.9381	8.92112	12.1919	12.3748	12.789	21.1131	11.6025	10.4114	12.8087	11.457	11.8572	15.2574	12.2289	13.87	12.2546	12.0328	12.374	13.967	13.2599	20.2139
MAEA	D6RID6;D6RDW4;D6REW7;D6RIB6;B4DQT1;B4DVN3;E7ESC7;Q7L5Y9	D6RID6;D6RDW4;D6REW7;D6RIB6;B4DQT1;B4DVN3;E7ESC7;Q7L5Y9	Macrophage erythroblast attacher	MAEA	7	978220	D6RID6	TRUE	22	0	0	0	0	0	0	0	0	0	0	0	0	0	0	0	0	18.4624	0	0	0	0	0	18.1267	0
MAGOH	P61326;Q96A72;F5H6N1;F5H6P7;F5H3U9	P61326;Q96A72;F5H6N1;F5H6P7	Protein mago nashi homolog;Protein mago nashi homolog 2	MAGOH;MAGOHB	10	100370000	P61326	FALSE	0	20.5164	20.9026	22.9659	22.84	20.5748	22.5452	19.6732	22.4577	21.3377	22.7428	20.4359	22.8103	20.6135	22.3682	20.8832	21.9797	21.5192	21.6337	20.8804	22.8209	20.3707	22.4012	20.1477	22.4282
MAP1A	E9PGC8;P78559	E9PGC8;P78559	Microtubule-associated protein 1A;MAP1A heavy chain;MAP1 light chain LC2	MAP1A	118	1444700	E9PGC8	TRUE	3	15.231	15.323	14.686	14.7465	15.0887	15.3714	14.5554	16.3424	14.9148	18.746	16.4616	16.2578	15.9308	16.4924	15.1974	16.6315	15.0034	16.6563	16.3889	14.5628	14.8051	14.6572	14.6324	16.4432
MAP1B	P46821;D6RA32;D6RA40;D6RGJ3;D6RCL2	P46821;D6RA32	Microtubule-associated protein 1B;MAP1B heavy chain;MAP1 light chain LC1	MAP1B	101	25781000	P46821	FALSE	0	19.942	19.9933	19.112	19.2459	19.6918	18.832	19.5787	18.6374	19.9669	17.4856	18.8858	18.5628	20.3195	18.9024	19.7864	18.6249	19.4683	18.4633	18.9243	18.9039	20.0291	19.0084	19.5418	20.0498
MAP2	A0A669KB77;P11137;H7BZB9;E7EV03	A0A669KB77;P11137	Microtubule-associated protein 2	MAP2	97	6907700	A0A669KB77	TRUE	1	17.682	17.8204	17.2056	16.6758	18.0129	17.7095	17.2276	16.692	17.9517	21.1131	16.2959	16.1907	19.0837	17.3709	17.9641	13.8089	16.7075	16.553	16.6521	18.1538	17.8428	17.4437	17.5684	17.0601
MAP4K4	E7ENQ1;Q8N4C8;O95819;A0A0D9SEY1;E7EN19;G5E948;H7C360;G3XAA2;Q9UKE5;A0A0D9SG62;E7EX83;C9J840;A0A590UJE1;H7C0P6;C9J338;I3L1U1;I3L2I2;E7ETN6	E7ENQ1;Q8N4C8;O95819;A0A0D9SEY1;E7EN19;G5E948;H7C360;G3XAA2;Q9UKE5;A0A0D9SG62;E7EX83;C9J840;A0A590UJE1	Misshapen-like kinase 1;Mitogen-activated protein kinase kinase kinase kinase 4;TRAF2 and NCK-interacting protein kinase	MAP4K4;MINK1;TNIK	51	3296400	E7ENQ1	TRUE	1	15.1755	17.2057	17.3988	17.6687	16.2357	17.563	16.4665	17.484	16.9933	21.1131	14.1444	17.438	16.166	17.087	15.2779	16.2463	16.6158	14.7875	14.9014	17.1496	16.1999	17.483	15.8144	17.3583
MAPK8IP3	E9PFH7;A0A087WYG2;A0A669KB35;Q9UPT6	E9PFH7;A0A087WYG2;A0A669KB35;Q9UPT6	C-Jun-amino-terminal kinase-interacting protein 3	MAPK8IP3	59	194330	E9PFH7	TRUE	17	13.7401	13.9589	0	0	14.1805	0	13.3363	0	13.6828	0	0	0	0	0	13.6306	0	0	0	0	0	14.5812	0	0	0
MAPKAP1	B1AMB1;B1AMB2;Q9BPZ7	B1AMB1;B1AMB2;Q9BPZ7	Target of rapamycin complex 2 subunit MAPKAP1	MAPKAP1	2	11020000	B1AMB1	TRUE	7	19.0245	18.8592	17.0216	17.2042	19.0902	17.8075	18.7267	17.251	18.616	18.756	19.0849	18.0027	18.6581	17.4535	18.0822	17.289	18.7998	16.3423	18.6312	17.4123	19.2709	17.2332	18.7032	17.3
MAPRE2	Q15555;K7ERD8;K7EL66;M0QX52;K7ENB3	Q15555;K7ERD8;K7EL66	Microtubule-associated protein RP/EB family member 2	MAPRE2	16	54944000	Q15555	TRUE	1	21.3258	20.7347	20.5604	19.7978	21.1722	20.1819	20.7734	20.3845	21.5435	17.64	19.9978	19.2138	20.8009	20.569	20.0918	19.0209	21.0962	17.1248	19.7723	20.1067	20.9692	20.1414	20.4052	19.8777
MAPT	I3L170;A0A7I2PLE3;A0A0G2JQJ7;A0A0G2JPD5;A0A0G2JS76;A0A0G2JMX7;A0A7I2PJZ2;P10636	I3L170;A0A7I2PLE3;A0A0G2JQJ7;A0A0G2JPD5;A0A0G2JS76;A0A0G2JMX7;A0A7I2PJZ2;P10636	Microtubule-associated protein;Microtubule-associated protein tau	MAPT	14	13750000	I3L170	TRUE	1	17.7867	18.4416	19.4533	19.2372	18.3504	19.0372	18.0122	19.4949	18.3193	17.9702	17.2274	19.5114	18.9751	20.2105	18.4789	20.6058	16.8504	18.4534	17.878	19.5909	18.7706	19.504	17.5191	20.4258
MARCKS	P29966	P29966	Myristoylated alanine-rich C-kinase substrate	MARCKS	14	11375000	P29966	TRUE	4	19.3463	19.382	18.1786	18.3172	18.7403	16.2618	18.1323	16.5386	18.6276	16.8577	17.8637	16.8833	18.3162	17.753	18.3846	17.4409	18.8265	15.7326	18.1937	17.2397	18.8087	16.7068	18.4465	17.4635
MARCKSL1	P49006	P49006	MARCKS-related protein	MARCKSL1	6	65514000	P49006	TRUE	2	21.2255	21.4342	21.1602	20.8679	21.1633	20.3119	21.1425	21.03	21.088	19.8424	20.0318	20.3163	21.0591	21.2053	21.1444	19.8554	20.4147	18.6841	19.9532	19.7409	21.3441	20.5498	20.4116	21.9602
MARK1	Q9P0L2;J3KNR0;A0A7I2V3B9;A0A7I2V2N8;A0A7I2V639;B4DIB3;A0A7I2YQC1;A0A7I2V549;A0A7I2V4T2;A0A7I2V4K8;H0YJI9;A0A7I2V2U9;P27448;A0A087X0I6;A0A7I2V4G7;H0YNV4;A0A7I2YQF4;A0A7I2V409;H0YKP9;A0A7I2V2I9;A0A7I2V602;A0A7I2V3P5;A0A7I2V3C6;A0A7I2V4L1;A0A7I2V5G3;A0A7I2V5H7;A0A7I2YQF7;E9PC69;K7EK17;A0A0A0MRU9;A0A7I2YQR3;K7EKG8;F5H6N2;Q7KZI7;Q96L34;E7ETY4;F5H4F6;A0A7I2V3R3	Q9P0L2;J3KNR0;A0A7I2V3B9;A0A7I2V2N8;A0A7I2V639;B4DIB3;A0A7I2YQC1;A0A7I2V549;A0A7I2V4T2;A0A7I2V4K8;H0YJI9;A0A7I2V2U9;P27448;A0A087X0I6;A0A7I2V4G7;H0YNV4;A0A7I2YQF4;A0A7I2V409;H0YKP9;A0A7I2V2I9;A0A7I2V602;A0A7I2V3P5;A0A7I2V3C6;A0A7I2V4L1;A0A7I2V5G3;A0A7I2V5H7;A0A7I2YQF7;E9PC69;K7EK17;A0A0A0MRU9;A0A7I2YQR3;K7EKG8;F5H6N2;Q7KZI7;Q96L34;E7ETY4;F5H4F6;A0A7I2V3R3	Serine/threonine-protein kinase MARK1;MAP/microtubule affinity-regulating kinase 3;Serine/threonine-protein kinase MARK2;MAP/microtubule affinity-regulating kinase 4	MARK1;MARK3;MARK2;MARK4	45	851430	Q9P0L2	TRUE	8	15.4814	15.6306	14.7984	14.529	15.095	14.4165	15.2845	13.8522	15.1712	21.1131	14.8731	14.1263	13.5248	13.8762	13.4542	20.0131	15.2431	19.8849	14.2653	14.0087	15.3614	14.359	14.5648	17.1176
MARS	P56192;H0YIC2;H0YIP0;H0YHV5	P56192	Methionine--tRNA ligase, cytoplasmic	MARS	41	11434000	P56192	TRUE	1	19.3663	19.204	17.1641	18.0535	16.9856	17.6112	18.5028	16.2879	18.5671	17.4828	18.3179	17.5619	18.7123	18.0251	18.5303	17.5574	18.7091	18.699	15.8252	18.6057	18.8638	18.3316	18.7411	18.2441
MAT2A	P31153	P31153	S-adenosylmethionine synthase isoform type-2	MAT2A	18	11410000	P31153	TRUE	4	18.6867	18.8897	16.1573	15.3365	18.4392	16.8921	19.2969	15.9053	18.8951	21.1131	17.8144	16.0766	19.036	14.3061	18.4086	16.4931	19.597	15.7542	15.4564	16.7156	19.546	17.2579	18.1777	16.0463
MATR3	P43243;A8MXP9;A0A0R4J2E8;D6REM6;D6R991;B3KM87;H0Y8T4;D6RBK5;D6RIA2;D6RE02;D6RBI2;A0A1B0GX04;D6R8Z5;D6REK4;D6RCM3;D6RBS2;D6RAY2;D6RAM9;D6R9F3;D6RB45	P43243;A8MXP9;A0A0R4J2E8;D6REM6;D6R991;B3KM87	Matrin-3	MATR3	37	27733000	P43243	FALSE	0	19.6668	19.846	19.9578	19.9388	20.0143	19.2693	19.5281	19.5969	19.5792	19.27	19.1586	19.8956	19.8414	19.4658	19.3722	17.7761	20.2889	19.6196	19.4975	19.6754	19.9441	19.1177	19.0917	18.4037
MBLAC2	Q68D91	Q68D91	Metallo-beta-lactamase domain-containing protein 2	MBLAC2	20	1013600	Q68D91	TRUE	14	14.802	15.8407	0	0	0	0	15.767	0	15.7761	0	0	0	15.5193	0	14.0491	0	16.4298	0	15.3938	14.9107	15.8223	0	0	0
MBOAT7	H7C2M4;C9J4E9;A0A0G2JNX6;A9C4B8;Q96N66	H7C2M4;C9J4E9;A0A0G2JNX6;A9C4B8;Q96N66	Lysophospholipid acyltransferase 7	MBOAT7	3	7117100	H7C2M4	TRUE	14	18.3748	18.3466	0	17.1235	18.495	0	18.4742	0	18.5629	0	0	0	18.6106	0	17.3538	0	18.3285	0	0	0	19.0197	0	0	0
MCCC2	D6R9R1;D6RDF7;Q9HCC0;A0A0G2JM88;D6RD67	D6R9R1;D6RDF7;Q9HCC0;A0A0G2JM88;D6RD67	Methylcrotonoyl-CoA carboxylase beta chain, mitochondrial	MCCC2	13	2405000	D6R9R1	TRUE	11	15.3343	17.3548	0	0	16.2181	0	17.3074	0	17.5108	0	0	0	16.8823	0	17.0939	0	17.1286	0	16.7011	0	16.8491	16.5857	17.0447	19.0439
MCU	S4R468;Q8NE86	S4R468;Q8NE86	Calcium uniporter protein, mitochondrial	MCU	7	7681500	S4R468	TRUE	7	19.0237	17.5143	0	0	17.97	0	18.4909	16.7336	17.7982	19.8329	18.343	16.3339	18.6587	15.2374	17.7065	0	18.0789	0	17.7621	15.8451	18.6246	0	16.894	0
MDH1	B9A041;A0A5K1VW95;P40925;B8ZZ51;C9JF79;C9JRL4	B9A041;A0A5K1VW95;P40925;B8ZZ51;C9JF79	Malate dehydrogenase, cytoplasmic;Malate dehydrogenase	MDH1	11	5025100	B9A041	TRUE	7	17.1202	17.0125	16.0683	17.0988	17.4495	18.0697	17.7448	16.4072	18.7334	21.1131	16.5112	16.7884	17.9315	16.942	17.2513	15.2016	16.8887	15.9665	16.3646	17.6897	16.8956	17.3254	16.7438	18.1287
MDH2	P40926;G3XAL0	P40926;G3XAL0	Malate dehydrogenase, mitochondrial;Malate dehydrogenase	MDH2	21	7869700	P40926	TRUE	4	18.1204	18.669	15.7078	16.7827	18.0881	16.1988	18.3245	16.6117	18.5121	16.4875	17.3682	15.707	18.1807	16.0041	17.8861	15.9758	18.2582	15.5801	17.3608	16.8023	18.2166	16.6616	18.9568	18.1853
ME1	P48163	P48163	NADP-dependent malic enzyme	ME1	28	8154500	P48163	TRUE	7	18.0784	17.9981	18.1461	17.7591	17.6708	16.5296	17.3839	17.2335	19.0916	17.4224	16.5209	17.023	18.6365	16.7124	18.4304	18.1069	18.6109	17.3334	18.4657	14.766	17.929	16.8331	18.0843	18.3517
MECP2	P51608;A0A0D9SFX7;B5MCB4;A0A0D9SEX1;C9JH89;A0A1B0GTV0	P51608;A0A0D9SFX7;B5MCB4	Methyl-CpG-binding protein 2	MECP2	22	4513300	P51608	TRUE	5	16.7585	16.7183	17.8062	17.9078	15.0003	17.9473	15.6436	17.5854	17.1781	16.7418	15.3569	17.3382	17.0057	18.6101	16.98	18.0618	15.9824	18.2173	13.9017	18.6194	17.3939	17.241	18.0736	20.4113
MED24	F5GY88;A0A0B4J1W0;O75448;B9TX62;B4DDR8;F5H5K2	F5GY88;A0A0B4J1W0;O75448;B9TX62;B4DDR8;F5H5K2	Mediator of RNA polymerase II transcription subunit 24	MED24	52	220060	F5GY88	TRUE	15	13.9482	13.8311	0	0	12.5413	0	13.2539	0	13.4066	0	0	0	13.7296	0	13.2104	0	13.2661	0	0	0	13.2306	0	0	0
MFAP1	P55081	P55081	Microfibrillar-associated protein 1	MFAP1	17	2095700	P55081	TRUE	8	14.0436	14.495	18.3235	16.825	15.0521	17.7389	14.9889	17.2059	14.8146	16.8275	16.7713	18.0549	14.4301	16.8624	15.4019	16.8508	15.1738	16.5551	15.542	18.0264	14.2942	16.9502	15.5038	17.2241
MIOS	Q9NXC5	Q9NXC5	WD repeat-containing protein mio	MIOS	54	482620	Q9NXC5	TRUE	10	14.2468	14.7121	13.6476	13.4322	14.8117	0	14.0343	0	13.7229	0	0	0	14.2878	0	13.771	0	14.0219	0	13.5824	12.5445	15.1803	0	13.7706	0
MKNK1	E9PMM8;E9PIA0;A0A499FJS1;A0A499FJN1;A0A499FIS5;Q9BUB5	E9PMM8;E9PIA0;A0A499FJS1;A0A499FJN1;A0A499FIS5;Q9BUB5	MAP kinase-interacting serine/threonine-protein kinase 1	MKNK1	6	46187000	E9PMM8	TRUE	6	19.2049	19.8107	0	0	21.6336	0	19.9741	0	20.9525	0	22.2476	20.969	0	20.6562	21.0111	22.1916	19.814	22.5342	21.5395	20.1948	20.2515	20.3207	20.371	21.6499
MLEC	Q14165;F5H1S8;H0YG07	Q14165;F5H1S8	Malectin	MLEC	16	2934600	Q14165	TRUE	10	16.8957	16.0601	14.4333	15.5254	15.706	16.1262	17.4964	15.6837	16.3816	21.1131	15.9135	15.8537	17.7831	15.8529	17.3139	20.0131	17.253	19.8849	15.5644	14.8252	16.9443	15.1886	15.8718	16.8311
MLF2	Q15773;F5H0Y3	Q15773;F5H0Y3	Myeloid leukemia factor 2	MLF2	9	1574500	Q15773	TRUE	15	0	0	0	14.5551	15.9405	15.1652	0	14.9265	0	0	0	0	15.516	0	0	0	15.5852	0	18.809	16.5171	15.7861	0	0	0
MOB4	Q9Y3A3;S4R3N1;B4DM50	Q9Y3A3;S4R3N1;B4DM50	MOB-like protein phocein	MOB4;HSPE1-MOB4	11	3673400	Q9Y3A3	TRUE	10	16.8119	17.3663	16.4709	0	16.1898	0	16.878	17.4866	15.8526	0	0	17.2786	18.0871	0	17.5503	0	15.9087	0	17.5119	0	17.2643	0	17.4271	0
MON2	Q7Z3U7;A0A286YFF8;F8VZV1	Q7Z3U7;A0A286YFF8	Protein MON2 homolog	MON2	82	384180	Q7Z3U7	TRUE	10	15.0866	14.7586	12.4983	12.3823	12.785	12.7671	13.4784	13.0383	14.0834	21.1131	13.584	13.7585	14.5441	12.9337	13.337	15.5688	14.1734	15.4381	13.5784	11.0943	14.4271	13.6553	12.892	20.2139
MOV10	Q5JR04;Q9HCE1	Q5JR04;Q9HCE1	Putative helicase MOV-10	MOV10	52	82276	Q5JR04	TRUE	16	0	0	14.2621	14.6613	0	0	13.6796	14.9104	0	0	0	15.1836	12.5079	0	0	0	0	0	0	13.9448	0	13.2594	0	0
MPC2	Q5R3B4;O95563	Q5R3B4;O95563	Mitochondrial pyruvate carrier 2	MPC2	8	7483800	Q5R3B4	TRUE	8	18.4472	17.9897	17.1525	16.066	17.8287	15.4041	18.6925	16.3605	18.103	16.4875	17.2503	16.0858	18.332	16.5789	18.0178	17.0516	18.636	17.9493	17.278	15.8808	18.0619	15.6613	16.8429	17.1456
MRPL11	E9PQB6;Q9Y3B7	E9PQB6;Q9Y3B7	39S ribosomal protein L11, mitochondrial	MRPL11	4	10933000	E9PQB6	TRUE	11	18.9111	18.9821	18.5726	0	18.5757	0	18.0767	0	19.2491	0	17.9067	0	19.0059	0	18.9144	0	18.833	0	18.5077	17.368	19.0585	0	0	0
MRPL12	B4DLN1;P52815;Q9UBX3	B4DLN1;P52815	39S ribosomal protein L12, mitochondrial	MRPL12	21	64205000	B4DLN1	FALSE	0	20.9191	21.1669	21.0213	20.9131	20.5851	20.4697	20.7758	20.2222	21.1387	20.5614	20.3844	20.8987	21.0757	20.5791	20.9852	20.9335	21.1528	20.7786	20.526	21.3745	21.2233	20.4561	20.8471	20.6935
MRPL13	Q9BYD1;E5RJI7;H0YAX3	Q9BYD1;E5RJI7;H0YAX3	39S ribosomal protein L13, mitochondrial	MRPL13	13	11041000	Q9BYD1	TRUE	5	19.4441	19.4906	18.3764	18.6687	18.0307	17.996	17.7801	18.0708	18.0062	17.8155	17.4223	17.8483	18.8055	18.0542	18.3094	18.8245	19.1294	17.5263	17.4418	18.4542	18.3433	17.8982	17.6808	17.9276
MRPL14	Q6P1L8	Q6P1L8	39S ribosomal protein L14, mitochondrial	MRPL14	8	6993500	Q6P1L8	TRUE	12	18.6402	19.0185	18.7952	18.6773	16.6206	0	16.3709	0	18.5869	0	18.1893	0	0	17.673	0	0	19.4099	0	0	0	19.0756	17.9188	0	0
MRPL15	E5RHF4;E5RIZ4;Q9P015	E5RHF4;E5RIZ4;Q9P015	39S ribosomal protein L15, mitochondrial	MRPL15	11	6313000	E5RHF4	TRUE	4	17.4938	18.5061	17.9695	18.2911	18.322	17.7181	17.6184	17.3533	17.5086	18.3653	16.7962	16.9265	17.1059	17.5585	16.9559	17.1796	17.8725	16.882	18.1398	16.887	16.6953	16.5167	16.829	17.3947
MRPL16	E9PI14;Q9NX20	E9PI14;Q9NX20	39S ribosomal protein L16, mitochondrial	MRPL16	4	22475000	E9PI14	TRUE	4	19.3232	19.4609	19.4636	18.946	20.1609	18.1764	19.214	19.4406	19.4632	17.6897	19.2538	19.6862	19.6254	19.1008	19.3069	18.1239	19.3783	18.8903	20.0203	19.2349	19.2215	18.3572	18.6596	18.344
MRPL19	S4R3W9;P49406;S4R455;A0A0A0MRF4	S4R3W9;P49406;S4R455	39S ribosomal protein L19, mitochondrial	MRPL19	10	11329000	S4R3W9	TRUE	5	18.7213	18.6344	18.5066	18.3534	18.3717	17.2708	16.7315	17.2745	18.9405	17.5753	16.6107	18.3394	19.4588	17.3692	18.5121	18.041	19.0115	17.4911	18.9748	18.6985	18.6592	16.5024	17.6498	17.7163
MRPL2	C9IY40;A0A669KAX9;Q5T653	C9IY40;A0A669KAX9;Q5T653	39S ribosomal protein L2, mitochondrial	MRPL2	9	6548100	C9IY40	TRUE	11	18.5327	18.7976	18.8688	18.6436	18.1955	17.5528	17.354	18.0922	17.6676	17.9387	17.4705	17.7789	18.1043	17.6912	17.8947	17.2427	17.569	17.2986	17.4878	18.1722	17.8068	18.1144	17.4527	18.1495
MRPL21	Q7Z2W9;F5H7V8;H3BUY0	Q7Z2W9;F5H7V8;H3BUY0	39S ribosomal protein L21, mitochondrial	MRPL21	13	6886300	Q7Z2W9	TRUE	3	17.5946	17.7293	17.6055	17.6325	17.8742	17.2736	16.8218	17.4823	17.8506	19.0092	17.3023	17.4987	18.2605	16.4491	17.5012	17.839	17.712	16.6769	18.5355	17.173	18.3471	17.6125	17.7514	17.9804
MRPL22	J3KQY1;E7ESL0;Q9NWU5	J3KQY1;E7ESL0;Q9NWU5	39S ribosomal protein L22, mitochondrial	MRPL22	13	17158000	J3KQY1	TRUE	3	19.3244	19.7608	19.3054	17.1512	18.2162	18.6455	19.4173	16.2025	19.6867	19.3316	18.5118	18.7733	19.5812	17.5878	18.063	18.0238	19.3078	18.2966	18.2948	19.4718	19.7202	17.8436	17.3858	17.8132
MRPL23	Q16540	Q16540	39S ribosomal protein L23, mitochondrial	MRPL23	10	2112800	Q16540	TRUE	8	18.4642	16.2143	15.3909	15.7934	17.3969	16.0357	16.7605	17.1892	16.4271	17.3736	16.924	16.1107	16.9752	16.1879	17.4345	16.8959	17.3906	17.1974	16.9865	16.6788	16.8854	16.9809	16.9156	18.5495
MRPL24	Q96A35	Q96A35	39S ribosomal protein L24, mitochondrial	MRPL24	13	17568000	Q96A35	TRUE	1	19.2987	19.0605	19.2856	18.5605	19.3651	18.451	18.4368	18.9071	19.4478	17.9967	18.8161	17.878	18.8475	18.5796	19.2413	19.1323	19.113	18.4132	18.8233	19.6946	19.5462	18.475	19.0484	18.8031
MRPL27	D6RAN8;H7C5U8;Q9P0M9	D6RAN8;H7C5U8;Q9P0M9	39S ribosomal protein L27, mitochondrial	MRPL27	6	5515800	D6RAN8	TRUE	15	18.8845	19.2582	17.6	18.2996	0	0	17.8721	0	16.8387	0	0	0	16.7258	0	0	0	18.6994	0	0	0	18.3112	0	0	0
MRPL30	Q8TCC3;B8ZZV5	Q8TCC3	39S ribosomal protein L30, mitochondrial	MRPL30	8	7675300	Q8TCC3	TRUE	5	16.6623	17.0124	16.9078	17.2511	18.4664	16.3297	18.523	18.1186	18.0368	18.8914	17.3234	17.5481	18.3429	16.8785	18.9163	17.2341	17.0894	17.7846	17.2319	18.7734	16.3979	18.3288	17.8942	17.1057
MRPL38	Q96DV4	Q96DV4	39S ribosomal protein L38, mitochondrial	MRPL38	22	4280200	Q96DV4	TRUE	4	16.0614	17.8169	17.5013	17.429	17.9536	15.5472	16.5555	15.8337	17.2812	21.1131	16.3947	17.3541	16.9221	15.2971	15.7015	17.0901	17.2365	19.8849	17.4901	17.6276	16.9891	16.9618	16.7991	18.9049
MRPL39	C9JG87;Q9NYK5	C9JG87;Q9NYK5	39S ribosomal protein L39, mitochondrial	MRPL39	20	15990000	C9JG87	FALSE	0	19.566	18.9176	18.9575	18.6459	18.5482	18.4299	18.3379	18.3782	18.9205	18.2859	18.6593	18.0914	18.8549	18.3208	18.5552	18.4618	20.2384	18.7625	18.4114	18.956	19.0293	18.8427	18.7078	18.7558
MRPL4	K7EJ73;K7ELQ0;K7ES61;X6RAY8;Q9BYD3	K7EJ73;K7ELQ0;K7ES61;X6RAY8;Q9BYD3	39S ribosomal protein L4, mitochondrial	MRPL4	4	7533200	K7EJ73	TRUE	12	18.0936	18.6279	18.732	18.5929	0	0	18.2208	18.3876	17.9826	0	0	0	18.0676	0	17.823	0	18.7094	0	18.0108	18.3566	0	0	0	0
MRPL41	Q8IXM3	Q8IXM3	39S ribosomal protein L41, mitochondrial	MRPL41	6	26309000	Q8IXM3	TRUE	2	20.3816	20.7355	19.541	19.2436	19.4491	18.9159	18.6802	18.6372	20.6899	20.0904	17.5963	17.9881	19.3929	18.1711	18.316	20.6596	20.8169	20.9596	19.1831	19.2464	20.2903	19.1055	19.0638	20.1498
MRPL43	H0YBU8;H0Y6Y8;B1AL05;Q8N983	H0YBU8;H0Y6Y8;B1AL05;Q8N983	39S ribosomal protein L43, mitochondrial	MRPL43	10	20784000	H0YBU8	FALSE	0	18.7627	19.1244	20.0305	19.9566	19.9369	17.9863	18.6282	19.3232	18.8318	19.6851	19.1486	19.7865	20.0583	18.812	18.591	20.2007	18.8355	18.6401	18.4255	19.4958	19.2332	19.3981	19.9162	18.949
MRPL44	Q9H9J2	Q9H9J2	39S ribosomal protein L44, mitochondrial	MRPL44	17	2482600	Q9H9J2	TRUE	10	17.7472	16.8852	16.0014	17.6208	16.3833	16.763	16.8074	17.035	16.9716	21.1131	16.4816	17.4099	16.4084	16.217	16.3203	17.3549	17.1941	19.8849	16.4228	17.4558	17.1095	16.6451	16.8697	17.972
MRPL46	A0A087WT90;Q9H2W6	A0A087WT90;Q9H2W6	39S ribosomal protein L46, mitochondrial	MRPL46	11	11607000	A0A087WT90	TRUE	4	18.7861	19.0506	18.6693	18.364	18.7372	18.3645	17.3316	19.4981	18.5402	17.9403	18.795	18.4947	18.6749	17.5978	18.1323	17.8579	18.2214	18.5288	19.2099	18.8326	17.5765	17.904	17.21	17.6863
MRPL47	Q9HD33	Q9HD33	39S ribosomal protein L47, mitochondrial	MRPL47	15	18891000	Q9HD33	TRUE	4	19.8292	19.678	19.5307	19.5576	17.1762	18.303	19.4647	19.0376	19.9819	21.1131	15.0466	18.8361	19.212	18.835	18.7364	19.5299	19.4039	18.986	18.2822	20.031	18.6619	16.4107	18.3663	19.0671
MRPL48	F5H702;Q96GC5;F5H8D0	F5H702;Q96GC5;F5H8D0	39S ribosomal protein L48, mitochondrial	MRPL48	7	21306000	F5H702	TRUE	5	18.63	18.7447	19.6886	19.3528	19.2154	18.2367	19.0999	19.4097	19.4131	18.7634	18.9969	17.6125	19.6658	19.0013	19.7482	18.8391	19.356	18.4947	20.0945	19.7733	19.4252	19.3105	19.433	18.9601
MRPL49	H0YDP7;Q13405;E9PNF1	H0YDP7;Q13405;E9PNF1	39S ribosomal protein L49, mitochondrial	MRPL49	8	26415000	H0YDP7	FALSE	0	19.7158	19.9746	19.4951	19.3896	19.9652	18.9068	19.331	19.5394	19.3602	20.127	17.1719	20.5246	19.7272	19.1514	18.9981	19.8325	20.084	19.8862	19.0442	20.4392	19.8354	20.0051	19.7243	20.0333
MRPS10	P82664	P82664	28S ribosomal protein S10, mitochondrial	MRPS10	12	5443800	P82664	TRUE	4	17.927	16.9807	16.4595	16.7786	17.6332	17.421	16.2028	17.2234	17.4076	21.1131	16.178	16.1718	17.9928	16.0103	17.5243	17.1948	18.1309	16.6655	17.0913	18.0979	17.7703	17.8574	16.7838	17.4962
MRPS14	O60783	O60783	28S ribosomal protein S14, mitochondrial	MRPS14	6	8426300	O60783	TRUE	6	18.9519	18.6967	18.6317	16.8604	17.9197	15.8361	17.3774	16.9849	18.1727	21.1131	17.6966	16.6258	18.2032	17.7309	18.0863	16.6527	18.6665	16.703	18.5079	18.4438	18.2703	17.6401	15.7003	17.8106
MRPS16	A6ND22;Q9Y3D3	A6ND22;Q9Y3D3	28S ribosomal protein S16, mitochondrial	MRPS16	7	17277000	A6ND22	TRUE	5	18.7412	19.5104	18.698	18.9371	17.4175	19.1281	18.7797	19.1259	19.3609	21.1131	18.6335	20.2058	19.6151	19.0225	19.2452	18.8025	19.6092	18.9579	17.7085	19.7603	19.0256	19.3671	19.3941	19.1286
MRPS22	G5E9W7;P82650;H7C5F2;H7C5H3;H7C5L9	G5E9W7;P82650;H7C5F2;H7C5H3	28S ribosomal protein S22, mitochondrial	MRPS22	21	7654500	G5E9W7	TRUE	1	17.1638	17.5188	17.3708	18.4304	17.8621	17.9498	17.4898	18.4255	17.7266	19.0092	17.2186	18.3386	17.2518	17.6527	17.3196	18.6227	17.8165	16.5834	18.7724	18.7315	17.8151	18.3731	17.1585	18.642
MRPS23	J3QLR8;Q9Y3D9	J3QLR8;Q9Y3D9	28S ribosomal protein S23, mitochondrial	MRPS23	9	9194400	J3QLR8	TRUE	4	18.0176	17.9147	17.721	18.293	17.9353	18.7263	17.9408	18.7239	18.052	18.3516	18.1963	18.5814	18.2366	17.8178	17.522	17.9392	18.1436	18.3064	18.0158	19.0684	18.3952	18.3337	18.4042	18.7547
MRPS25	E7EPW2;P82663	E7EPW2;P82663	28S ribosomal protein S25, mitochondrial	MRPS25	7	20038000	E7EPW2	TRUE	2	19.1995	19.4261	18.9468	19.4242	18.4371	18.0268	18.8443	19.3956	18.8571	19.1071	18.7093	19.9542	18.9304	19.0112	19.3938	19.8703	19.9406	20.041	19.4996	20.2435	19.471	19.3952	17.9127	19.8252
MRPS28	E5RGC7;E5RK86;E5RFH3;H0YAT2;Q9Y2Q9	E5RGC7;E5RK86;E5RFH3;H0YAT2;Q9Y2Q9	28S ribosomal protein S28, mitochondrial	MRPS28	5	19783000	E5RGC7	TRUE	2	19.1913	19.4316	19.304	19.263	19.1934	19.387	19.0386	19.6424	19.0802	19.3506	18.4772	19.5664	19.296	19.0174	19.4388	19.3423	19.056	19.9446	19.1272	20.2174	19.3858	19.5893	19.5829	20.2701
MRPS30	Q9NP92	Q9NP92	28S ribosomal protein S30, mitochondrial	MRPS30	18	8763500	Q9NP92	TRUE	7	18.8242	19.0968	18.9985	18.7097	18.4188	15.7841	15.9893	17.6979	18.1746	18.5345	16.8382	17.935	18.3309	17.0404	17.9672	17.3547	18.6274	17.5865	18.1723	19.0093	19.1072	18.2212	18.971	18.429
MRPS35	P82673;H0YG82	P82673;H0YG82	28S ribosomal protein S35, mitochondrial	MRPS35	15	9999400	P82673	FALSE	0	18.4823	18.4455	18.3856	17.0284	18.004	16.8666	17.8399	18.0335	18.7146	18.2929	16.3697	18.469	18.7142	17.7541	17.1465	18.1069	19.2762	18.2247	18.4008	17.3674	18.969	17.1136	17.6784	18.0316
MRPS9	P82933;H7BZC4	P82933	28S ribosomal protein S9, mitochondrial	MRPS9	25	9701900	P82933	FALSE	0	18.2024	18.4904	17.8546	18.2391	18.6065	18.0093	17.3652	18.3005	17.6509	17.6941	19.5227	19.0018	18.3933	17.2788	18.0995	16.8927	17.7514	18.9377	17.9388	18.7641	18.5733	17.4406	17.7227	17.9536
MRTO4	Q9UKD2	Q9UKD2	mRNA turnover protein 4 homolog	MRTO4	15	4129300	Q9UKD2	TRUE	7	16.4122	17.4438	14.8251	16.0452	17.526	16.0656	16.7181	15.8626	17.9404	21.1131	17.5346	16.1592	17.7329	17.1412	18.1324	14.365	17.0627	15.0762	16.6673	16.929	16.6244	16.2458	15.7751	17.3023
MSANTD3-TMEFF1	A0A0A6YYJ0;Q8IYR6	A0A0A6YYJ0;Q8IYR6	Tomoregulin-1	MSANTD3-TMEFF1;TMEFF1	14	1211600	A0A0A6YYJ0	TRUE	6	17.0459	15.462	14.511	15.5424	16.1004	15.7876	16.0481	16.1248	14.9926	21.1131	16.3187	16.4672	15.3098	16.0106	15.6937	17.2714	15.7069	16.6448	15.6856	16.8838	15.2114	16.003	15.4098	20.2139
MSI2	B4DHE8;A0A6Q8PF05;Q96DH6;J3KTC1;B4DM51;A0A6Q8PHT3;J3QKT5;A0A6Q8PFU8;A0A6Q8PGD8;H0YHB7;O43347	B4DHE8;A0A6Q8PF05;Q96DH6;J3KTC1;B4DM51	RNA-binding protein Musashi homolog 2	MSI2	11	6996800	B4DHE8	TRUE	6	15.9687	15.4455	18.8591	18.5718	17.8371	18.8795	17.8709	18.7265	17.412	17.5364	16.8521	19.5388	17.0641	18.2964	16.7073	17.1017	16.4768	17.8121	16.775	19.6711	16.5027	18.5219	15.8653	16.167
MTA1	F8W9Y9;H0Y4T7;E7ESY4;Q13330	F8W9Y9;H0Y4T7;E7ESY4;Q13330	Metastasis-associated protein MTA1	MTA1	15	865210	F8W9Y9	TRUE	17	16.8337	16.8451	16.0312	0	0	0	0	15.8578	0	0	16.3757	0	0	0	0	0	0	0	15.7161	15.5466	0	0	0	0
MTCH2	E9PIE4;Q9Y6C9	E9PIE4;Q9Y6C9	Mitochondrial carrier homolog 2	MTCH2	11	2731500	E9PIE4	TRUE	10	16.5892	16.8242	17.2044	17.6966	16.59	17.32	16.5861	17.2917	16.3291	21.1131	15.5887	17.4831	16.0926	17.0357	15.9277	17.2825	17.3028	14.7875	15.9256	16.9734	16.8643	16.7433	16.6281	17.8562
MTOR	P42345;B1AKP8	P42345	Serine/threonine-protein kinase mTOR	MTOR	131	1304500	P42345	TRUE	4	16.7161	16.4934	14.2058	13.7859	15.2313	13.2903	15.6915	13.9723	15.1561	16.528	13.9052	11.1478	15.8039	14.4018	15.4866	16.8243	15.4367	15.7043	14.3799	11.7878	14.9051	12.2128	13.9619	20.2139
MTX2	C9JAZ1;O75431	C9JAZ1;O75431	Metaxin-2	MTX2	9	315850	C9JAZ1	TRUE	18	15.5663	15.4228	13.9453	0	0	0	0	0	0	0	0	0	0	0	14.6389	0	13.4802	0	0	0	13.7303	0	0	0
MVP	Q14764;H3BRL2;H3BQK6;H3BUK7;H3BNF6;H3BPZ2;H3BNF2;H3BUP3;H3BQE7;H3BP76	Q14764	Major vault protein	MVP	43	79139000	Q14764	FALSE	0	20.9511	22.0189	19.0308	18.618	21.6061	18.0069	20.9693	19.0776	22.19	18.6899	22.0311	19.291	21.8937	19.2022	21.6483	19.415	21.6598	18.6757	21.1938	19.2552	21.564	17.5623	21.2406	18.9158
MYCBP2	O75592;A0A499FJI4;H7C3U4	O75592;A0A499FJI4;H7C3U4	E3 ubiquitin-protein ligase MYCBP2	MYCBP2	218	179820	O75592	TRUE	11	12.894	13.0892	12.5273	12.3571	13.7044	0	0	11.4386	11.1477	0	0	0	0	0	13.2327	0	14.2909	0	13.0556	11.1803	11.2034	0	13.4308	0
MYEF2	A0A087WUT0;A0A0A0MQW0;A0A0A0MR39;Q9P2K5;H0YN19;A0A087WWC8;H0YKS1;A0A0C4DGV1	A0A087WUT0;A0A0A0MQW0;A0A0A0MR39;Q9P2K5;H0YN19	Myelin expression factor 2	MYEF2	23	8673000	A0A087WUT0	TRUE	1	17.9156	17.9412	18.9674	19.1874	17.6766	17.7646	17.4577	18.2491	16.9093	17.7984	16.4436	19.1025	17.7734	18.6964	17.5235	18.6796	17.8911	17.8462	16.849	19.3122	17.5074	18.9764	16.4297	18.3673
MYH10	P35580;E7ERA5;A0A2R8Y4C3;H0Y6I0;P13533;Q13439	P35580	Myosin-10	MYH10	102	72225000	P35580	FALSE	0	21.206	21.004	20.9702	20.7674	21.2304	21.8425	21.0462	22.2582	21.3432	18.9107	20.6058	21.2333	20.7739	20.5029	20.61	19.6625	21.0745	20.0036	21.231	20.9268	21.5239	19.1174	20.3639	19.2869
MYH11	P35749;A0A494C024	P35749	Myosin-11	MYH11	99	1119700	P35749	TRUE	10	0	0	0	0	15.2477	12.8792	16.6491	14.5133	16.0557	0	15.2634	14.5562	15.8576	14.5119	14.9827	0	15.1855	0	0	14.7258	15.8389	13.7798	0	0
MYH14	Q7Z406;A0A0C4DFM8;A1L2Z2;M0QY43	Q7Z406;A0A0C4DFM8	Myosin-14	MYH14	103	650190	Q7Z406	TRUE	6	16.384	15.055	13.9541	12.7832	16.313	19.4653	11.8274	16.4073	14.927	21.1131	19.5513	19.688	12.6692	15.6887	15.2019	20.0131	13.7623	18.6978	19.3889	15.3501	16.8223	17.9656	14.7722	16.9097
MYH9	P35579;Q5BKV1;B1AH99;REV__S4R3H4;REV__E7EQT4;REV__Q9UKV3	P35579	Myosin-9	MYH9	104	7742800	P35579	TRUE	1	18.886	18.429	16.1322	14.6001	18.2517	14.8758	18.332	16.2476	19.1516	16.4875	17.5065	15.923	17.0143	15.0588	17.8154	14.7885	17.5844	14.5412	17.5848	15.3004	18.8461	14.5869	17.6168	16.8879
MYL12A	J3QRS3;P19105;O14950;P24844;J3KTJ1	J3QRS3;P19105;O14950;P24844	Myosin regulatory light chain 12A;Myosin regulatory light chain 12B;Myosin regulatory light polypeptide 9	MYL12A;MYL12B;MYL9	10	120690000	J3QRS3	FALSE	0	22.3906	22.1512	21.5181	21.4765	21.7521	22.729	22.5464	22.9468	21.9713	21.5924	21.4503	22.2123	21.2646	20.5008	20.9043	19.9707	21.1314	21.0363	21.121	21.4687	21.7781	19.4584	20.9555	19.176
MYL6	F8W1R7;G3V1V0;P60660;J3KND3;B7Z6Z4;F8VPF3;G3V1Y7;H0YI43;F8W1I5;P14649	F8W1R7;G3V1V0;P60660;J3KND3;B7Z6Z4;F8VPF3;G3V1Y7	Myosin light polypeptide 6	MYL6	10	258730000	F8W1R7	FALSE	0	22.9636	22.8413	22.5841	22.3155	23.4073	23.4531	23.0906	23.9433	23.0753	23.0174	22.9071	23.6504	22.8728	22.2625	22.6059	22.5267	22.7665	22.6188	22.7719	22.53	22.783	21.1095	22.1556	21.6552
MYL6.1	G8JLA2;F8VZU9;F8W180;F8VXL3	G8JLA2;F8VZU9;F8W180		MYL6	10	2712000	G8JLA2	TRUE	13	17.3898	16.6484	0	0	16.6657	0	16.9796	17.3281	16.9927	0	0	0	16.3024	0	16.9489	0	16.8662	0	0	0	16.6831	0	16.9923	0
MYL7	H7C482	H7C482		MYL7	8	14268000	H7C482	TRUE	12	19.4344	19.1068	0	0	19.3563	0	19.2645	0	19.7237	0	19.3976	0	19.3962	17.6726	18.6094	0	0	0	19.0583	17.8136	20.0346	0	0	0
MYO18A	A0A0D9SFK2;Q92614	A0A0D9SFK2;Q92614	Unconventional myosin-XVIIIa	MYO18A	101	2933000	A0A0D9SFK2	TRUE	1	16.8074	16.6016	15.242	15.6132	15.6549	16.1772	15.7319	16.5884	16.2479	21.1131	15.499	15.2451	18.8433	15.5905	15.3917	13.7767	15.6886	16.2854	15.1003	15.4605	16.1918	11.5001	12.5805	15.4955
MYO1B	E9PDF6;O43795;H7C2Y7;E7EQD9;C9JUP5;C9JYW1;Q9UBC5;G3V342	E9PDF6;O43795	Unconventional myosin-Ib	MYO1B	61	2954200	E9PDF6	TRUE	5	16.8882	16.832	15.7527	15.654	17.0813	13.8934	17.2317	15.0131	16.915	16.7281	15.2446	15.7719	16.8436	15.1967	16.362	20.0131	16.9854	15.0348	16.1547	14.7125	16.4977	14.7226	14.6456	18.5322
MYO1C	F5H6E2;O00159;I3L501;I3L3Y6;I3L3F5	F5H6E2;O00159	Unconventional myosin-Ic	MYO1C	55	5167100	F5H6E2	TRUE	5	18.0959	17.65	18.4213	15.9065	16.6823	16.8243	17.6599	17.7391	18.2349	21.1131	17.9403	16.2397	16.7376	13.1383	16.3171	16.324	17.8071	15.938	16.9011	15.5751	17.0902	14.9978	16.7086	17.305
MYO5A	Q9Y4I1;G3V394;F8WE88;E7ERV5;Q9UES5;Q9NQX4;Q9ULV0;G3V3C9;H0YMK3;H0YM96;A0A0A0MR36;H0YM93	Q9Y4I1;G3V394;F8WE88	Unconventional myosin-Va	MYO5A	97	151580000	Q9Y4I1	FALSE	0	22.7132	22.7876	22.183	21.4418	22.6775	21.9368	22.2248	22.4964	22.0532	21.101	21.9962	21.7	22.1381	20.6794	21.8064	20.7695	22.2989	20.8103	22.4545	21.184	22.1974	19.8064	20.7788	19.8425
MYO6	A0A0A0MRM8;A0A1Y0BRN3;A0A0D9SGC1;A0A590UK22;A0A590UKB0;A0A590UJ75;A0A590UK86;A0A590UK71;A0A5F9ZI03;A0A590UJY4;A0A590UJW9;A0A590UJ48	A0A0A0MRM8;A0A1Y0BRN3;A0A0D9SGC1;A0A590UK22;A0A590UKB0;A0A590UJ75;A0A590UK86;A0A590UK71;A0A5F9ZI03;A0A590UJY4		MYO6	60	22641000	A0A0A0MRM8	TRUE	1	20.6623	20.1294	19.3667	18.2243	20.2008	18.2162	19.7767	19.7209	19.94	16.5688	19.9967	19.1373	19.2854	16.7814	18.8437	15.2337	18.8795	15.1866	19.0771	16.4953	17.9455	15.0738	14.0947	15.28
MYO6.1	E7EW20;A0A590UJ40;Q9UM54	E7EW20;A0A590UJ40;Q9UM54	Unconventional myosin-VI	MYO6	63	760480	E7EW20	TRUE	14	15.9808	0	15.6574	0	14.7186	0	15.7153	14.7308	15.4843	0	0	14.3186	14.8372	0	0	0	14.9755	0	13.7538	0	0	0	0	0
NACA	F8VZJ2;A0A7I2V2K5;H0YHX9;A0A7I2V473;Q13765;E9PAV3;F8W0W4;F8VNW4;F8VZ58	F8VZJ2;A0A7I2V2K5;H0YHX9;A0A7I2V473;Q13765;E9PAV3;F8W0W4;F8VNW4	Nascent polypeptide-associated complex subunit alpha;Nascent polypeptide-associated complex subunit alpha, muscle-specific form	NACA	6	242820000	F8VZJ2	FALSE	0	21.8975	22.4062	24.0738	23.9112	22.3044	22.6243	22.818	20.6002	22.0692	22.8243	23.6246	20.7767	22.3378	23.6193	23.0884	20.2597	21.3733	21.7937	23.3483	20.7707	21.6473	23.8403	23.7692	21.3547
NACAD	O15069	O15069	NAC-alpha domain-containing protein 1	NACAD	33	2336800	O15069	TRUE	2	14.402	14.8612	18.0192	17.5681	15.9028	17.1747	16.3679	15.4817	14.4163	21.1131	15.7383	14.4673	15.2449	17.5744	16.1041	16.5106	15.2379	17.0673	15.5225	15.8175	15.7307	17.5568	17.219	15.2915
NACAP1	Q9BZK3	Q9BZK3	Putative nascent polypeptide-associated complex subunit alpha-like protein	NACAP1	6	3867400	Q9BZK3	TRUE	18	18.6095	17.9091	18.7189	19.8482	0	0	0	0	0	0	17.4944	0	0	0	0	0	0	0	18.0272	0	0	0	0	0
NAGA	P17050	P17050	Alpha-N-acetylgalactosaminidase	NAGA	18	6167100	P17050	TRUE	3	17.6961	17.7289	18.3193	18.0263	17.3197	17.7864	17.2208	18.1697	17.6586	19.0092	17.9091	18.7406	17.8414	17.7152	17.2246	19.361	17.3504	18.8411	17.1029	17.952	17.116	17.6502	16.7406	19.0529
NAP1L1	H0YH88;H0YHC3;F8W020;F8W118;F8VXI6;F8VUX1;F8VY35;F8VV59;F8W543;B7Z9C2;F8W0J6;F5H4R6;H0YIV4;P55209	H0YH88;H0YHC3;F8W020;F8W118;F8VXI6;F8VUX1;F8VY35;F8VV59;F8W543;B7Z9C2;F8W0J6;F5H4R6;H0YIV4;P55209	Nucleosome assembly protein 1-like 1	NAP1L1	8	25645000	H0YH88	TRUE	4	19.4238	19.2167	18.9656	19.0334	20.6429	18.8907	20.2669	16.7129	20.2269	17.8553	19.1059	16.7631	19.8827	17.4964	19.8263	17.7109	19.5662	17.3111	19.8951	19.242	17.6861	17.1423	18.9671	17.5916
NAPA	M0R0Y2;P54920;M0R213;M0R2M1;M0R027;M0R058	M0R0Y2;P54920;M0R213	Alpha-soluble NSF attachment protein	NAPA	16	3698300	M0R0Y2	TRUE	9	17.5581	16.2477	16.5181	16.4561	17.3607	0	17.2301	15.5053	18.0865	0	0	0	15.5	0	16.8262	0	17.7007	0	15.964	17.311	17.4685	0	15.9497	0
NAPB	A0A087WZQ7;Q9H115	A0A087WZQ7;Q9H115	Beta-soluble NSF attachment protein	NAPB	19	13703000	A0A087WZQ7	TRUE	3	18.6367	18.7798	17.7311	18.36	19.0207	18.068	19.2021	17.8749	19.0023	18.3024	18.4175	18.5104	19.0978	17.5009	17.9747	18.3533	19.5095	18.3856	18.439	18.691	18.4261	18.1995	18.0528	18.1849
NARS	K7EJ19;K7EIU7;K7EPK2;K7EQ35;O43776	K7EJ19;K7EIU7;K7EPK2;K7EQ35;O43776	Asparagine--tRNA ligase, cytoplasmic	NARS	7	4679500	K7EJ19	TRUE	9	17.5513	17.347	0	0	16.6516	0	17.5759	0	18.0364	20.1716	17.7249	0	17.5204	0	17.87	19.9664	17.5454	18.5869	0	16.8095	0	17.1429	17.1471	0
NBEA	Q5T321;A0A0D9SF28;F5GXV7;Q8NFP9;A0A494C0R9;E9PEM5;A0A494C1L5;P50851;H0YAC6;A0A494BZW2	Q5T321;A0A0D9SF28;F5GXV7;Q8NFP9	Neurobeachin	NBEA	146	449170	Q5T321	TRUE	9	15.2027	14.9617	13.2961	13.7559	14.3115	11.8983	13.9483	11.6428	13.7086	21.1131	14.271	13.3216	13.208	13.2087	13.7067	15.5688	13.3771	15.8078	13.7597	12.9203	14.7207	14.2206	14.3464	20.2139
NCAM1	A0A087WTF6;A0A087WX77;A0A087WWD4;A0A087WV75;P13591;A0A087WTE4;A0A087WWJ5;A0A087WZS4;A0A087WVU1;A0A087WTR3;A0A087WVD0;A0A087X1V2	A0A087WTF6;A0A087WX77;A0A087WWD4;A0A087WV75;P13591;A0A087WTE4;A0A087WWJ5	Neural cell adhesion molecule 1	NCAM1	38	92965000	A0A087WTF6	FALSE	0	21.5064	21.6904	19.9382	19.7617	22.0579	19.7874	21.6464	20.2241	21.6757	18.8655	21.5961	19.4386	21.7443	20.2533	21.6929	20.278	21.8189	19.4033	21.5472	20.267	22.3223	19.232	21.6531	20.1446
NCAM1.1	H7BYX6	H7BYX6		NCAM1	30	1896800	H7BYX6	TRUE	11	16.2483	0	0	0	0	14.623	16.059	0	0	0	0	15.9316	15.9964	14.6475	16.4409	0	17.3351	0	16.1492	15.0832	17.9256	14.7135	16.8637	0
NCAM2	H9KV31;O15394;Q9BXU1	H9KV31;O15394	Neural cell adhesion molecule 2	NCAM2	46	1341200	H9KV31	TRUE	11	16.5634	16.9169	0	13.407	16.1585	14.5602	15.3222	0	14.9234	0	14.6611	0	15.9815	0	15.0376	0	0	0	15.2545	0	16.486	0	15.2753	0
NCAN	O14594	O14594	Neurocan core protein	NCAN	42	947580	O14594	TRUE	12	0	0	0	15.1538	0	16.7259	15.5184	0	14.9203	0	0	16.2706	15.9022	16.2858	15.7921	17.2775	14.2202	0	0	14.9791	0	14.6419	0	0
NCBP1	Q09161;F2Z2T1	Q09161	Nuclear cap-binding protein subunit 1	NCBP1	34	604570	Q09161	TRUE	10	14.2076	13.1546	16.8868	16.5917	13.5302	14.7016	14.1714	14.2038	14.1479	21.1131	14.665	14.163	12.7602	15.5571	14.6636	15.5594	13.8744	16.2572	13.7802	15.629	13.445	14.8556	13.702	20.2139
NCDN	Q9UBB6;C9J5H8;H7C2R2	Q9UBB6;C9J5H8	Neurochondrin	NCDN	34	12254000	Q9UBB6	TRUE	3	18.9844	18.9268	17.9384	18.1991	19.0263	18.1754	18.7761	17.8129	18.8884	16.1645	18.6259	16.6092	18.8643	17.57	18.1524	16.8704	18.9515	17.2235	18.3146	17.0324	18.8338	16.9272	17.5255	17.5653
NCKAP1	Q9Y2A7	Q9Y2A7	Nck-associated protein 1	NCKAP1	61	3550800	Q9Y2A7	TRUE	2	16.5826	17.1121	15.6871	15.8423	17.2466	12.9126	16.8103	14.888	16.9594	21.1131	16.6013	15.7474	17.6836	15.9028	16.8403	14.365	17.1981	15.0762	16.2785	15.7088	17.2842	16.054	16.7347	15.897
NCL	A0A7I2V428;C9JLB1;A0A7I2V3F3;P19338;A0A7I2V5M5;H7BY16;A0A7I2V699;A0A7I2V2U7;A0A7I2V349;A0A7I2V506;A0A7I2V2S8	A0A7I2V428;C9JLB1;A0A7I2V3F3;P19338;A0A7I2V5M5;H7BY16;A0A7I2V699;A0A7I2V2U7;A0A7I2V349;A0A7I2V506	Nucleolin	NCL	35	196250000	A0A7I2V428	FALSE	0	21.5528	21.2737	23.6523	23.2056	21.9584	23.0816	22.896	21.9107	21.8207	22.5239	23.1261	22.0526	21.6724	23.4041	22.9209	18.0359	21.6247	21.8373	22.6222	21.5571	21.4473	22.6645	23.4113	20.8789
NDRG4	B7Z9X4;Q9ULP0;H3BPQ3;H3BQJ4	B7Z9X4;Q9ULP0;H3BPQ3;H3BQJ4	Protein NDRG4	NDRG4	11	1891000	B7Z9X4	TRUE	14	17.1461	17.4678	0	0	0	0	16.4518	0	16.4586	0	0	0	18.0515	0	15.3669	0	15.768	0	0	0	16.2009	16.5725	16.9631	0
NDUFA10	Q8N1B9;A0A7I2V2I6;E7ESZ7;A0A7I2V4N8;A0A7I2V2N6;H7C2X4;A0A087WXC5;H7C1Y7;A0A7I2V5B2;A0A7I2V5U7;A0A7I2V594;A0A7I2V419;A0A7I2V2X3;A0A7I2V458;A0A7I2V2W9;A0A7I2YQU0;A0A7I2V438;A0A7I2V3H5;A0A7I2V5L0;C9J6X0;A0A7I2V2F6;A0A7I2V3D4;A0A7I2V327;O95299	Q8N1B9;A0A7I2V2I6;E7ESZ7;A0A7I2V4N8;A0A7I2V2N6;H7C2X4;A0A087WXC5;H7C1Y7;A0A7I2V5B2;A0A7I2V5U7;A0A7I2V594;A0A7I2V419;A0A7I2V2X3;A0A7I2V458;A0A7I2V2W9;A0A7I2YQU0;A0A7I2V438;A0A7I2V3H5;A0A7I2V5L0;C9J6X0;A0A7I2V2F6;A0A7I2V3D4;A0A7I2V327;O95299	NADH dehydrogenase [ubiquinone] 1 alpha subcomplex subunit 10, mitochondrial	NDUFA10	12	6069500	Q8N1B9	TRUE	13	18.8204	19.3684	15.8711	16.5525	0	0	17.5498	0	17.6894	0	0	0	18.1397	0	16.6225	0	18.771	0	0	0	18.5617	0	17.379	0
NDUFA11	K7EQ77;K7EK78;K7EP35;K7EMT4;Q86Y39	K7EQ77;K7EK78;K7EP35;K7EMT4;Q86Y39	NADH dehydrogenase [ubiquinone] 1 alpha subcomplex subunit 11	NDUFA11	6	4741300	K7EQ77	TRUE	14	17.4063	18.0837	0	15.6111	17.9085	0	17.952	0	17.7012	0	0	0	17.8527	0	17.6498	0	18.0256	0	0	0	17.8671	0	0	0
NDUFA12	Q9UI09	Q9UI09	NADH dehydrogenase [ubiquinone] 1 alpha subcomplex subunit 12	NDUFA12	9	34605000	Q9UI09	TRUE	4	20.8596	21.053	18.2256	18.1069	20.4527	17.6713	20.404	17.9703	20.1664	18.0589	19.8576	18.3757	20.9965	17.6063	20.2186	18.5945	20.8525	18.3679	19.875	18.2712	20.9557	18.3626	20.5926	18.6497
NDUFA13	Q9P0J0;B4DEZ3;K7EJE1;E7ENQ6;K7EP87	Q9P0J0;B4DEZ3;K7EJE1;E7ENQ6	NADH dehydrogenase [ubiquinone] 1 alpha subcomplex subunit 13	NDUFA13	8	74049000	Q9P0J0	TRUE	3	22.2822	21.4373	19.3869	17.8354	21.7184	17.106	20.955	17.7215	21.5208	19.2523	21.3289	17.7168	20.7924	17.1186	20.8053	19.9038	21.9099	17.9078	21.8344	18.2323	22.2738	17.8768	20.4308	18.976
NDUFA4	O00483	O00483	Cytochrome c oxidase subunit NDUFA4	NDUFA4	6	28892000	O00483	TRUE	7	20.168	20.1405	18.986	18.7347	20.9599	18.896	19.8146	18.5397	20.7367	19.0557	20.1555	19.8927	20.5707	19.4126	20.0969	19.1094	20.5425	18.978	20.0405	19.6086	20.5904	19.0048	20.0348	20.2916
NDUFA6	R4GN43;A0A2Y9D025;P56556	R4GN43;A0A2Y9D025;P56556	NADH dehydrogenase [ubiquinone] 1 alpha subcomplex subunit 6	NDUFA6	5	92764000	R4GN43	TRUE	4	22.2049	22.1063	19.2249	19.668	21.7268	19.8615	21.748	19.9628	21.8104	18.8115	16.6392	19.1856	22.205	18.5161	21.0659	18.9623	22.1603	18.6072	20.4132	19.7069	22.5578	19.3116	21.6024	20.3533
NDUFA7	O95182	O95182	NADH dehydrogenase [ubiquinone] 1 alpha subcomplex subunit 7	NDUFA7	7	24580000	O95182	TRUE	9	19.2174	19.1329	16.0528	17.4472	19.4275	17.9837	20.622	17.6773	19.8381	21.1131	19.0585	17.0309	20.3048	17.439	20.1125	17.9611	19.8034	17.118	20.0934	16.6146	19.0334	17.6228	20.2825	18.0361
NDUFA8	P51970	P51970	NADH dehydrogenase [ubiquinone] 1 alpha subcomplex subunit 8	NDUFA8	9	101010000	P51970	TRUE	3	22.2469	22.3044	19.5901	19.6521	21.6301	18.615	21.8637	19.535	21.6943	19.4433	20.7408	17.2761	21.902	19.2708	21.9682	18.5977	21.872	17.9611	21.7565	19.7917	22.4002	19.0625	21.8685	19.2733
NDUFA9	A0A3B3ISG8;Q16795;F5GY40;H3BRM9	A0A3B3ISG8;Q16795;F5GY40	NADH dehydrogenase [ubiquinone] 1 alpha subcomplex subunit 9, mitochondrial	NDUFA9	38	1827700	A0A3B3ISG8	TRUE	16	17.1073	17.3244	0	0	0	0	16.6422	0	16.6771	0	0	0	14.4205	0	16.4166	0	0	0	17.0946	0	15.6079	0	0	0
NDUFAB1	O14561;H3BNK3;I3L505	O14561;H3BNK3	Acyl carrier protein, mitochondrial;Acyl carrier protein	NDUFAB1	7	122150000	O14561	TRUE	4	22.0322	21.9192	19.2363	19.3159	22.4417	16.7285	22.6743	18.5776	22.5038	18.6138	21.8643	18.882	22.2605	18.4216	22.3832	18.7462	21.8719	17.7278	21.5473	19.342	22.4934	18.8672	21.3277	19.4139
NDUFAF4	Q9P032	Q9P032	NADH dehydrogenase [ubiquinone] 1 alpha subcomplex assembly factor 4	NDUFAF4	13	1335300	Q9P032	TRUE	14	16.185	15.9338	0	14.4892	0	0	16.3666	0	15.5209	0	0	0	15.8583	0	15.8752	0	15.9623	0	0	0	16.5158	0	16.0745	0
NDUFB10	H3BV16;H3BPJ9;O96000	H3BV16;H3BPJ9;O96000	NADH dehydrogenase [ubiquinone] 1 beta subcomplex subunit 10	NDUFB10	10	10192000	H3BV16	TRUE	8	19.2865	19.1415	17.1447	16.6223	18.3274	16.3893	18.7096	16.8432	18.8435	21.1131	17.9222	16.6979	18.2592	16.3306	18.159	16.6374	18.6614	15.4338	18.6571	16.8206	18.6066	16.2366	17.9516	16.8768
NDUFB3	C9JKQ2;O43676	C9JKQ2;O43676	NADH dehydrogenase [ubiquinone] 1 beta subcomplex subunit 3	NDUFB3	4	73297000	C9JKQ2	TRUE	5	22.4985	22.6553	18.3888	18.7326	21.0111	17.6159	21.3497	17.8977	21.3794	19.1257	19.8083	18.3655	21.0737	18.0178	21.233	18.3041	20.977	18.2583	21.3408	18.2725	21.2151	17.6309	20.4183	19.2156
NDUFB6	A0A087WZX2;O95139	A0A087WZX2;O95139	NADH dehydrogenase [ubiquinone] 1 beta subcomplex subunit 6	NDUFB6	6	36544000	A0A087WZX2	TRUE	7	20.8939	20.4322	17.827	17.9009	20.7417	17.624	20.3538	19.3456	19.8211	21.1131	21.2466	18.0286	20.4899	17.223	19.9949	17.5324	20.3839	16.1239	20.2505	15.7982	21.0204	17.0873	20.3347	17.857
NDUFB8	O95169	O95169	NADH dehydrogenase [ubiquinone] 1 beta subcomplex subunit 8, mitochondrial	NDUFB8	8	7434200	O95169	TRUE	13	17.1913	17.3552	0	0	18.6315	0	18.5658	0	17.4551	0	0	17.0531	19.145	0	0	0	19.0513	0	0	16.4675	19.7306	0	18.589	0
NDUFS1	P28331;B4DJ81;C9JPQ5;F8WDL5	P28331;B4DJ81	NADH-ubiquinone oxidoreductase 75 kDa subunit, mitochondrial	NDUFS1	41	115610000	P28331	FALSE	0	22.5998	22.7659	19.1898	19.0586	21.8629	17.6475	22.2065	18.8047	22.0239	21.4462	21.2226	18.6536	22.1504	18.3809	21.762	18.8787	22.0669	18.3361	21.9329	19.608	22.4183	18.5465	21.6636	18.4775
NDUFS2	A0A7I2YQD8;A0A7I2V4G5;O75306;A0A7I2V4X8;A0A7I2V596;A0A7I2YQG7;A0A7I2V630;A0A7I2V410;A0A7I2V4W5;A0A7I2V2B9;A0A7I2V3J6;A0A7I2V5E2;A0A7I2V5G4;A0A7I2V517;A0A7I2V5D5	A0A7I2YQD8;A0A7I2V4G5;O75306;A0A7I2V4X8;A0A7I2V596;A0A7I2YQG7	NADH dehydrogenase [ubiquinone] iron-sulfur protein 2, mitochondrial	NDUFS2	24	53183000	A0A7I2YQD8	TRUE	2	21.1859	21.4805	17.7634	17.6828	21.471	16.6178	21.0605	17.7344	20.6156	18.0589	20.505	18.2616	21.1873	16.6245	20.7099	17.9497	20.9285	16.6882	21.0962	17.6679	21.0194	17.1747	20.3206	18.2098
NDUFS3	O75489;E9PS48	O75489	NADH dehydrogenase [ubiquinone] iron-sulfur protein 3, mitochondrial	NDUFS3	17	42780000	O75489	TRUE	4	20.9882	20.9045	18.508	18.0215	20.9525	18.2871	21.2608	18.6575	20.641	18.0589	19.2498	18.2477	20.6802	14.6761	20.5213	17.5005	20.1933	18.0261	19.928	16.5846	20.6544	14.9265	19.8655	18.6984
NDUFS4	O43181;H0Y9M8	O43181;H0Y9M8	NADH dehydrogenase [ubiquinone] iron-sulfur protein 4, mitochondrial	NDUFS4	9	7439600	O43181	TRUE	9	17.8131	19.4839	17.0763	16.8954	16.6886	16.5376	18.7081	16.565	18.5101	21.1131	16.608	16.0131	18.4326	16.5325	16.7458	16.5015	19.3169	18.477	17.1081	15.8762	18.2871	16.5298	17.5112	16.5801
NDUFS7	F5H5N1;F5GXJ1;O75251;A0A087WXF6;A0A087WTI3	F5H5N1;F5GXJ1;O75251;A0A087WXF6;A0A087WTI3	NADH dehydrogenase [ubiquinone] iron-sulfur protein 7, mitochondrial	NDUFS7	10	33957000	F5H5N1	TRUE	9	20.5243	20.6522	17.9693	17.0779	20.2272	16.9262	20.3287	0	20.2043	0	20.6623	0	20.4624	0	20.3059	0	20.3342	0	20.738	0	20.407	0	19.9096	0
NDUFS8	E9PKH6;E9PPW7;O00217;E9PN51;F8W9K7	E9PKH6;E9PPW7;O00217	NADH dehydrogenase [ubiquinone] iron-sulfur protein 8, mitochondrial	NDUFS8	9	79947000	E9PKH6	TRUE	5	22.0962	22.3364	19.6723	19.8333	21.6193	18.6205	21.9436	17.0957	21.8523	18.9917	19.1329	18.3331	20.994	17.3892	20.8797	18.5093	22.0765	18.6665	20.4722	18.5682	21.7907	16.4017	20.3765	19.6067
NDUFV1	G3V0I5;P49821;B4DE93;E9PQP1;E9PLC6;E9PMX3;E9PJL9;H0YE81;E9PPR0;E9PPD6;E9PPS5;H0YD04	G3V0I5;P49821;B4DE93	NADH dehydrogenase [ubiquinone] flavoprotein 1, mitochondrial	NDUFV1	22	82830000	G3V0I5	FALSE	0	22.0368	21.8999	18.9982	19.0667	21.6539	18.1565	21.3628	19.1791	21.6264	18.4285	20.4025	18.956	21.7961	18.8939	21.3283	18.2882	21.8149	17.9078	21.6116	19.0705	22.0706	17.8478	21.3488	19.6003
NDUFV2	E7EPT4;P19404	E7EPT4;P19404	NADH dehydrogenase [ubiquinone] flavoprotein 2, mitochondrial	NDUFV2	14	53106000	E7EPT4	TRUE	1	21.6484	21.8901	18.746	18.2955	20.7102	14.4715	20.6058	18.5122	20.3047	17.0744	20.5407	17.2962	21.1642	18.1388	20.7331	17.8317	21.0885	18.281	20.1932	18.5866	21.3798	18.697	21.0217	19.6489
NEDD4	P46934;H0Y8X6	P46934;H0Y8X6	E3 ubiquitin-protein ligase NEDD4	NEDD4	60	364240	P46934	TRUE	12	14.8934	13.8576	13.7668	14.9314	13.3857	14.4616	14.4718	0	14.1887	0	0	0	0	13.0735	0	0	12.6683	0	0	0	13.5824	13.6979	0	0
NEDD8	F8VSA6;E9PS38;S4R3E9;E9PL57;Q15843	F8VSA6;E9PS38;S4R3E9;E9PL57;Q15843	NEDD8	NEDD8;NEDD8-MDP1	2	8314600	F8VSA6	TRUE	20	20.1139	20.1338	0	0	0	0	0	0	20.1961	0	0	0	0	0	0	0	0	0	0	0	20.19	0	0	0
NEFH	P12036	P12036	Neurofilament heavy polypeptide	NEFH	31	144140	P12036	TRUE	21	14.4947	0	0	0	14.9099	0	0	0	0	0	0	0	13.6504	0	0	0	0	0	0	0	0	0	0	0
NEFL	P07196	P07196	Neurofilament light polypeptide	NEFL	37	50087000	P07196	FALSE	0	20.3886	20.6187	19.8522	20.4791	21.5101	20.5058	20.4001	20.928	20.5367	19.7532	20.7424	19.9799	20.771	20.6844	20.7762	19.7864	20.3554	18.798	20.0499	20.6018	20.3582	19.5444	19.5408	20.1971
NEFM	E7EMV2;E7ESP9;P07197	E7EMV2;E7ESP9;P07197	Neurofilament medium polypeptide	NEFM	39	80679000	E7EMV2	FALSE	0	21.0016	21.3758	20.8848	21.1998	21.8007	21.255	21.2084	21.4311	21.5152	18.9013	20.5562	20.5188	21.4126	21.3437	21.3674	20.6571	21.2802	20.7614	20.8976	21.2977	21.2337	20.453	20.5778	20.339
NEGR1	Q7Z3B1	Q7Z3B1	Neuronal growth regulator 1	NEGR1	16	4388800	Q7Z3B1	TRUE	6	17.1435	17.3667	15.5461	15.7407	17.9598	16.3225	17.6272	16.8498	17.0354	17.8051	17.8821	15.5123	17.1659	16.0095	16.7423	16.4147	17.3981	17.1104	17.0355	16.1486	17.6143	15.8858	17.2242	17.7182
NEMF	G3V5V3;O60524;G3V4D9;G3V547	G3V5V3;O60524;G3V4D9	Nuclear export mediator factor NEMF	NEMF	48	4427000	G3V5V3	TRUE	10	18.6373	18.8194	16.0212	15.4311	16.7298	13.1303	12.2906	0	18.0558	0	15.5326	0	17.8521	13.8102	0	0	18.5668	0	0	0	18.3409	13.8936	0	0
NEO1	Q59FP8;Q92859	Q59FP8;Q92859	Neogenin	NEO1	48	263410	Q59FP8	TRUE	13	14.6916	14.6702	0	0	13.6672	0	13.9747	12.8468	13.9697	0	0	0	13.3117	0	14.2807	0	14.3841	0	0	0	13.8931	0	14.3838	0
NES	P48681	P48681	Nestin	NES	89	716480	P48681	TRUE	8	14.8215	15.267	14.5017	14.5843	15.8988	15.6393	14.8354	15.0735	14.762	21.1131	15.5273	14.9365	15.0946	14.2017	14.8267	16.0578	13.4267	17.2511	14.494	15.1901	13.0703	14.7958	14.5406	15.6833
NF1	P21359;H0Y465;J3KSB5;J3QSG6;A0A1W2PS74;J3KRT8;J3QQN8;A0A1W2PPA7;K7ENT2;J3QLS2	P21359;H0Y465;J3KSB5	Neurofibromin;Neurofibromin truncated	NF1	140	2576000	P21359	TRUE	4	17.1778	16.9844	14.8256	14.0245	16.6791	13.5756	16.6821	12.8169	16.6654	21.1131	16.1454	13.8528	17.0767	14.0819	16.2395	20.0131	16.3391	19.8849	15.9794	14.2156	16.4994	13.1205	15.8321	15.3894
NFASC	H7BY57;X6RKN2;O94856;H7C0L6	H7BY57;X6RKN2;O94856;H7C0L6	Neurofascin	NFASC	45	627440	H7BY57	TRUE	14	15.3281	14.8997	0	0	15.7965	0	13.4999	0	14.9622	0	0	0	14.8418	0	14.9404	0	14.9051	0	0	11.6763	15.1423	0	0	0
NFKBIE	H0Y4W4;Q7LC14;O00221	H0Y4W4;Q7LC14;O00221	NF-kappa-B inhibitor epsilon	NFKBIE	3	169330000	H0Y4W4	TRUE	6	23.2208	23.3077	20.5562	20.2794	22.3466	19.506	22.6632	19.2692	22.6295	18.301	22.1842	19.7002	22.5462	19.5637	21.7473	18.8841	22.8986	18.5369	22.3468	20.2921	23.4707	19.3094	22.2932	20.6533
NHP2L1	B1AHD1;A0A3B3IUA2;P55769;A0A3B3ISH1;A0A3B3IRU2	B1AHD1;A0A3B3IUA2;P55769	NHP2-like protein 1;NHP2-like protein 1, N-terminally processed	NHP2L1	8	10230000	B1AHD1	TRUE	4	15.8507	16.0536	19.8597	17.9264	17.6837	20.0036	17.045	19.4491	16.3082	20.8348	19.0328	20.4919	17.0729	19.6461	16.5299	20.0502	16.684	19.3473	18.2334	20.5234	17.0187	19.8856	17.478	20.0962
NIPSNAP1	F8WCR5;H7C2U6;Q9BPW8	F8WCR5;H7C2U6;Q9BPW8	Protein NipSnap homolog 1	NIPSNAP1	8	6883100	F8WCR5	TRUE	6	18.1023	18.0952	16.5249	16.4041	19.0394	16.4151	17.1625	17.0599	18.7509	21.1131	18.1078	16.9303	17.6461	16.9118	17.5415	15.3674	17.6461	14.5027	18.2742	16.0872	18.0567	16.2296	17.3525	17.9599
NLGN2	Q8NFZ4	Q8NFZ4	Neuroligin-2	NLGN2	29	612620	Q8NFZ4	TRUE	14	15.2046	15.3042	0	14.1083	0	0	14.536	0	14.5384	0	0	0	14.9366	0	15.015	0	14.7052	0	0	0	15.3803	0	14.7114	0
NLGN3	Q9NZ94;E7EVK0;A0A087WW27	Q9NZ94;E7EVK0	Neuroligin-3	NLGN3	25	1767900	Q9NZ94	TRUE	11	17.0908	17.0855	13.3699	13.568	0	0	15.0612	0	16.8183	0	15.6348	0	16.3638	0	15.3024	0	16.5776	0	15.4901	0	16.6923	0	15.8544	0
NMD3	Q96D46;C9JA08;C9J0B9	Q96D46;C9JA08	60S ribosomal export protein NMD3	NMD3	26	2382100	Q96D46	TRUE	13	16.0048	15.884	0	0	15.8058	0	16.6239	0	17.0144	0	17.0118	0	16.7395	0	16.9156	0	17.2017	0	16.7165	0	16.9579	0	0	0
NME1	P15531;E7ERL0;J3KPD9;C9K028;F6XY72;E5RHP0	P15531;E7ERL0;J3KPD9	Nucleoside diphosphate kinase A	NME1;NME2	9	111880000	P15531	FALSE	0	21.7035	21.5164	21.508	21.5801	21.7826	21.6649	21.446	21.512	22.2981	21.4416	21.1907	21.4464	21.5671	21.5017	21.3418	21.5374	21.9804	22.4528	21.2835	22.7326	21.9087	21.552	21.8048	21.1519
NME1-NME2	Q32Q12;P22392;O60361	Q32Q12;P22392;O60361	Nucleoside diphosphate kinase;Nucleoside diphosphate kinase B;Putative nucleoside diphosphate kinase	NME1-NME2;NME2;NME2P1	19	3300500	Q32Q12	TRUE	9	16.8969	16.8257	16.1381	16.5408	16.9778	16.5025	16.6338	16.9866	17.5276	18.0877	15.8599	16.6131	17.1399	16.3148	17.1916	20.0131	16.8627	19.8849	17.1519	17.8978	16.4843	16.4248	16.2654	16.6063
NMT1	A0A7I2V539;P30419;K7EN82;B7Z8J4;A0A7I2V4Y5;A0A7I2V3U5;A0A7I2V3X4;Q5VUC6;O60551	A0A7I2V539;P30419;K7EN82;B7Z8J4;A0A7I2V4Y5;A0A7I2V3U5;A0A7I2V3X4;Q5VUC6;O60551	Glycylpeptide N-tetradecanoyltransferase 1;Glycylpeptide N-tetradecanoyltransferase;Glycylpeptide N-tetradecanoyltransferase 2	NMT1;NMT2	21	334850	A0A7I2V539	TRUE	20	0	0	17.2387	0	0	0	0	0	0	0	0	0	14.7955	14.3842	0	0	0	0	0	0	0	14.9452	0	0
NNT	A0A590UJM2;A0A590UK29;Q13423;A0A590UJI3;E9PCX7;A0A590UK15;D6RHU2;A0A590UJA4;A0A590UKC7;D6RAI5;D6RCR6	A0A590UJM2;A0A590UK29;Q13423;A0A590UJI3;E9PCX7;A0A590UK15	NAD(P) transhydrogenase, mitochondrial	NNT	36	6396300	A0A590UJM2	TRUE	1	17.8929	17.6512	16.3083	16.2949	17.9048	15.2764	17.2432	16.8471	18.3239	21.1131	16.9027	17.6893	18.239	17.7399	17.0919	15.7919	18.1537	17.2849	17.4838	17.3788	17.979	17.2993	17.3054	17.3007
NOB1	H3BUR4;Q9ULX3	H3BUR4;Q9ULX3	RNA-binding protein NOB1	NOB1	5	2443300	H3BUR4	TRUE	13	17.6186	17.1442	0	0	16.5056	0	16.6462	0	16.3996	0	0	0	16.9795	0	16.426	0	17.0493	0	16.5106	0	17.71	0	17.1174	0
NOMO1	A0A0G2JP90;A0A087WW46;A0A7I2V3P4;A0A7I2V4T6;A0A7I2V2Z5;A0A7I2V6B0;J3KN36;A0A0G2JN29;A0A087X117;Q15155;P69849;Q5JPE7;A0A7I2V4D7	A0A0G2JP90;A0A087WW46;A0A7I2V3P4;A0A7I2V4T6;A0A7I2V2Z5;A0A7I2V6B0;J3KN36;A0A0G2JN29;A0A087X117;Q15155;P69849;Q5JPE7	Nodal modulator 1;Nodal modulator 3;Nodal modulator 2	NOMO1;NOMO3;NOMO2	59	130660	A0A0G2JP90	TRUE	16	13.6914	13.3845	13.2397	13.3742	13.2006	0	0	0	0	0	0	0	0	14.2344	13.0631	0	0	0	12.8524	0	0	0	0	0
NONO	A0A7I2V4N2;A0A7I2V464;A0A7I2V4J2;A0A7I2V5Y7;A0A7I2V535;Q15233;C9IZL7;H7C367;C9JYS8;A0A7I2V4K9;C9J4X2	A0A7I2V4N2;A0A7I2V464;A0A7I2V4J2;A0A7I2V5Y7;A0A7I2V535;Q15233;C9IZL7;H7C367;C9JYS8;A0A7I2V4K9	Non-POU domain-containing octamer-binding protein	NONO	17	4838600	A0A7I2V4N2	TRUE	8	16.8805	17.245	16.3766	16.6037	17.4625	15.6547	17.404	15.7763	18.1595	17.2029	16.912	16.4478	17.3878	15.717	15.047	15.7104	18.8872	13.413	16.1254	15.9125	18.8979	15.2927	16.7851	17.3724
NOP2	P46087	P46087	Probable 28S rRNA (cytosine(4447)-C(5))-methyltransferase	NOP2	32	759610	P46087	TRUE	10	14.3995	15.2841	14.9477	14.5608	15.3699	14.68	15.2482	15.3948	14.7777	21.1131	15.6429	15.4068	15.7775	15.1616	14.7585	20.0131	14.3363	19.8849	13.6338	15.1533	14.9636	14.5832	14.6426	16.912
NOP56	A0A494C128;O00567;H0YDU4;H0Y653;Q5JXT2	A0A494C128;O00567;H0YDU4;H0Y653	Nucleolar protein 56	NOP56	27	4587800	A0A494C128	TRUE	3	15.7291	16.0703	17.6787	17.9668	15.4292	18.1528	15.2069	18.6071	15.7148	17.1202	14.8908	19.2376	16.9902	19.0039	16.2827	18.5801	16.1073	17.5631	15.4104	18.934	13.9045	18.3209	15.6754	17.668
NOP58	Q9Y2X3;H7BZ72	Q9Y2X3	Nucleolar protein 58	NOP58	24	5662100	Q9Y2X3	TRUE	3	14.5188	14.6087	19.0198	18.0219	16.601	18.1976	15.5859	19.2216	16.2011	18.0941	16.2293	19.4259	15.289	19.3779	17.2127	15.8458	15.62	17.239	16.5223	19.465	16.6101	17.714	14.518	15.7659
NOS1	C9J5P6;P29475	C9J5P6;P29475	Nitric oxide synthase;Nitric oxide synthase, brain	NOS1	73	126400	C9J5P6	TRUE	20	14.7445	13.7373	0	0	0	0	0	0	0	0	0	0	0	0	0	0	12.8557	0	0	0	14.3268	0	0	0
NOVA1	P51513	P51513	RNA-binding protein Nova-1	NOVA1	22	111040	P51513	TRUE	20	0	0	14.2205	14.2971	0	0	0	0	0	0	0	0	0	0	0	0	0	0	0	14.9891	0	14.6111	0	0
NOVA2	A0A6Q8PFC2;Q9UNW9;M0R1A0;F8VYI3;I3L2B5;F8VWX1;F8W659;J3KQU3	A0A6Q8PFC2;Q9UNW9	RNA-binding protein Nova-2	NOVA2	20	2826500	A0A6Q8PFC2	TRUE	4	14.5305	14.1058	17.7927	18.2605	14.6672	17.8874	13.9017	16.6715	13.9172	17.1561	15.4877	17.5406	14.018	16.9813	15.9339	16.358	16.0873	17.2748	15.3916	18.9385	14.9516	17.8182	16.5473	17.2417
NPEPPS	E9PJY4;E9PPD4;E9PP11;A0A7I2V604;E9PPZ2;A0A7I2V389;E9PLK3;A0A7I2V3W8;A6NEC2;P55786	E9PJY4;E9PPD4;E9PP11;A0A7I2V604;E9PPZ2;A0A7I2V389;E9PLK3;A0A7I2V3W8;A6NEC2;P55786	Puromycin-sensitive aminopeptidase-like protein;Puromycin-sensitive aminopeptidase	NPEPPS;NPEPPSL1	7	3361300	E9PJY4	TRUE	9	16.7438	16.6775	16.2542	16.6342	16.5459	16.4974	16.0649	16.8773	16.9548	21.1131	16.513	16.7738	17.4134	16.9259	17.4254	17.1633	17.3564	16.911	16.5471	17.5355	17.5044	17.8828	16.3074	17.184
NPM1	A0A7I2V5S2;A0A7I2YQC0;P06748;A0A7I2V4G8;A0A7I2V433;A0A7I2V2X9;A0A7I2V3U2;A0A7I2V3G5;A0A7I2V579;A0A7I2V5J8;E5RI98;E5RGW4	A0A7I2V5S2;A0A7I2YQC0;P06748;A0A7I2V4G8;A0A7I2V433;A0A7I2V2X9;A0A7I2V3U2;A0A7I2V3G5;A0A7I2V579	Nucleophosmin	NPM1	14	347760000	A0A7I2V5S2	FALSE	0	21.7375	21.4146	24.1534	24.0821	22.2469	24.3439	23.4445	23.4221	22.7089	24.9938	23.7256	23.4266	21.6787	24.7926	23.7408	23.2549	22.3828	24.153	23.6543	23.385	22.3546	23.6575	23.6163	23.022
NPTN	Q9Y639;Q9UFM8;H3BQ94	Q9Y639;Q9UFM8	Neuroplastin	NPTN;DKFZp566H1924	20	6905800	Q9Y639	TRUE	3	18.156	18.5632	14.5873	17.2329	18.7824	17.3021	18.0407	17.9267	16.1301	16.6594	18.6007	17.2388	17.9921	16.3507	17.7904	16.8959	15.9057	18.4191	16.3056	17.4948	18.3914	15.5838	16.622	17.4695
NRCAM	C9JYY6;F8W775;Q92823;A0A087X2B3;C9J8B6;C9JF43;H7C132;C9JH43	C9JYY6;F8W775;Q92823;A0A087X2B3	Neuronal cell adhesion molecule	NRCAM	57	1528900	C9JYY6	TRUE	7	15.2938	15.3898	14.3939	13.7502	15.81	14.1548	16.2137	14.3146	16.3085	16.528	15.0042	13.8386	16.0498	13.0972	16.0621	16.8243	16.223	14.5731	15.6472	12.9058	15.5385	13.6929	15.3685	20.2139
NRXN1	A0A0R4J2G7;A0A1D5RMU6;E7ERL8;Q9ULB1;A0A0U1RRK7;A0A0U1RQP8;A0A0D9SFF4;A0A0D9SEM5;P58400;A0A0U1RRJ0;A0A0U1RQC5;A0A0A0MR89;Q9Y4C0;A0A1B0GUQ1;H0YJL2;A0A0D9SF36	A0A0R4J2G7;A0A1D5RMU6;E7ERL8;Q9ULB1;A0A0U1RRK7	Neurexin-1	NRXN1	64	1929400	A0A0R4J2G7	TRUE	6	16.3849	16.6661	14.4535	15.2613	16.5864	15.2175	16.4636	14.3161	16.7333	21.1131	15.5507	14.2318	16.4235	12.4825	14.9409	20.0131	15.7271	19.8849	14.3151	15.2897	16.5541	14.3381	15.1092	20.2139
NRXN2	G5E9G7;Q9P2S2;H7C2R8;P58401	G5E9G7;Q9P2S2;H7C2R8;P58401	Neurexin-2;Neurexin-2-beta	NRXN2	77	472850	G5E9G7	TRUE	14	14.9454	15.4146	14.4435	14.2038	14.7327	0	0	14.0359	14.6115	0	0	0	15.1116	0	13.887	0	0	0	13.4685	0	0	0	0	0
NSA2	O95478;A0A0A0MQZ6	O95478;A0A0A0MQZ6	Ribosome biogenesis protein NSA2 homolog	NSA2	11	2495000	O95478	TRUE	8	16.0394	16.6373	14.7862	15.3484	15.1142	15.6114	16.7557	15.7547	16.1185	17.7635	15.562	14.828	15.5299	14.4861	17.5588	20.0131	16.1663	19.8849	16.5791	15.3858	16.9017	15.1538	17.5436	16.8311
NSF	I3L0N3;P46459;I3L2G1;K7EQD6;I3L0L3	I3L0N3;P46459	Vesicle-fusing ATPase	NSF	47	80792000	I3L0N3	TRUE	1	22.056	21.7901	19.8715	19.8919	21.7079	19.9868	21.5026	19.7016	21.8911	19.1297	20.8883	19.6881	21.7463	19.3341	20.7487	19.33	21.7145	18.656	20.9465	19.8662	21.623	19.3745	20.7629	20.0702
NSG1	P42857	P42857	Neuron-specific protein family member 1	NSG1	10	12793000	P42857	TRUE	4	18.5592	19.1047	18.865	19.0083	18.6371	18.3562	17.6935	18.8751	18.732	18.1376	18.3477	19.0327	18.545	18.7936	18.0032	18.49	18.3455	18.5981	18.9033	19.2781	18.6246	18.9351	19.0929	19.1278
NTM	Q9P121;F8VTR5;F6WFR7;F8W8Y1;C9JK95	Q9P121;F8VTR5	Neurotrimin	NTM	18	13583000	Q9P121	TRUE	3	18.9029	19.1047	16.2348	16.2299	19.5661	16.5353	19.3728	17.2125	18.8396	16.8577	18.6685	15.8098	18.4206	16.7086	18.633	17.5926	19.284	16.5765	18.497	17.1392	19.5302	17.8051	18.0016	17.8146
NTRK2	Q16620	Q16620	BDNF/NT-3 growth factors receptor	NTRK2	34	1264400	Q16620	TRUE	4	15.29	15.2386	14.6004	14.6483	16.1975	15.2344	14.7303	14.9255	15.002	21.1131	15.5271	14.3039	15.4558	15.5761	15.4542	16.0976	15.2001	15.5159	16.0511	15.0523	15.5085	15.2201	15.3792	20.2139
NUDT21	O43809;H3BND3;H3BV41	O43809;H3BND3	Cleavage and polyadenylation specificity factor subunit 5	NUDT21	14	3475000	O43809	TRUE	10	18.1393	18.0857	16.1889	15.507	17.2417	15.4633	17.6938	15.5392	16.7806	17.2029	16.5067	15.8962	15.6424	15.43	15.5424	15.5439	17.7703	13.413	16.3079	16.3825	17.2563	16.1368	16.3046	17.3724
NUMA1	H0YFY6;A0A087WY61;Q14980;K4DIE0	H0YFY6;A0A087WY61;Q14980;K4DIE0	Nuclear mitotic apparatus protein 1	NUMA1	57	481500	H0YFY6	TRUE	9	0	0	13.2644	15.1565	0	15.106	12.8938	15.6617	13.208	0	0	15.8251	14.1096	15.797	14.0715	0	12.9712	16.5033	12.3995	15.9532	0	12.4318	0	0
NUP210	Q8TEM1	Q8TEM1	Nuclear pore membrane glycoprotein 210	NUP210	77	596970	Q8TEM1	TRUE	5	14.312	14.1994	14.6678	14.0514	12.7327	11.8799	13.1488	13.3569	13.606	21.1131	14.5439	13.471	14.8027	14.625	14.2234	20.0131	14.8575	15.3588	14.6692	14.2997	15.2455	14.1159	14.1646	20.2139
OCIAD2	Q56VL3	Q56VL3	OCIA domain-containing protein 2	OCIAD2	11	1369000	Q56VL3	TRUE	13	15.8342	16.6956	0	0	15.8143	0	15.7219	0	15.2511	0	0	0	15.3428	0	16.0151	0	16.1273	0	15.1568	0	16.0551	0	16.2518	0
OGDH	E9PCR7;Q02218;A0A0D9SFS3;E9PFG7;C9J4G7	E9PCR7;Q02218;A0A0D9SFS3;E9PFG7	2-oxoglutarate dehydrogenase, mitochondrial	OGDH	46	43323000	E9PCR7	TRUE	2	20.8022	20.6746	17.168	17.9477	20.6159	16.3917	20.6246	17.568	20.8085	21.1131	20.6309	18.2414	21.0841	17.9485	20.5991	17.3229	20.9135	14.5494	20.7345	17.8536	20.7638	16.0056	20.1271	17.6916
OGDH.1	E9PDF2	E9PDF2		OGDH	46	115010	E9PDF2	TRUE	21	0	0	0	0	0	0	0	0	0	0	0	0	14.1306	0	14.0634	0	13.6481	0	0	0	0	0	0	0
OGDHL	Q9ULD0	Q9ULD0	2-oxoglutarate dehydrogenase-like, mitochondrial	OGDHL	50	4816100	Q9ULD0	TRUE	8	17.9612	18.1529	13.2162	14.7959	17.3607	0	17.2319	0	17.4951	0	16.4622	14.0027	18.0927	0	16.762	0	18.1796	0	17.0233	0	18.0257	0	17.1834	16.7048
OLA1	Q9NTK5;J3KQ32;C9JTK6	Q9NTK5;J3KQ32;C9JTK6	Obg-like ATPase 1	OLA1	26	1878600	Q9NTK5	FALSE	0	14.9752	14.7117	15.2548	15.85	14.8656	16.21	14.9248	16.4328	15.2124	19.0152	15.3382	17.0092	14.5292	17.2309	14.8286	18.1856	14.8439	18.3128	14.5962	17.7014	15.1546	17.3243	14.852	17.9415
OPA1	A0A2R8Y3X5;E5KLJ9;O60313;A0A2R8YE78;A0A2R8YDM2;C9JMB8;A0A2R8YFD1;A0A2R8YGE5;A0A2R8YD53;A0A2R8Y4Q3;A0A2R8Y4G4;A0A2R8YE54;H7C141;H7C3G2	A0A2R8Y3X5;E5KLJ9;O60313;A0A2R8YE78;A0A2R8YDM2;C9JMB8;A0A2R8YFD1;A0A2R8YGE5;A0A2R8YD53;A0A2R8Y4Q3	Dynamin-like 120 kDa protein, mitochondrial;Dynamin-like 120 kDa protein, form S1	OPA1	50	11908000	A0A2R8Y3X5	TRUE	4	19.0717	18.9027	17.3814	16.7941	18.9218	14.4926	19.0112	15.9542	19.1418	21.1131	17.7704	16.235	18.8729	16.2748	18.4324	15.3674	19.1151	15.4787	18.6091	16.6882	18.71	15.3165	17.6717	16.5271
OPCML	Q14982	Q14982	Opioid-binding protein/cell adhesion molecule	OPCML	18	16819000	Q14982	TRUE	2	19.446	19.3737	17.7299	16.9785	19.3529	17.563	19.6049	16.5397	19.3774	22.8416	18.6772	18.1944	18.9617	17.1792	18.2906	17.0563	19.3784	16.8435	18.6682	18.0885	19.3596	15.9655	18.8553	17.9617
OSTC	A0A087WUD3;Q9NRP0	A0A087WUD3;Q9NRP0	Oligosaccharyltransferase complex subunit OSTC	OSTC	2	51903000	A0A087WUD3	TRUE	5	20.3072	20.4717	20.2195	19.9166	20.6946	19.2544	21.2825	20.6245	20.353	19.9172	21.5408	20.5153	20.5485	19.6221	20.9854	19.5474	19.99	19.239	21.0897	20.5236	20.3467	20.0741	21.3559	19.6404
OTUB1	F5GYN4;J3KR44;F5GYJ8;Q96FW1;F5H6Q1;F5H3F0	F5GYN4;J3KR44;F5GYJ8;Q96FW1;F5H6Q1	Ubiquitin thioesterase OTUB1	OTUB1	13	1981900	F5GYN4	TRUE	10	14.6922	14.6934	16.6662	18.0398	0	18.2462	0	16.0967	14.6581	0	0	16.0173	15.1725	17.351	0	0	0	16.8335	0	18.7373	16.0432	16.4719	0	0
P4HB	P07237;H7BZ94;I3L398;H0Y3Z3;I3L4M2;I3L312;I3NI03;I3L0S0;I3L3P5;I3L3U6	P07237;H7BZ94;I3L398;H0Y3Z3	Protein disulfide-isomerase	P4HB	35	3148800	P07237	TRUE	5	16.6655	16.7416	16.1593	15.2463	17.0412	15.6163	16.7681	14.3432	17.6911	21.1131	16.1956	15.5157	16.3922	15.6861	15.9043	20.0131	17.3724	19.8849	15.462	16.2498	17.7062	15.7106	17.1423	17.2241
PA2G4	Q9UQ80;F8VR77;F8W0A3;H0YIN7;F8VZ69	Q9UQ80;F8VR77	Proliferation-associated protein 2G4	PA2G4	22	546240000	Q9UQ80	FALSE	0	22.9673	23.1757	24.4501	24.1841	23.1088	23.3903	24.0106	23.1851	23.2776	23.3451	25.0055	23.2872	23.2022	23.666	24.9242	22.8929	23.3944	22.4747	25.0989	23.2994	22.9948	23.519	25.3382	21.3258
PABPC1	P11940;H0YAR2;A0A7I2YQ88;E7EQV3;A0A7I2V649;A0A7I2V4N4;A0A7I2YQE4;E7ERJ7;A0A087WTT1;A0A7I2YQ90;Q9H361;H0YBN4;H0YAP2;E5RGH3;A0A6Q8JFT6;Q4VXU2;E5RJB9;H0YB86;E5RH24;H0YB75;H0YAS7;H0YAS6;A0A6I8PS38;A0A6I8PLA1;H0YC10;E5RHG7;A0A6Q8JFV4;A0A7I2V3J9;E5RGC4;E5RFD8;Q96DU9;E5RJM8	P11940;H0YAR2;A0A7I2YQ88;E7EQV3;A0A7I2V649;A0A7I2V4N4;A0A7I2YQE4;E7ERJ7;A0A087WTT1;A0A7I2YQ90;Q9H361	Polyadenylate-binding protein 1;Polyadenylate-binding protein;Polyadenylate-binding protein 3	PABPC1;PABPC3	36	550720000	P11940	FALSE	0	21.2837	21.5969	25.5527	25.4116	21.8899	25.3645	22.3878	25.1242	21.9206	25.2938	22.5841	25.6132	21.7811	25.4559	23.4008	25.1859	22.3675	24.7564	23.7393	25.4933	21.7365	25.5712	23.5228	24.6143
PABPC4	A0A7I2V4L7;B1ANR0;Q13310;A0A7I2V5W9;H0YEU6;H0YEQ8;A0A7I2V4V6;B1ANR1;H0YCC8;H0YER0;P0CB38	A0A7I2V4L7;B1ANR0;Q13310;A0A7I2V5W9	Polyadenylate-binding protein;Polyadenylate-binding protein 4	PABPC4	33	66640000	A0A7I2V4L7	FALSE	0	17.6385	18.0352	22.4058	23.4036	18.4826	21.7717	19.0505	21.4815	18.6758	21.6058	22.8948	22.1852	18.5113	22.0491	19.9296	21.9514	18.9947	20.8703	20.2341	22.0528	18.279	22.2113	20.0387	20.6617
PABPC4.1	A0A7I2V598;H0Y5F5;H0Y6X6	A0A7I2V598;H0Y5F5	Polyadenylate-binding protein	PABPC4	31	1265400	A0A7I2V598	TRUE	10	13.8054	14.2111	18.1192	17.3144	12.2688	16.7437	14.303	15.5393	12.4065	17.1561	13.6082	13.2247	13.9059	17.1909	15.2748	16.3313	15.138	16.687	14.8783	16.7116	14.9474	17.417	14.6512	16.6497
PABPN1	B4DEH8;G3V4T2;A0A7I2V383;Q86U42;H0YJH9	B4DEH8;G3V4T2;A0A7I2V383;Q86U42	Polyadenylate-binding protein 2	PABPN1	10	5728700	B4DEH8	TRUE	6	17.0664	17.6936	18.3454	16.8804	16.7504	18.343	17.4331	17.1244	18.6408	19.0092	16.5526	18.0938	17.588	17.3647	16.9272	17.2202	17.8349	16.7619	17.5642	15.754	17.8754	17.2769	17.5299	17.7827
PACS1	Q6VY07;H0YF56;E9PPK2;B4DF77	Q6VY07;H0YF56;E9PPK2;B4DF77	Phosphofurin acidic cluster sorting protein 1	PACS1	37	1548200	Q6VY07	TRUE	6	15.3944	13.7893	15.4952	15.7247	14.8277	16.5143	15.8835	14.3244	15.6508	21.1131	15.2909	15.1909	16.536	15.6764	15.118	15.7414	16.0612	19.8849	14.9953	16.5726	16.0846	15.6578	15.9217	16.9405
PACSIN1	F6U236;Q9BY11	F6U236;Q9BY11	Protein kinase C and casein kinase substrate in neurons protein 1	PACSIN1	23	859580	F6U236	TRUE	12	15.1477	15.0133	15.8585	16.0078	15.5149	16.4286	0	0	15.3952	0	0	0	14.8939	16.0482	14.6826	0	14.3685	0	0	0	14.8677	0	0	0
PAFAH1B1	A0A6Q8PFT2;A0A6Q8PFU3;P43034;A0A6Q8PH33;A0A6Q8PG63;I3L3N5	A0A6Q8PFT2;A0A6Q8PFU3;P43034;A0A6Q8PH33;A0A6Q8PG63	Platelet-activating factor acetylhydrolase IB subunit alpha	PAFAH1B1	18	4720100	A0A6Q8PFT2	TRUE	2	17.9466	17.7943	16.1659	16.3459	16.5298	15.6457	16.9138	16.5881	16.2022	16.6594	17.2785	16.7305	17.6747	17.9922	17.3458	17.1394	15.3979	17.0214	17.0122	18.3564	15.5033	18.0343	16.6913	18.7256
PAICS	P22234;E9PBS1;D6RF62	P22234;E9PBS1;D6RF62	Multifunctional protein ADE2;Phosphoribosylaminoimidazole-succinocarboxamide synthase;Phosphoribosylaminoimidazole carboxylase	PAICS	19	7833800	P22234	TRUE	6	19.0305	18.0568	13.555	14.2837	18.7058	15.2967	17.6493	16.0726	18.7491	19.078	16.762	15.1905	18.2573	15.1615	18.5142	16.1213	18.3919	16.6094	17.3352	15.9264	18.0152	15.5305	18.2236	16.842
PAK3	A0A087X294;O75914;H0YCG5;E9PM17;B3KNX7;Q13153	A0A087X294;O75914;H0YCG5;E9PM17;B3KNX7;Q13153	Non-specific serine/threonine protein kinase;Serine/threonine-protein kinase PAK 3;Serine/threonine-protein kinase PAK 1	PAK3;PAK1	26	747520	A0A087X294	TRUE	9	13.66	13.9004	14.9612	15.6628	14.589	14.903	14.8569	15.9666	14.2905	17.6784	14.9742	14.4603	14.4593	14.5143	14.4016	16.8621	14.8261	16.6894	14.9458	16.0414	14.7132	15.8048	14.3637	20.2139
PANX1	Q96RD7	Q96RD7	Pannexin-1	PANX1	17	1082400	Q96RD7	TRUE	11	16.6481	16.3246	0	15.1112	16.2145	0	15.9474	0	15.7362	0	0	0	15.5779	0	15.5134	0	16.2772	0	15.4284	0	16.255	14.7401	15.2633	0
PARP1	P09874;A0A7I2V3E1;A0A7I2V625;A0A7I2V5E9;A0A7I2V384	P09874;A0A7I2V3E1	Poly [ADP-ribose] polymerase 1	PARP1	51	5370500	P09874	TRUE	4	17.5084	17.8292	15.4275	16.1118	17.1842	13.8338	17.4022	15.287	16.9306	21.1131	15.4197	14.9564	17.6838	16.3755	17.1809	15.568	18.3823	17.4147	15.4341	14.651	19.3723	16.253	18.4359	17.1895
PARP4	Q9UKK3	Q9UKK3	Poly [ADP-ribose] polymerase 4	PARP4	82	98457	Q9UKK3	TRUE	19	12.6455	13.1993	0	0	0	0	0	0	13.0552	0	0	0	13.2074	0	13.3817	0	0	0	0	0	0	0	0	0
PC	P11498;A0A494C101;E9PRE7;A0A494C0T2;A0A494C016	P11498;A0A494C101;E9PRE7;A0A494C0T2;A0A494C016	Pyruvate carboxylase, mitochondrial	PC	59	3502600	P11498	TRUE	3	17.7536	17.1927	14.7952	14.6033	18.2915	13.8589	15.8325	15.2123	17.9059	18.0032	16.8511	15.9091	17.2488	14.4164	16.2591	16.4937	16.7677	17.8827	16.5784	15.5372	13.8521	14.8903	12.9355	18.8732
PCBP1	Q15365	Q15365	Poly(rC)-binding protein 1	PCBP1	17	5842900	Q15365	TRUE	2	17.2554	17.0717	18.3544	18.4314	15.8025	18.2448	16.3362	15.972	16.6186	21.1131	15.6282	18.0359	17.3246	18.4174	17.4839	16.894	18.1399	17.2954	15.7809	18.0282	17.9312	18.375	17.8351	18.2185
PCBP2	Q15366;F8VZX2;H3BRU6;F8W0G4;F8VXH9;F8W1G6;P57721;E9PFP8;J3QT27;F8VTZ0;F8VRH0;H3BND9;H3BSS4;C9J0A4;H3BSP4;C9K0A2;C9JZY3;C9JTY5;C9J5V4;C9JSA6;C9J7A9;C9IZV9;F8WC71;P57723	Q15366;F8VZX2;H3BRU6;F8W0G4;F8VXH9;F8W1G6;P57721;E9PFP8;J3QT27	Poly(rC)-binding protein 2;Poly(rC)-binding protein 3	PCBP2;PCBP3	17	36676000	Q15366	FALSE	0	19.3674	19.5243	21.4923	21.425	18.63	21.076	19.3173	21.1127	19.5377	19.1661	18.6709	21.1312	19.2456	20.5906	19.0223	20.5411	19.7455	20.025	18.4805	21.5235	19.6797	21.2672	19.2242	20.7803
PCCA	P05165;A0A1B0GWA1;A0A1B0GUX9;A0A1B0GWI4;A0A1B0GU58;A0A1B0GTR1	P05165;A0A1B0GWA1;A0A1B0GUX9;A0A1B0GWI4;A0A1B0GU58;A0A1B0GTR1	Propionyl-CoA carboxylase alpha chain, mitochondrial	PCCA	46	1319800	P05165	TRUE	12	15.5439	15.9369	0	0	15.6565	0	15.6233	0	16.5259	0	14.4499	0	16.2813	0	15.2397	0	16.6164	0	15.3788	0	14.7022	0	14.3289	0
PCCB	E9PEC3;E7EUY3;E7ETT1;E9PDR0;C9JQS9;E7EX59;P05166;E7ETT4;C9JVW9;H7C5C9;E7ENC1;F8WBI9	E9PEC3;E7EUY3;E7ETT1;E9PDR0;C9JQS9;E7EX59;P05166;E7ETT4	Propionyl-CoA carboxylase beta chain, mitochondrial	PCCB	24	1708400	E9PEC3	TRUE	10	16.5079	15.7579	0	0	15.0587	0	15.3832	0	17.0182	0	0	0	16.7057	0	15.2249	16.6503	16.8711	16.9099	15.8568	14.163	16.1523	0	15.3177	0
PCDH1	Q08174;D6RAX3;H0Y9F5;D6RBG2	Q08174;D6RAX3	Protocadherin-1	PCDH1	40	2428800	Q08174	TRUE	7	14.7719	16.788	13.6912	14.0187	16.9286	14.6756	17.1336	14.8836	16.8661	17.7635	15.9779	15.831	16.3977	16.4941	16.6606	20.0131	16.4378	16.0615	15.6735	15.2431	16.3598	14.8606	15.8596	20.2139
PCDHGC3	Q9UN70;A0A087X1P2	Q9UN70;A0A087X1P2	Protocadherin gamma-C3	PCDHGC3	42	711130	Q9UN70	TRUE	9	14.9899	15.6701	15.8663	13.4336	14.2869	16.8167	14.8076	14.8386	15.6841	21.1131	14.2394	14.783	14.8587	14.5605	14.1562	16.0777	15.7666	15.5872	14.6057	15.0696	14.9963	15.3895	15.1079	16.8208
PCM1	A0A5H1ZRS1;Q15154;A0A4W8VX11;H0YBA1	A0A5H1ZRS1;Q15154;A0A4W8VX11;H0YBA1	Pericentriolar material 1 protein	PCM1	86	3133700	A0A5H1ZRS1	TRUE	3	15.9726	16.0511	15.8472	15.2324	16.4613	15.4908	16.408	16.1962	18.5742	17.0522	14.8036	16.0412	16.7374	15.457	16.807	20.0131	16.7905	19.8849	15.4969	16.4709	16.6289	15.4194	16.6324	17.2308
PCYOX1	C9JGT6;C9JM55;C9K055;F8W8W4;Q9UHG3	C9JGT6;C9JM55;C9K055;F8W8W4;Q9UHG3	Prenylcysteine oxidase 1	PCYOX1	6	4048900	C9JGT6	TRUE	14	17.6193	17.727	0	0	18.3714	0	0	17.5699	17.7177	0	0	0	18.118	0	16.9377	0	17.2457	0	17.294	0	17.6421	0	0	0
PCYOX1L	E7EVZ5;Q8NBM8	E7EVZ5;Q8NBM8	Prenylcysteine oxidase-like	PCYOX1L	11	1904300	E7EVZ5	TRUE	8	16.4575	16.3613	15.2223	15.1941	16.445	15.4135	16.1751	14.6188	16.475	21.1131	16.5121	14.6471	16.4141	14.6588	15.5668	20.0131	15.7306	19.8849	15.7506	14.1783	16.1786	14.2082	15.1501	15.3894
PDAP1	Q13442	Q13442	28 kDa heat- and acid-stable phosphoprotein	PDAP1	7	2309400	Q13442	TRUE	16	17.5952	17.5181	17.2599	16.2315	0	0	17.4698	0	16.4058	0	0	0	0	0	0	0	0	0	17.0217	16.302	0	0	0	0
PDCD4	Q53EL6;Q5VZS7	Q53EL6	Programmed cell death protein 4	PDCD4	23	5735600	Q53EL6	TRUE	8	16.3547	16.4278	18.9171	18.7858	17.7394	18.6626	17.2443	0	16.0781	0	18.5462	0	16.5303	14.6779	18.1489	0	16.1356	0	18.602	0	15.0178	0	17.7049	0
PDCD6	H0Y9X3;A0A024QZ42;A0A087WZ38;O75340	H0Y9X3;A0A024QZ42;A0A087WZ38;O75340	Programmed cell death protein 6	PDCD6	4	5776600	H0Y9X3	TRUE	9	17.8034	18.8792	17.7817	17.8694	17.9373	18.0633	17.6023	17.3829	17.8909	18.1774	17.0127	17.1336	17.551	17.1977	16.9003	17.3058	18.0623	17.1586	17.4124	17.1946	18.1911	17.3791	17.7801	18.293
PDCD6IP	Q8WUM4;A0A3B3IT07;F8WEQ7;F8WBR8;F8WDK9;C9IZF9	Q8WUM4	Programmed cell death 6-interacting protein	PDCD6IP	48	4893400	Q8WUM4	TRUE	3	17.1736	17.9209	17.2967	17.3764	16.6755	16.7782	17.4365	17.2243	16.5887	16.9597	16.073	16.1196	17.7322	16.613	17.1802	17.2564	17.2818	15.0185	17.0457	17.2215	17.9519	15.6514	16.5602	17.0648
PDE2A	E9PEF1;O00408;H0YFL1;C9JPD5;H0YG13;H7C009	E9PEF1;O00408;H0YFL1	cGMP-dependent 3,5-cyclic phosphodiesterase	PDE2A	44	2702700	E9PEF1	TRUE	5	16.8074	16.992	16.6927	17.437	16.4549	16.1329	15.3586	15.7296	16.7678	21.1131	15.7883	16.6598	16.8299	16.6843	14.5826	16.5233	16.3736	14.4994	14.8116	17.932	15.9738	15.4646	16.0777	15.2219
PDHA1	P08559;Q5JPU3;Q5JPU0;Q5JPT9;Q5JPU1;Q5JPU2;P29803	P08559	Pyruvate dehydrogenase E1 component subunit alpha, somatic form, mitochondrial	PDHA1	22	142100000	P08559	TRUE	1	23.1994	22.9728	18.7096	18.6646	22.5656	18.0189	22.8572	18.1045	22.6077	19.6114	21.8026	19.2068	22.5456	17.5014	21.7642	18.5626	22.0226	17.3058	21.668	18.9406	21.9762	16.3032	20.9901	19.4488
PDHB	P11177;C9J634;F8WF02	P11177;C9J634	Pyruvate dehydrogenase E1 component subunit beta, mitochondrial	PDHB	21	172730000	P11177	TRUE	1	23.1331	22.9159	17.8741	19.5198	22.9593	18.7294	23.0382	19.5676	22.7613	18.3272	22.6239	19.6284	22.8821	19.1982	22.3851	16.8438	22.6941	17.5036	22.1463	19.6319	22.3705	17.5943	21.2847	20.8852
PDHX	O00330;E9PLU0;E9PRI6;H0YD97	O00330;E9PLU0;E9PRI6;H0YD97	Pyruvate dehydrogenase protein X component, mitochondrial	PDHX	25	4470200	O00330	TRUE	9	17.6565	17.1513	13.0495	15.6995	17.2758	14.8095	18.0645	15.1926	17.8411	17.1997	16.2914	15.3308	17.6667	15.1985	17.4548	20.0131	17.6431	16.6567	15.2631	15.5895	17.5327	15.5312	16.1509	17.7782
PDIA3	P30101;H7BZJ3	P30101	Protein disulfide-isomerase A3	PDIA3	29	7834900	P30101	TRUE	1	17.8831	17.9472	18.3447	17.9771	18.4982	17.4697	17.8336	17.718	17.7548	21.1131	15.9059	17.5012	17.675	17.9099	18.0476	16.3661	17.9469	16.1323	17.2257	18.1259	17.7774	18.3158	17.6587	17.8943
PDIA6	Q15084	Q15084	Protein disulfide-isomerase A6	PDIA6	17	738950	Q15084	TRUE	17	16.6481	16.5137	0	0	15.8423	0	0	0	15.5431	0	0	0	0	14.1167	0	0	0	0	15.4133	0	0	15.3334	0	0
PDZD2	O15018	O15018	PDZ domain-containing protein 2;Processed PDZ domain-containing protein 2	PDZD2	143	94969	O15018	TRUE	18	0	0	0	0	0	12.6599	13.4904	0	0	0	0	0	11.3035	12.2059	13.2884	0	11.8812	0	0	0	0	0	0	0
PEA15	Q15121;B1AKZ5	Q15121;B1AKZ5	Astrocytic phosphoprotein PEA-15	PEA15	7	6037500	Q15121	TRUE	8	17.6235	17.7805	18.9232	18.0864	16.8004	18.7425	16.2903	18.3887	18.3495	17.3533	16.2425	17.9509	17.1074	18.3671	16.6093	17.8356	17.2384	18.1895	16.5107	18.3595	17.2445	18.7207	17.0634	17.7669
PES1	B3KXD6;B5MCF9;O00541;H7C267	B3KXD6;B5MCF9;O00541;H7C267	Pescadillo homolog	PES1	23	648770	B3KXD6	TRUE	15	14.9856	14.3532	0	0	16.0934	0	14.5498	0	0	0	0	0	14.7521	14.586	15.8854	0	14.1181	0	0	13.9482	0	0	0	0
PEX11B	O96011	O96011	Peroxisomal membrane protein 11B	PEX11B	14	1315100	O96011	TRUE	15	16.6153	16.4024	15.8965	15.3676	0	0	16.178	0	16.4315	0	0	0	16.3684	0	0	0	0	0	0	15.8421	15.8433	0	0	0
PFKM	F8VZI0;A0A2R8Y891;P08237;F8VP00;F8VX13;F8VZQ1;H0YHB8;F8VSF7;F8VTQ3;F8VW30;F8VUB8;F8VYK8;F8VVE3	F8VZI0;A0A2R8Y891;P08237	ATP-dependent 6-phosphofructokinase, muscle type	PFKM	29	12717000	F8VZI0	TRUE	4	18.9062	18.7131	16.7834	16.3894	19.7903	16.8655	19.183	14.9609	19.3208	17.1146	18.578	14.9314	19.5162	14.6469	18.3859	16.6733	19.1129	17.2156	16.2955	15.0985	18.6803	14.8995	17.553	16.3971
PFKP	Q01813;Q5VSR5;A0A7I2V3Z0;P17858	Q01813;Q5VSR5;A0A7I2V3Z0;P17858	ATP-dependent 6-phosphofructokinase, platelet type;ATP-dependent 6-phosphofructokinase, liver type	PFKP;PFKL	32	670410	Q01813	TRUE	15	15.5962	15.3664	14.2958	14.0749	15.172	0	15.4711	0	15.3037	0	0	0	15.5183	0	14.9128	0	0	0	0	0	0	0	0	0
PFN1	CON__P02584;K7EJ44;P07737	CON__P02584;K7EJ44;P07737	Profilin-1	PFN1	9	7709500	CON__P02584	TRUE	3	17.7035	15.516	18.9953	19.4251	16.4923	19.0197	16.8263	19.2935	17.6423	17.7679	16.7347	18.5796	15.2969	18.6665	17.1846	18.4552	16.0758	18.3195	17.1971	19.2808	16.1909	19.3616	17.3118	17.6882
PGAM2	P15259;P18669	P15259;P18669	Phosphoglycerate mutase 2;Phosphoglycerate mutase 1	PGAM2;PGAM1	14	418290	P15259	TRUE	18	15.4436	15.3292	0	0	0	0	14.569	0	13.9298	0	0	0	14.3004	0	14.7894	0	0	0	0	0	0	0	0	0
PGAM5	F5GXG4;Q96HS1	F5GXG4;Q96HS1	Serine/threonine-protein phosphatase PGAM5, mitochondrial	PGAM5	9	19841000	F5GXG4	TRUE	2	0	0	20.9448	20.1309	18.3794	20.0563	17.9775	21.1397	17.3077	20.0735	17.7388	21.3323	17.0644	20.4893	16.6553	20.1588	17.3996	19.7506	16.9678	21.1638	17.3999	20.4123	17.484	22.8205
PGAP1	Q75T13;H7BZN8;A6NI33;B4DYY6	Q75T13	GPI inositol-deacylase	PGAP1	45	1597300	Q75T13	TRUE	7	13.8369	14.974	17.4193	16.9627	15.6995	14.5847	13.3942	14.3123	14.6861	21.1131	16.0987	15.1402	15.4877	15.9234	16.9939	20.0131	15.2036	16.6566	16.867	15.6818	15.3159	15.3253	15.7311	20.2139
PGK1	P00558;P07205	P00558;P07205	Phosphoglycerate kinase 1;Phosphoglycerate kinase 2	PGK1;PGK2	27	3442300	P00558	TRUE	3	15.9794	16.2418	16.8876	17.5949	14.6837	18.0963	14.8553	17.6449	16.1553	16.7418	14.8955	17.6861	16.5439	17.8512	16.2547	18.5131	15.7311	16.7428	15.4081	18.5489	16.991	18.7976	16.3847	18.9348
PGRMC1	O00264;U3KQM0;O15173	O00264	Membrane-associated progesterone receptor component 1	PGRMC1	8	48401000	O00264	TRUE	2	20.7356	21.1009	18.8047	18.8893	21.2299	19.0505	20.5158	20.1029	20.6044	19.3918	19.723	19.7345	21.042	19.5825	20.5921	19.0765	21.175	19.8593	20.3746	19.8018	20.3277	18.5028	20.6478	19.9517
PHB	P35232;C9JW96;C9JZ20;E7ESE2;E9PCW0	P35232;C9JW96;C9JZ20;E7ESE2;E9PCW0	Prohibitin	PHB	18	713420000	P35232	FALSE	0	25.0615	25.0831	22.7373	22.7592	24.7198	21.5365	24.7789	22.3845	24.5993	22.3966	23.7417	22.4976	24.7481	22.4152	24.5649	22.1397	24.6592	22.0924	24.2351	22.9391	25.014	22.2884	24.4597	24.0578
PHB2	Q99623;F5GY37;J3KPX7;A0A7I2V5F0;F5H3X6;F5GWA7;F5H0C5;F5H2D2;A0A3G2KQ93;U3KPZ5	Q99623;F5GY37;J3KPX7;A0A7I2V5F0;F5H3X6;F5GWA7	Prohibitin-2	PHB2	22	387330000	Q99623	FALSE	0	24.3589	24.2138	22.0031	21.7883	24.0673	20.6548	23.5046	21.886	23.3385	20.5926	23.6635	21.3377	23.9495	20.8465	23.9966	21.1231	23.8505	20.8257	23.8954	21.4079	23.5008	20.151	22.8025	21.1004
PHF5A	Q7RTV0	Q7RTV0	PHD finger-like domain-containing protein 5A	PHF5A	8	8133700	Q7RTV0	TRUE	4	17.9155	17.9123	19.0822	18.2867	17.866	18.6243	17.2886	17.0343	16.1776	17.6863	17.9117	19.1286	17.9759	19.0693	18.2735	18.6761	16.6145	17.8657	17.9446	19.1053	15.1494	16.5709	16.5161	18.0341
PHGDH	A0A286YFL2;A0A286YFA2;A0A286YF22;A0A2C9F2M7;O43175;A0A286YFM8;A0A286YER3;A0A286YFC8;A0A286YFB2;A0A286YF78;A0A286YFF3;A0A286YF34;A0A286YFK5	A0A286YFL2;A0A286YFA2;A0A286YF22;A0A2C9F2M7;O43175;A0A286YFM8;A0A286YER3;A0A286YFC8;A0A286YFB2;A0A286YF78	D-3-phosphoglycerate dehydrogenase	PHGDH	22	27961000	A0A286YFL2	TRUE	2	20.3891	20.3336	19.8617	20.0722	20.2449	18.8897	19.7948	17.9746	20.7399	17.4856	18.0576	18.9954	19.8517	18.4457	19.6546	18.0517	19.551	16.4343	18.5746	18.6115	19.5706	18.2929	18.6836	18.7447
PHKA1	A6NIT2;A6NMN0;P46020	A6NIT2;A6NMN0;P46020	Phosphorylase b kinase regulatory subunit alpha, skeletal muscle isoform	PHKA1	51	3392300	A6NIT2	TRUE	5	17.3713	16.8885	15.3735	15.6695	17.638	15.9026	16.9849	17.1412	16.7073	16.6594	16.599	15.7596	17.0302	15.8033	16.2346	16.8959	16.4823	17.1974	16.4319	16.1281	17.2121	16.6828	17.02	18.2724
PIGS	Q96S52	Q96S52	GPI transamidase component PIG-S	PIGS	23	357260	Q96S52	TRUE	8	15.4246	14.9423	13.8968	14.2977	15.3857	14.3156	14.7198	14.6894	14.6492	21.1131	15.1726	14.3134	14.8016	14.4377	14.1599	16.0976	15.9114	14.6131	14.5635	14.161	15.5122	13.902	15.6559	18.1407
PIN1	K7EN45;Q13526	K7EN45;Q13526	Peptidyl-prolyl cis-trans isomerase NIMA-interacting 1	PIN1	5	880850	K7EN45	TRUE	20	0	0	0	17.6647	0	18.0444	0	0	0	0	0	17.2707	0	0	0	0	0	0	0	17.8049	0	0	0	0
PKM	P14618;H3BTN5;B4DNK4;H3BR70;H3BQ34;H3BUW1;H3BTJ2;H3BT25;H3BU13;P30613	P14618;H3BTN5;B4DNK4;H3BR70;H3BQ34	Pyruvate kinase PKM;Pyruvate kinase	PKM	33	64133000	P14618	TRUE	1	21.5543	21.284	18.8565	19.0533	21.0639	17.8803	21.0434	16.8846	21.8136	17.8322	20.477	16.8368	21.6737	17.2627	21.1229	16.203	21.5739	16.561	20.7196	19.0882	21.1701	19.1018	20.9579	20.0583
PKP4	A0A0D9SF60;Q99569;B4DRK2;E9PHB5;E7EPC8;Q9UQB3	A0A0D9SF60;Q99569;B4DRK2;E9PHB5;E7EPC8;Q9UQB3	Plakophilin-4;Catenin delta-2	PKP4;CTNND2	66	147960	A0A0D9SF60	TRUE	14	0	12.8228	12.5582	0	13.2672	0	12.8421	0	13.1637	0	0	0	12.7528	0	12.3439	0	12.454	0	12.6247	0	12.5262	0	0	0
PLBD2	Q8NHP8	Q8NHP8	Putative phospholipase B-like 2;Putative phospholipase B-like 2 32 kDa form;Putative phospholipase B-like 2 45 kDa form	PLBD2	25	710660	Q8NHP8	TRUE	9	14.4449	14.4631	14.9316	14.2711	15.02	15.1025	13.9711	15.7624	14.3973	18.746	15.5222	14.828	13.4612	15.7679	15.2072	16.6315	14.6496	16.1775	14.9716	14.6735	14.0929	15.1966	14.7005	16.2657
PLCB1	H0YCJ2;A0A1B0GWB6;A0A087WW73;A0A087WT80;Q9NQ66;A0A1B0GW62;A0A0D9SGI7;A0A0D9SF51;A0A0D9SG17	H0YCJ2;A0A1B0GWB6;A0A087WW73;A0A087WT80;Q9NQ66;A0A1B0GW62;A0A0D9SGI7;A0A0D9SF51;A0A0D9SG17	Phosphoinositide phospholipase C;1-phosphatidylinositol 4,5-bisphosphate phosphodiesterase beta-1	PLCB1	42	137520	H0YCJ2	TRUE	14	12.868	0	13.1996	13.2106	0	13.618	11.9256	0	12.6299	0	0	0	14.4147	0	13.5815	0	12.4909	0	0	0	0	0	13.472	0
PLD3	Q8IV08;M0R2W7;M0R1F7	Q8IV08;M0R2W7;M0R1F7	Phospholipase D3	PLD3	18	5490700	Q8IV08	TRUE	2	17.0609	16.9592	17.3985	17.5506	17.2562	17.6491	17.0332	18.1799	17.1438	18.6011	17.008	18.0819	17.7032	17.7496	17.2405	18.0264	16.8575	17.714	16.8628	18.6153	17.6756	17.6401	17.7655	16.9292
PLEC	Q15149;H0YDN1;E9PMV1;A0A075B730;P58107;E9PKG0;E9PIA2;E9PQ28	Q15149;H0YDN1	Plectin	PLEC	290	31835000	Q15149	FALSE	0	19.7684	19.6958	20.7861	20.3015	19.5824	20.3153	19.6429	20.2181	20.0617	19.7602	20.1034	19.9928	19.3278	20.6953	20.2613	19.6756	19.0863	19.3295	19.7406	20.0482	19.1445	19.6387	19.0119	17.9722
PLXNA1	Q9UIW2;P51805	Q9UIW2;P51805	Plexin-A1;Plexin-A3	PLXNA1;PLXNA3	96	1095500	Q9UIW2	TRUE	5	15.2013	15.3964	13.6533	13.6218	15.8977	13.8275	15.0178	15.1794	15.254	21.1131	15.0279	13.5987	15.3502	14.5782	15.1385	20.0131	15.1018	14.2559	15.2569	13.9235	15.8614	12.8744	15.5037	20.2139
PLXNA2	O75051	O75051	Plexin-A2	PLXNA2	93	558880	O75051	TRUE	4	14.143	14.4881	12.6615	13.2881	15.2044	12.9091	13.3751	14.4338	14.0243	21.1131	12.3821	14.1209	14.4471	13.9611	14.5594	15.5688	14.0136	15.4381	13.7688	13.8982	14.2064	13.7011	13.6983	20.2139
PLXNA4	Q9HCM2	Q9HCM2	Plexin-A4	PLXNA4	93	3679200	Q9HCM2	TRUE	3	17.0068	17.0888	16.1657	16.8027	16.7431	16.269	16.6731	16.9361	16.7782	21.1131	15.6136	16.8767	17.2025	17.0222	16.1949	15.6916	17.485	15.4048	16.3004	17.4375	17.1312	16.4567	15.3124	14.8397
PLXNB2	O15031;A6QRG9;A0A087WU36	O15031;A6QRG9;A0A087WU36	Plexin-B2	PLXNB2	90	282000	O15031	TRUE	12	14.0687	13.3635	12.8526	14.1057	13.8188	13.7099	13.5826	12.9447	14.2677	21.1131	13.5586	13.9203	14.0078	13.3696	13.8623	15.5688	14.2361	15.4381	13.5427	13.7621	14.1985	13.1579	13.8153	20.2139
PNN	Q9H307;G3V5F0;G3V579	Q9H307	Pinin	PNN	34	6409900	Q9H307	FALSE	0	15.0713	15.0518	19.4921	18.7053	16.4183	19.0337	16.4146	19.0779	17.6401	17.6152	16.2236	18.0067	15.9694	18.4868	16.1824	17.9849	17.0469	17.8656	16.5682	19.5722	14.7999	17.5058	14.9177	14.7279
PNO1	F8WBJ6;Q9NRX1	F8WBJ6;Q9NRX1	RNA-binding protein PNO1	PNO1	8	277230	F8WBJ6	TRUE	21	15.7126	15.5937	0	0	0	0	0	0	0	0	0	0	0	0	0	0	15.1693	0	0	0	0	0	0	0
PNPLA6	M0R2C2;A0A384DVU0;Q8IY17	M0R2C2;A0A384DVU0;Q8IY17	Neuropathy target esterase	PNPLA6	14	408450	M0R2C2	TRUE	18	0	15.1102	0	0	0	0	14.1583	0	15.2294	0	0	0	14.2915	0	14.3434	0	15.694	0	0	0	0	0	0	0
POR	P16435;H0Y4R2;E7EMD0	P16435;H0Y4R2;E7EMD0	NADPH--cytochrome P450 reductase	POR	37	3874900	P16435	TRUE	5	17.2227	16.9905	16.2778	16.5654	18.004	16.8477	16.7729	15.5176	17.9249	21.1131	16.4349	15.763	17.5132	14.1599	16.2279	20.0131	17.7916	14.4612	15.2301	16.5516	16.8919	14.5627	14.787	20.2139
POTEF	A5A3E0;P0CG38;P0CG39	A5A3E0;P0CG38;P0CG39	POTE ankyrin domain family member F;POTE ankyrin domain family member I;POTE ankyrin domain family member J	POTEF;POTEI;POTEJ	54	678460	A5A3E0	TRUE	13	14.816	16.0548	15.3228	15.8183	19.0364	17.8353	15.5849	16.0787	15.1083	21.1131	19.3134	18.9391	19.0078	18.6538	15.2192	20.0131	14.5868	19.8849	19.0216	18.7497	14.2485	18.8407	19.0329	20.2139
PPAP2B	O14495;A0A286YF41;A0A286YEZ7;A0A286YES4	O14495;A0A286YF41;A0A286YEZ7;A0A286YES4	Lipid phosphate phosphohydrolase 3	PPAP2B	14	6747300	O14495	TRUE	4	16.5614	18.2272	18.6266	18.438	17.3886	18.0208	16.2245	17.5906	18.4494	18.028	16.6614	18.3625	18.0068	18.0798	17.7737	17.6396	17.8571	18.0962	17.3901	18.0956	17.6886	15.1063	17.371	15.3914
PPFIA2	G3V200;O75334;F8VWR9;H0YH95;H0YHK3;B1APN9;O75335	G3V200;O75334;F8VWR9;H0YH95;H0YHK3;B1APN9;O75335	Liprin-alpha-2;Liprin-alpha-4	PPFIA2;PPFIA4	64	35315	G3V200	TRUE	21	12.7352	0	13.1636	12.4552	0	0	0	0	0	0	0	0	0	0	0	0	0	0	0	0	0	0	0	0
PPFIA3	R4GN36	R4GN36		PPFIA3	36	3386300	R4GN36	TRUE	7	17.1442	16.8382	15.9193	15.1726	17.1002	16.8662	17.6089	15.6165	17.5799	21.1131	16.2668	16.4393	16.8086	17.8404	15.3207	14.9319	16.3153	15.4048	16.1086	15.8543	16.5658	15.737	14.4118	15.5464
PPIA	F8WE65;C9J5S7;P62937;A0A7I2V4V1;P0DN26;A0A0H2UH34;A0A0B4J2A2;A0A075B767;A0A075B759;Q9Y536;F5H284	F8WE65;C9J5S7;P62937;A0A7I2V4V1;P0DN26;A0A0H2UH34;A0A0B4J2A2;A0A075B767;A0A075B759;Q9Y536;F5H284	Peptidyl-prolyl cis-trans isomerase;Peptidyl-prolyl cis-trans isomerase A;Peptidyl-prolyl cis-trans isomerase A, N-terminally processed;Peptidyl-prolyl cis-trans isomerase A-like 4A/B/C;Peptidyl-prolyl cis-trans isomerase A-like 4D	PPIA;PPIAL4C;PPIAL4E;PPIAL4A;PPIAL4D	7	67427000	F8WE65	FALSE	0	20.0501	20.2938	21.8404	22.5838	17.5696	22.4792	18.7214	22.3166	18.9829	22.21	19.4597	20.8126	18.5813	22.2741	19.6857	23.4674	19.4132	23.5323	19.7072	23.2169	19.3505	21.4394	18.863	22.229
PPIB	P23284	P23284	Peptidyl-prolyl cis-trans isomerase B	PPIB	12	7211800	P23284	TRUE	1	18.402	17.6016	18.4932	18.4025	17.5937	17.8673	16.9982	18.0673	16.9984	19.4022	17.6895	18.3759	17.763	17.579	17.0984	19.2514	17.3042	18.2605	16.9286	18.3446	17.6749	18.6648	17.1975	18.6621
PPID	Q08752	Q08752	Peptidyl-prolyl cis-trans isomerase D	PPID	25	239780	Q08752	TRUE	18	0	0	13.1675	0	0	15.6505	0	0	0	0	0	0	0	0	0	0	0	0	0	15.7652	13.3246	16.6967	14.0858	0
PPIE	Q9UNP9;E9PK21;E9PKY5;E9PEQ6	Q9UNP9;E9PK21;E9PKY5;E9PEQ6	Peptidyl-prolyl cis-trans isomerase E;Peptidyl-prolyl cis-trans isomerase	PPIE	16	214730	Q9UNP9	TRUE	12	14.9824	14.9015	16.0621	15.167	0	16.5954	14.1781	15.011	0	0	0	15.9762	0	15.7296	0	18.0973	0	0	0	15.0562	0	14.6723	0	0
PPIG	A0A7I2V629;A0A7I2V5Q5;Q13427;A0A7I2V4W3;C9JN15;C9JM79;E9PG73;A0A7I2V4F2;C9J679	A0A7I2V629;A0A7I2V5Q5;Q13427;A0A7I2V4W3;C9JN15;C9JM79;E9PG73;A0A7I2V4F2	Peptidyl-prolyl cis-trans isomerase G;Peptidyl-prolyl cis-trans isomerase	PPIG	22	3391800	A0A7I2V629	TRUE	4	14.8641	14.1264	18.1081	18.1487	16.2102	17.2429	14.9941	17.8873	15.2449	16.2172	17.1029	18.7351	15.8953	17.4602	15.74	16.9594	15.6362	17.7008	16.1666	18.8571	15.6691	17.756	15.4603	18.711
PPIL1	Q9Y3C6	Q9Y3C6	Peptidyl-prolyl cis-trans isomerase-like 1	PPIL1	8	1005800	Q9Y3C6	TRUE	20	0	0	18.4083	0	0	17.7508	0	0	0	0	0	0	0	0	0	0	15.7134	0	0	17.462	0	0	0	0
PPP1CC	F8VYE8;P36873;F8VR82;F8W0W8;A0A087WYY5;E7ETD8;C9J9S3;C9JP48;F8WE71;H0Y3Y6	F8VYE8;P36873;F8VR82;F8W0W8;A0A087WYY5;E7ETD8	Serine/threonine-protein phosphatase;Serine/threonine-protein phosphatase PP1-gamma catalytic subunit	PPP1CC;PPP1CB	16	22761000	F8VYE8	TRUE	3	19.4572	19.524	19.051	19.1435	20.1999	18.8308	19.8428	19.0843	19.8743	17.6841	18.8714	19.3658	19.9012	18.4976	18.4646	17.5005	19.7988	17.9947	18.4319	18.9671	19.625	19.0309	18.6812	17.0447
PPP1R9B	Q96SB3	Q96SB3	Neurabin-2	PPP1R9B	31	8838600	Q96SB3	FALSE	0	17.7575	18.0015	17.4659	17.423	18.5245	16.1233	18.1669	18.763	17.9531	20.6594	19.2121	18.7298	16.5988	17.2459	17.7509	19.5546	17.7408	19.835	18.4981	17.6706	17.8895	18.4229	16.6781	17.8606
PPP2CA	P67775;P62714;E7ESG8;H0YBN9;E5RI56;H0YC23;E5RFI3;E5RHP4;E5RHC1	P67775;P62714	Serine/threonine-protein phosphatase 2A catalytic subunit alpha isoform;Serine/threonine-protein phosphatase 2A catalytic subunit beta isoform	PPP2CA;PPP2CB	16	14496000	P67775	TRUE	5	19.0875	19.3821	17.5393	18.7778	18.4042	18.4158	19.1894	18.2162	19.2611	18.0443	18.3688	18.2456	19.3703	17.9479	18.9275	18.3668	19.433	18.5769	18.381	18.3688	19.072	18.291	17.8709	19.3633
PPP2R1A	P30153;B3KQV6;C9J9C1;E9PH38;P30154;H0YDG7;E9PPI5;E9PHZ6;E9PNM7	P30153;B3KQV6	Serine/threonine-protein phosphatase 2A 65 kDa regulatory subunit A alpha isoform	PPP2R1A	32	39335000	P30153	FALSE	0	20.7731	20.6378	18.6796	19.1978	20.512	19.1605	20.5047	19.2681	20.9508	18.317	20.0106	19.4245	20.5973	19.1812	19.9174	19.3604	20.08	19.6602	19.8144	19.9374	20.3369	19.956	19.5194	20.8183
PPP2R2A	P63151;E5RFR9;A0A590UJJ1;A0A590UJY3;Q66LE6;E5RIY1;Q00005;H0YB06;Q9Y2T4	P63151;E5RFR9;A0A590UJJ1;A0A590UJY3;Q66LE6	Serine/threonine-protein phosphatase 2A 55 kDa regulatory subunit B alpha isoform;Serine/threonine-protein phosphatase 2A 55 kDa regulatory subunit B delta isoform	PPP2R2A;PPP2R2D	24	4922400	P63151	TRUE	2	17.446	17.1078	17.1198	16.9093	16.9746	17.0632	17.3058	17.407	17.6309	21.1131	16.6217	16.1092	17.3681	16.8036	16.4439	16.5944	17.9539	16.7554	16.0533	17.5237	17.7434	17.6267	16.8465	17.7688
PPP2R5D	E9PFR3;Q14738;H0YJU0;H7C5Q9;Q96B13;H0Y8C4;H0YJ75;Q13362	E9PFR3;Q14738;H0YJU0;H7C5Q9;Q96B13;H0Y8C4;H0YJ75;Q13362	Serine/threonine-protein phosphatase 2A 56 kDa regulatory subunit delta isoform;Serine/threonine-protein phosphatase 2A 56 kDa regulatory subunit gamma isoform	PPP2R5D;PPP2R5C	28	224200	E9PFR3	TRUE	15	14.7273	14.4485	15.6175	18.6313	19.0364	15.3369	14.1007	18.9212	14.8365	21.1131	19.3134	18.9391	19.0078	18.6538	18.9231	20.0131	14.7344	19.8849	19.0216	13.9788	19.0657	14.7336	19.0329	20.2139
PPP2R5E	Q16537	Q16537	Serine/threonine-protein phosphatase 2A 56 kDa regulatory subunit epsilon isoform	PPP2R5E	21	2820000	Q16537	TRUE	6	17.6332	15.9211	14.5746	15.2436	16.6606	14.3917	16.7617	14.4179	17.277	21.1131	15.708	14.054	17.4893	14.453	15.4032	20.0131	16.922	19.8849	15.0506	14.0048	17.3654	13.877	15.226	15.3894
PPP3CA	Q08209;E9PPC8;E9PK68;E7ETC2;Q5F2F8;P16298;H0YB02;G3V111;P48454	Q08209;E9PPC8;E9PK68;E7ETC2;Q5F2F8;P16298	Serine/threonine-protein phosphatase 2B catalytic subunit alpha isoform;Serine/threonine-protein phosphatase;Serine/threonine-protein phosphatase 2B catalytic subunit beta isoform	PPP3CA;PPP3CB	23	5222500	Q08209	TRUE	6	17.2864	17.3617	14.4844	14.1483	18.1585	16.4874	18.1438	15.3582	18.1226	21.1131	16.8255	16.6386	17.6041	15.0538	17.3277	20.0131	17.8653	17.9062	15.7197	16.5002	18.0192	16.3429	16.9059	17.7947
PPP3R1	F6U1T9;D3YTA9;P63098;H7BYZ3	F6U1T9;D3YTA9;P63098;H7BYZ3	Calcineurin subunit B type 1	PPP3R1	9	11829000	F6U1T9	TRUE	5	17.1541	18.4073	17.0837	16.2604	19.491	16.9387	19.3475	16.2791	19.4519	21.1131	17.8629	16.6331	17.2939	17.1339	18.8925	17.2103	19.3303	16.6986	17.2691	18.5224	19.5528	16.3577	17.2791	20.206
PRDX1	Q06830;A0A0A0MSI0;A0A0A0MRQ5	Q06830;A0A0A0MSI0;A0A0A0MRQ5	Peroxiredoxin-1	PRDX1	15	28253000	Q06830	TRUE	2	20.8054	20.3965	18.0538	17.2773	20.2254	18.4738	20.3627	18.2373	20.1894	17.9231	19.159	15.533	19.9483	15.7874	19.6839	17.6815	20.0789	18.6408	18.4243	18.5594	19.697	18.4829	19.1495	19.9731
PRDX2	P32119	P32119	Peroxiredoxin-2	PRDX2	13	8506600	P32119	TRUE	2	18.9158	16.0475	16.7769	17.0624	18.0675	16.6983	18.0295	17.0627	19.608	17.4224	18.7158	16.7387	18.2134	15.9291	18.3685	17.1907	18.1693	17.2423	16.8585	13.0204	18.0035	16.6169	18.0449	18.7118
PRDX3	P30048	P30048	Thioredoxin-dependent peroxide reductase, mitochondrial	PRDX3	15	6905000	P30048	TRUE	7	17.8647	18.0008	14.7771	14.5885	18.4983	15.0529	18.038	15.6228	18.3851	16.4875	16.2091	15.0611	18.6343	14.3397	18.0059	16.6339	18.4127	17.4365	16.5503	16.2792	18.0669	14.6912	18.3176	17.1322
PRDX4	Q13162;H7C3T4;A6NG45	Q13162;H7C3T4	Peroxiredoxin-4	PRDX4	16	3212100	Q13162	TRUE	11	17.0186	16.8919	0	0	16.581	0	17.9128	0	17.6383	0	0	0	17.2088	15.5667	16.4706	0	17.4088	0	15.8408	0	15.914	14.4849	16.7517	0
PREP	A0A499FJL1;P48147	A0A499FJL1;P48147	Prolyl endopeptidase	PREP	42	18670	A0A499FJL1	TRUE	23	0	0	0	0	0	0	0	14.0705	0	0	0	0	0	0	0	0	0	0	0	0	0	0	0	0
PRKACA	A0A7I2V5J4;P17612;A0A7I2YQ82;Q15136;B7Z708;K7ERP6	A0A7I2V5J4;P17612;A0A7I2YQ82;Q15136;B7Z708;K7ERP6	cAMP-dependent protein kinase catalytic subunit alpha	PRKACA;KIN27	14	14563000	A0A7I2V5J4	FALSE	0	18.8671	19.1892	18.0482	18.5705	19.656	19.1052	18.7809	18.5843	18.9308	18.548	18.1888	17.6853	18.9519	18.3022	18.4283	17.8015	18.8251	18.51	18.1562	18.6404	19.0742	18.4862	17.7667	18.392
PRKACB	A0A087WVC4;A0A0A0MS54;P22694;B1APG1;B1APG0;B1APG2;B1APF8;B1APF9;B1APG3;B1APF7	A0A087WVC4;A0A0A0MS54;P22694;B1APG1;B1APG0;B1APG2;B1APF8;B1APF9;B1APG3	cAMP-dependent protein kinase catalytic subunit beta	PRKACB	17	844830	A0A087WVC4	TRUE	17	15.046	15.0398	0	15.5927	16.4716	16.1226	15.691	0	0	0	0	0	16.2993	0	0	0	0	0	0	0	0	0	0	0
PRKAR1A	K7EPB2;P10644;K7EPR5;K7EQK3;K7EMU2;X6RAV4;K7EMZ6;K7EM13;K7EIE5;K7EID3;K7EJ40;K7EK41	K7EPB2;P10644;K7EPR5;K7EQK3;K7EMU2;X6RAV4;K7EMZ6;K7EM13;K7EIE5;K7EID3;K7EJ40;K7EK41	cAMP-dependent protein kinase type I-alpha regulatory subunit;cAMP-dependent protein kinase type I-alpha regulatory subunit, N-terminally processed	PRKAR1A	14	2168400	K7EPB2	TRUE	11	15.8355	14.9287	15.3102	16.3924	15.3657	16.0578	0	0	17.2134	0	0	0	17.0821	16.3709	0	0	17.9737	0	16.1924	0	16.2267	0	17.6512	0
PRKAR1B	H7BYW5;C9JSK5;P31321	H7BYW5;C9JSK5;P31321	cAMP-dependent protein kinase type I-beta regulatory subunit	PRKAR1B	12	3366200	H7BYW5	TRUE	8	17.2669	17.3556	16.6608	16.3705	16.8597	16.5317	17.3188	16.8262	17.1445	16.6594	16.8633	16.1492	16.4358	16.0904	16.1474	17.0336	17.2649	17.1974	16.2455	16.1939	16.727	16.638	17.2316	17.4394
PRKAR2A	P13861;H7C4A9;C9J830	P13861	cAMP-dependent protein kinase type II-alpha regulatory subunit	PRKAR2A	24	4176900	P13861	TRUE	4	16.7508	16.912	16.1298	16.856	17.3647	17.4922	16.5553	17.0685	17.3969	21.1131	17.124	17.0688	16.3466	16.7512	17.2772	17.9184	17.3648	17.2222	17.2279	17.439	17.7363	16.9201	15.3079	17.0209
PRKAR2B	P31323;H7C330;H7C1L0	P31323	cAMP-dependent protein kinase type II-beta regulatory subunit	PRKAR2B	21	26811000	P31323	FALSE	0	19.6865	19.8014	18.5537	19.3349	19.8819	19.7427	19.5784	19.6351	19.6018	18.6827	18.8183	19.5222	19.7752	19.4909	19.5738	19.6988	20.0029	20.1176	18.9878	19.9613	20.1481	19.7673	19.5422	20.7363
PRKCB	P05771;P17252	P05771;P17252	Protein kinase C beta type;Protein kinase C alpha type	PRKCB;PRKCA	35	513150	P05771	TRUE	8	14.0583	14.1613	14.509	14.6564	14.2642	15.1477	14.5278	14.9194	14.2853	21.1131	15.0161	14.8189	14.1749	14.9809	12.7954	15.8801	14.2427	16.1775	14.5443	14.5277	14.5676	14.6947	13.9741	20.2139
PRKRA	O75569;A0A7I2YQ87;A0A7I2V5H3;G5E9Q4;A0A7I2V5C2;A0A7I2V3L6;B4DJC7;A0A7I2V2I8;A0A7I2V3J2;A0A7I2V593;A0A7I2V2P4;F8WEG8;C9JMM3;A0A7I2V315;A0A7I2V332	O75569;A0A7I2YQ87;A0A7I2V5H3	Interferon-inducible double-stranded RNA-dependent protein kinase activator A	PRKRA	14	77048000	O75569	FALSE	0	20.247	20.3884	22.0668	21.9714	19.6713	21.5211	21.7331	20.2637	20.6726	21.2799	21.4626	20.8947	20.6777	21.5553	21.4857	20.2516	20.7683	21.9636	20.7073	20.469	20.2074	21.9648	22.0182	19.4608
PRMT1	E9PKG1;Q99873;E9PQ98;E9PIX6;E9PNR9;H0YDE4;E9PMW9;Q9NR22	E9PKG1;Q99873;E9PQ98;E9PIX6;E9PNR9;H0YDE4	Protein arginine N-methyltransferase 1	PRMT1	20	5560100	E9PKG1	TRUE	7	18.7947	18.4545	14.3958	17.294	17.4193	15.8623	17.7054	15.9239	17.1515	21.1131	17.4974	15.2449	17.2589	16.1059	16.5307	16.064	17.8973	16.7519	17.3152	16.8608	17.472	15.628	17.3815	18.2137
PRMT5	O14744;H0YJD3;G3V580;G3V2X6;C9JSX3;H0YJX6;G3V507;G3V2F5;G3V5L5;G3V2L6	O14744	Protein arginine N-methyltransferase 5;Protein arginine N-methyltransferase 5, N-terminally processed	PRMT5	32	1858500	O14744	TRUE	11	16.4613	16.42	0	13.9227	15.5821	0	16.6056	0	16.5908	0	0	0	16.4331	0	16.125	0	16.9041	0	15.0487	13.9521	15.8991	0	15.6618	0
PRPF19	Q9UMS4;F5GY56;H0YGF3	Q9UMS4;F5GY56	Pre-mRNA-processing factor 19	PRPF19	19	7317400	Q9UMS4	FALSE	0	17.3736	17.7534	18.9622	18.0883	18.7377	16.9285	16.3386	17.8782	17.9995	19.7952	17.3408	17.6879	17.9649	17.845	16.2719	19.5333	16.8793	18.5154	16.9451	18.6385	17.9791	18.2494	16.9067	17.536
PRPF38A	Q8NAV1	Q8NAV1	Pre-mRNA-splicing factor 38A	PRPF38A	14	489090	Q8NAV1	TRUE	17	0	0	15.5687	16.2404	0	16.5984	0	0	15.369	0	0	0	0	15.9982	0	0	0	0	0	17.6792	0	16.6265	0	0
PRPF40A	A0A7N4I394;O75400;H0YG38;F5H578;F8VU11;Q6NWY9	A0A7N4I394;O75400	Pre-mRNA-processing factor 40 homolog A	PRPF40A	36	5679300	A0A7N4I394	TRUE	2	17.7273	17.7644	18.5354	17.873	17.1677	17.8794	16.3187	17.7866	17.383	21.1131	15.5916	17.5825	16.948	17.478	16.6468	15.2872	17.4312	16.8806	17.2419	18.3086	17.6387	17.7529	16.799	17.7668
PRPF4B	Q13523;H0YDJ3	Q13523	Serine/threonine-protein kinase PRP4 homolog	PRPF4B	41	2373800	Q13523	TRUE	3	15.9838	15.5848	16.2714	16.6261	15.841	16.2005	16.0591	16.8512	16.2528	21.1131	15.7131	16.0938	16.1542	16.5961	16.6394	16.7448	15.9062	15.6965	15.5966	16.8003	15.4661	16.6158	14.9755	16.6206
PRPF6	O94906	O94906	Pre-mRNA-processing factor 6	PRPF6	56	1732000	O94906	TRUE	6	16.602	16.5777	16.0831	14.7631	15.5263	14.7198	15.2929	14.1829	16.7428	21.1131	16.4369	14.4785	15.9387	14.657	15.8555	20.0131	15.98	19.8849	15.8064	13.8793	16.1792	14.2944	15.7426	20.2139
PRPF8	Q6P2Q9;I3L0J9;I3L3Z8	Q6P2Q9	Pre-mRNA-processing-splicing factor 8	PRPF8	127	5814300	Q6P2Q9	FALSE	0	17.5803	17.4004	18.4079	18.1154	16.4394	17.6456	16.9789	17.7461	17.2585	17.3533	16.3994	17.8799	17.3776	17.6227	16.5126	17.719	17.4668	18.495	17.0795	18.5945	17.2908	17.7609	16.3896	13.9296
PRPS1	P60891;B1ALA9;A0A2R8Y7H4;A0A6Q8PG82;A0A6Q8PHI4;A0A6Q8PEU0;A0A0B4J207;H7C540;B1ALA7;A0A6Q8PHK9;A0A6Q8PGP2;P21108;Q15244;A0A0A0MRQ9;A0A6Q8PGX9;A0A6Q8PG13;A0A6Q8PGF9;A0A6Q8PG31	P60891;B1ALA9;A0A2R8Y7H4	Ribose-phosphate pyrophosphokinase 1	PRPS1	16	16129000	P60891	TRUE	3	19.7716	19.564	18.1149	16.7883	18.8193	18.5357	18.9126	16.865	18.8717	17.5203	16.2624	15.5323	18.8041	18.9699	19.1823	17.3882	18.2304	16.9555	17.5301	18.9197	19.7982	19.9268	20.1288	16.4833
PRPS2	P11908;A6NMS2;D3YTJ7	P11908	Ribose-phosphate pyrophosphokinase 2	PRPS2	16	2484500	P11908	TRUE	14	15.1961	15.5189	0	0	0	0	0	0	0	0	0	0	16.8826	16.5907	17.1416	18.311	0	0	0	18.4806	15.6051	0	18.6322	22.5587
PRPSAP1	C9J168;B4DP31;Q14558;C9JUN4;C9JKT9;C9JNQ3;I3L4G9	C9J168;B4DP31;Q14558;C9JUN4	Phosphoribosyl pyrophosphate synthase-associated protein 1	PRPSAP1	15	1127800	C9J168	TRUE	15	17.0398	17.0383	0	0	15.0973	0	15.439	0	14.8279	0	0	0	0	0	0	0	15.8091	0	14.5878	0	16.1665	0	15.3508	0
PRPSAP2	O60256;E7EPA1;C9JJS3;C9K0K7;I3L0S1;C9JDU5;C9JDH0;E7EW35;I3L331;I3L164	O60256;E7EPA1;C9JJS3;C9K0K7;I3L0S1;C9JDU5	Phosphoribosyl pyrophosphate synthase-associated protein 2	PRPSAP2	23	4628200	O60256	TRUE	9	18.564	18.0164	15.5016	14.2142	16.6365	0	18.5586	0	17.0296	0	0	0	16.1058	13.4028	16.6715	0	16.5992	0	16.0299	0	18.231	15.1758	16.1243	0
PRRC2C	E7EPN9;Q9Y520;A0A2R8Y7F4;A0A2R8YET2;H7C5N8	E7EPN9;Q9Y520	Protein PRRC2C	PRRC2C	100	244040	E7EPN9	TRUE	14	0	0	13.7164	14.1955	0	13.9503	0	15.0923	0	0	14.9283	14.8909	0	12.5641	0	0	0	0	0	15.7876	0	15.042	0	15.8265
PRSS1	H0Y8D1;A6XMV8;CON__P07477;A0A0J9YYC8;E7EQ64;A6XMV9;Q8NHM4;P07478;P07477	H0Y8D1;A6XMV8;CON__P07477;A0A0J9YYC8;E7EQ64;A6XMV9;Q8NHM4;P07478;P07477	Putative trypsin-6;Trypsin-2;Trypsin-1;Alpha-trypsin chain 1;Alpha-trypsin chain 2	PRSS1;PRSS3P2;PRSS2	6	117040000	H0Y8D1	FALSE	0	19.7069	20.1818	20.5707	20.7707	22.6459	23.0411	21.7964	23.2263	21.1791	23.2898	21.2118	23.0464	21.4509	21.5176	20.4484	23.5358	21.0426	23.2414	20.7127	22.5645	21.6128	22.7424	21.9973	24.6054
PSD3	B4DKF8;E5RJ29;Q9NYI0;A0A087X1Z0;A0A087WXD8	B4DKF8;E5RJ29;Q9NYI0;A0A087X1Z0;A0A087WXD8	PH and SEC7 domain-containing protein 3	PSD3	22	104100	B4DKF8	TRUE	8	15.8403	16.0031	15.5402	15.8399	14.3496	16.6463	16.5645	14.9959	16.1982	21.1131	19.3134	15.2834	15.7406	15.6554	15.4082	16.4139	15.92	16.8267	13.6808	16.067	16.5923	15.8407	16.3447	17.163
PSIP1	O75475	O75475	PC4 and SFRS1-interacting protein	PSIP1	28	997100	O75475	TRUE	12	14.8958	14.7587	0	0	14.6619	14.7121	14.7571	0	14.7206	0	0	0	14.7124	0	14.1253	0	18.9927	0	0	14.8412	15.8353	0	15.5051	0
PSMA1	P25786;F5GX11;B4DEV8	P25786;F5GX11	Proteasome subunit alpha type-1	PSMA1	17	165070000	P25786	TRUE	3	23.0271	22.9353	18.8311	18.6567	22.0959	16.1033	22.5025	18.969	22.7897	19.2955	21.6997	18.0946	23.0305	16.1805	22.5817	19.7763	23.015	17.7764	22.2966	18.8063	22.7852	17.4845	22.783	19.684
PSMA2	A0A024RA52;P25787;A0A7I2V2H3;A0A7I2YQP7;C9JCK5;H3BT36	A0A024RA52;P25787;A0A7I2V2H3	Proteasome subunit alpha type;Proteasome subunit alpha type-2	PSMA2	13	92607000	A0A024RA52	TRUE	2	22.4257	22.182	17.0812	16.7837	21.7176	15.3284	21.2419	15.1881	21.9801	19.0058	20.9005	17.5	21.9041	16.1521	21.6797	19.1343	22.4245	17.3473	21.6219	16.1625	22.1292	17.3666	21.5829	19.4474
PSMA3	P25788;G3V4X5;G3V3W4;G3V5N4	P25788	Proteasome subunit alpha type-3	PSMA3	13	218530000	P25788	TRUE	2	23.4588	23.3173	18.4195	18.8459	23.0577	16.7112	22.9042	18.2754	23.3857	18.6591	22.3926	18.1214	23.2897	17.2132	22.6888	19.1864	23.5952	17.5298	22.3513	19.3557	23.3175	17.7487	22.7939	17.7769
PSMA4	P25789;H0YMZ1;H0YN18;H0YL69;H0YMA1;H0YLC2;H0YKT8;H0YMI6;H0YKS0;H0YLS6;H0YMV3	P25789;H0YMZ1;H0YN18;H0YL69;H0YMA1;H0YLC2;H0YKT8;H0YMI6	Proteasome subunit alpha type-4;Proteasome subunit alpha type;Proteasome subunit beta type	PSMA4	13	161730000	P25789	TRUE	3	23.2793	23.117	19.1326	18.8222	22.2079	16.4129	22.1767	17.8458	22.9275	18.5761	21.5066	16.172	22.7671	18.6718	22.3872	18.3483	23.0506	18.0235	21.7618	18.7802	23.1345	17.6745	22.7049	20.4894
PSMA5	P28066	P28066	Proteasome subunit alpha type-5	PSMA5	11	267060000	P28066	TRUE	4	23.7644	23.7099	19.2352	19.5978	23.0182	18.3473	23.2779	17.5819	23.6119	18.8285	22.3933	17.963	23.448	17.9716	23.0042	18.917	23.8441	17.8382	23.0528	18.392	23.6489	18.1969	23.1693	19.655
PSMA6	G3V5Z7;P60900;G3V295;G3V3I1;G3V3U4;G3V4S5;G3V2S7;H0YJC4	G3V5Z7;P60900;G3V295;G3V3I1;G3V3U4	Proteasome subunit alpha type;Proteasome subunit alpha type-6	PSMA6	17	155940000	G3V5Z7	TRUE	2	23.1439	23.0595	18.667	18.0437	22.1641	15.9901	22.1137	18.4595	22.8022	19.6851	21.9285	18.7858	22.7187	16.7193	22.3493	18.9721	23.1768	16.9268	21.9075	18.8697	22.8084	18.6674	22.6317	20.4232
PSMA7	O14818;H0Y586;Q8TAA3;A0A087WYS6;F5GY34	O14818;H0Y586	Proteasome subunit alpha type-7	PSMA7	14	213760000	O14818	TRUE	3	23.4469	23.3445	18.2275	18.4707	22.9969	17.6609	22.7558	17.8719	22.9918	19.409	22.2939	17.7754	23.2315	16.7311	22.9257	19.2195	23.3561	17.4796	22.9401	19.3872	23.3229	16.9968	22.7765	19.3664
PSMB1	P20618	P20618	Proteasome subunit beta type-1	PSMB1	14	165460000	P20618	TRUE	1	22.9858	23.1084	17.2093	17.2956	22.3852	16.4673	22.5612	16.9422	22.7857	20.2304	21.527	17.4117	22.9934	16.2007	22.394	18.3649	23.0887	17.1933	22.3208	15.8828	22.9855	15.3396	22.376	19.2133
PSMB2	P49721;A0A087WVV1	P49721	Proteasome subunit beta type-2	PSMB2	10	65076000	P49721	TRUE	5	22.007	21.7425	15.9714	16.2652	21.1089	16.1576	21.4493	16.8288	21.6277	21.1131	20.5583	16.8134	20.6925	16.9703	20.9794	18.5149	21.3548	16.1949	20.914	16.2231	21.8374	17.0016	21.2454	20.6173
PSMB3	A0A087WUL2;A0A087WXQ8;A0A087WY10	A0A087WUL2;A0A087WXQ8;A0A087WY10		PSMB3	9	463050	A0A087WUL2	TRUE	20	0	0	0	0	0	0	15.8773	0	14.649	0	0	0	15.2552	0	0	0	15.5467	0	0	0	0	0	0	0
PSMB3.1	P49720	P49720	Proteasome subunit beta type-3	PSMB3	9	48598000	P49720	TRUE	5	20.5164	20.4492	15.3509	16.2275	20.6893	16.334	21.1007	17.0782	20.4467	21.1131	20.315	16.1253	20.6974	15.3394	20.1813	17.126	22.1707	16.1949	19.5171	15.7135	22.1122	15.5705	21.5668	18.789
PSMB4	P28070	P28070	Proteasome subunit beta type-4	PSMB4	11	29009000	P28070	TRUE	7	20.2389	20.2287	16.3392	15.5521	20.1878	16.598	20.1406	15.8501	20.3121	19.3969	18.3221	16.4753	20.0605	16.3219	19.6701	17.5789	20.9577	16.5833	19.4656	15.8513	20.876	16.15	20.4613	17.7965
PSMB5	P28074;H0YJM8	P28074;H0YJM8	Proteasome subunit beta type-5	PSMB5	15	66559000	P28074	TRUE	6	21.4479	21.2893	16.9576	15.7602	21.3264	15.3083	21.1922	16.9758	21.7139	21.1131	20.0775	17.5879	21.7373	17.8737	20.8912	18.0342	21.906	16.1949	21.5797	15.6941	21.42	17.0603	20.8956	18.4733
PSMB6	P28072;A0A087X2I4;I3L3X7	P28072;A0A087X2I4	Proteasome subunit beta type-6;Proteasome subunit beta type	PSMB6	11	31170000	P28072	TRUE	8	19.2753	19.4404	17.4953	17.027	20.5704	16.643	20.7039	17.1209	21.0036	21.1131	18.6835	15.9914	20.1863	17.0571	20.6084	17.4414	20.2476	16.6756	20.3695	16.3999	20.1931	17.2746	19.5209	17.7061
PSMB7	Q99436;Q5TBG5	Q99436;Q5TBG5	Proteasome subunit beta type-7;Proteasome subunit beta type	PSMB7	11	126040000	Q99436	TRUE	2	22.9419	22.7423	18.7189	17.8926	21.8281	16.7075	21.9576	17.7957	22.4521	17.7811	22.2179	17.2916	22.3026	18.1487	22.122	18.8776	22.3735	16.9963	22.1214	17.3874	22.245	17.6799	22.1981	19.0434
PSMB8	Q5JNW7;A0A140T998;X5D2R7;P28062	Q5JNW7;A0A140T998;X5D2R7;P28062	Proteasome subunit beta type;Proteasome subunit beta type-8	PSMB8;PSM8	17	5997100	Q5JNW7	TRUE	9	18.6475	18.6528	16.3145	15.616	17.3827	15.7827	17.9888	16.1105	18.1414	21.1131	16.5464	15.9714	18.4244	16.1257	17.17	16.771	18.4775	17.4147	17.0431	16.1417	17.9354	15.7712	16.95	17.3657
PSMC1	P62191;G3V4X1	P62191	26S protease regulatory subunit 4	PSMC1	25	237000000	P62191	FALSE	0	23.041	23.1003	21.5602	20.0651	22.9506	21.9136	23.0536	21.6716	22.8084	22.2414	23.0131	21.8698	23.0232	22.9248	23.3178	20.7602	22.899	21.8478	22.9593	20.3205	23.0646	19.8422	23.4695	19.6185
PSMC2	P35998;C9JX88;C9JLS9	P35998;C9JX88	26S protease regulatory subunit 7	PSMC2	28	174420000	P35998	FALSE	0	23.2107	23.1247	20.2676	19.9942	22.4426	19.275	22.2623	19.6089	22.8453	18.3849	22.3314	19.6941	22.7582	19.6808	22.3822	17.5235	22.9649	18	22.4961	20.0122	23.2732	19.8398	22.6141	20.363
PSMC3	R4GNH3;P17980;E9PM69;E9PKD5;E9PMD8;E9PN50;E9PLG2	R4GNH3;P17980;E9PM69;E9PKD5;E9PMD8;E9PN50	26S protease regulatory subunit 6A	PSMC3	26	145230000	R4GNH3	FALSE	0	22.924	22.9926	20.0399	19.7873	21.9646	18.7892	22.3545	19.0938	22.6312	17.9961	21.6924	19.1734	22.441	19.2841	22.0058	19.2046	22.5796	19.3887	22.0716	18.932	23.0136	18.8215	22.4801	20.221
PSMC4	P43686	P43686	26S protease regulatory subunit 6B	PSMC4	25	117840000	P43686	TRUE	1	22.3171	22.3637	19.3825	19.729	21.9224	18.7594	22.0394	18.5799	22.2708	18.202	21.3911	18.9734	22.1843	19.2606	22.0877	17.1372	22.1885	17.9147	21.8394	19.5148	22.707	19.3707	22.4347	20.7474
PSMC5	P62195;J3QSA9;J3KRP2;J3QQM1;J3QLH6;J3QRW1;J3QSE0;J3QRR3;A0A6Q8PGU6;Q8NB90	P62195;J3QSA9;J3KRP2;J3QQM1;J3QLH6	26S protease regulatory subunit 8	PSMC5	24	224540000	P62195	FALSE	0	23.5847	23.5526	20.6053	20.6351	22.6575	19.1582	22.7699	19.5911	23.1532	18.4788	22.8948	20.3013	23.0213	19.6315	22.8346	20.7306	23.3196	16.5001	22.5536	20.4809	23.6763	20.1676	23.0914	19.8183
PSMC6	A0A087X2I1;P62333;H0YJC0;H0YJS8;H0YJX2;H0YJE9;H0YJT1	A0A087X2I1;P62333;H0YJC0	26S protease regulatory subunit 10B	PSMC6	23	216240000	A0A087X2I1	TRUE	1	23.3492	23.3134	20.2179	20.3215	22.7754	18.8536	23.0439	18.1421	23.1242	18.6773	22.6834	19.9611	23.0594	19.5882	22.8392	18.1617	23.1356	15.6965	22.5375	20.2073	23.4768	19.953	23.1526	20.4205
PSMD1	Q99460;A0A087WW66;A0A7I2V523;A0A7I2V641;A0A7I2YQY1;A0A7I2V262;A0A7I2V5C8;A0A7I2V2K8;A0A7I2V479;A0A7I2V4X0;A0A7I2YQI9;A0A7I2V491;A0A7I2V4A5;C9J9M4;H7BZR6;F8WCE3	Q99460;A0A087WW66;A0A7I2V523;A0A7I2V641;A0A7I2YQY1;A0A7I2V262;A0A7I2V5C8;A0A7I2V2K8;A0A7I2V479;A0A7I2V4X0;A0A7I2YQI9;A0A7I2V491	26S proteasome non-ATPase regulatory subunit 1	PSMD1	47	120180000	Q99460	FALSE	0	22.5113	22.506	19.5206	19.5252	21.9789	18.6099	21.8334	18.6351	22.1118	17.1084	21.7969	19.567	22.3188	18.9233	21.8558	18.7001	22.5601	18.7033	21.6936	19.4464	22.881	19.0051	22.2877	20.085
PSMD11	O00231;J3QRY4;J3QS13;J3KSW3	O00231	26S proteasome non-ATPase regulatory subunit 11	PSMD11	27	182100000	O00231	FALSE	0	23.3017	23.3276	20.0259	20.1443	22.3561	19.1138	22.648	18.8863	22.6938	18.9093	21.9706	19.1772	22.8704	19.058	22.5058	17.7818	23.0825	19.1306	21.8762	19.7933	23.3792	19.8704	22.8689	20.3628
PSMD12	O00232;J3KTJ5;J3KSK1	O00232	26S proteasome non-ATPase regulatory subunit 12	PSMD12	25	87129000	O00232	FALSE	0	22.1335	22.1049	19.235	19.0102	21.3284	17.6281	21.3588	18.2331	21.8144	17.0744	21.1501	18.1311	21.7067	18.6673	21.4343	16.6626	22.1531	18.4776	21.4082	19.0123	22.4343	18.5033	21.4281	19.3292
PSMD13	Q9UNM6;J3KNQ3;A0A087WUL9;E9PL38;H0YD73;E9PQG3;E9PPD2;F8W8J6	Q9UNM6;J3KNQ3;A0A087WUL9;E9PL38	26S proteasome non-ATPase regulatory subunit 13	PSMD13	26	105100000	Q9UNM6	FALSE	0	22.5422	22.487	19.4539	19.5881	21.8388	17.9438	21.866	17.62	21.8997	17.2929	21.4041	17.0816	21.9208	18.5966	21.7894	19.5669	22.1422	15.8138	21.7531	18.9559	22.2259	18.8963	21.6875	17.6248
PSMD14	O00487;C9JW37	O00487	26S proteasome non-ATPase regulatory subunit 14	PSMD14	15	117910000	O00487	FALSE	0	22.9135	22.9973	19.3108	19.3017	21.2912	18.3509	21.8296	18.7173	22.6462	20.7895	21.3363	18.1537	22.0794	18.6458	21.2367	18.2083	22.5739	18.1525	21.0986	18.9227	22.7134	18.1994	22.1027	19.7468
PSMD2	Q13200;H7C1H2;C9JPC0;H7C2Q3;F8WBS8	Q13200	26S proteasome non-ATPase regulatory subunit 2	PSMD2	49	108200000	Q13200	FALSE	0	22.5052	22.5047	19.3535	19.4822	21.8758	18.3321	21.7128	18.6218	21.9789	21.3815	21.47	19.6968	21.94	19.2744	21.6394	21.4317	22.2805	17.0206	21.7004	19.1306	22.6068	19.6801	21.9401	19.0392
PSMD3	O43242;H0YGV8	O43242	26S proteasome non-ATPase regulatory subunit 3	PSMD3	34	84546000	O43242	FALSE	0	22.2006	22.2661	19.5089	19.1946	21.4787	18.2359	21.3166	18.3213	21.6945	21.8742	21.4246	18.5864	21.6772	17.9249	21.2189	20.8824	21.791	21.645	21.2751	18.7979	21.9965	18.4733	21.2972	18.5441
PSMD4	Q5VWC4;P55036;A6PVX3;H0Y3Y9;A2A3N6;H0Y561	Q5VWC4;P55036;A6PVX3	26S proteasome non-ATPase regulatory subunit 4	PSMD4	15	102160000	Q5VWC4	TRUE	3	21.9882	22.3797	21.1051	20.7489	21.7953	20.7894	21.47	17.7057	21.5682	19.4123	21.3434	17.6476	21.3203	21.7948	21.1686	19.9927	22.2772	19.7041	21.0272	21.8002	22.5411	21.775	21.6832	21.4123
PSMD5	Q16401;F2Z3J2	Q16401	26S proteasome non-ATPase regulatory subunit 5	PSMD5	28	1056000	Q16401	TRUE	13	16.3601	15.9705	0	13.2744	14.9396	0	14.4838	0	16.7493	0	0	0	16.202	0	14.8755	0	14.4122	0	15.0736	13.3582	0	0	0	0
PSMD6	Q15008;C9J0E9;C9J7B7;H7C531	Q15008	26S proteasome non-ATPase regulatory subunit 6	PSMD6	25	61062000	Q15008	TRUE	1	21.8487	21.8442	19.7778	17.7161	21.1775	19.5822	20.6496	16.8274	21.3062	17.7454	20.0276	15.7191	20.3718	19.8143	20.8638	16.056	21.3899	16.6572	21.2351	16.769	21.9971	17.0184	20.3846	18.2905
PSMD7	P51665;H3BNT7;H3BTM8;H3BQV2	P51665;H3BNT7;H3BTM8	26S proteasome non-ATPase regulatory subunit 7	PSMD7	15	107970000	P51665	TRUE	1	22.6714	22.4783	19.5216	19.0438	21.8271	17.6674	21.638	17.4912	21.9571	19.1009	21.1353	18.8106	21.8879	18.6667	21.8621	18.9251	22.2579	16.4576	21.9407	19.1558	22.5083	18.8877	21.9191	18.2006
PSMD8	R4GMR5;P48556;K7EJR3;K7EJC1;K7ERW6;K7ENY6	R4GMR5;P48556;K7EJR3;K7EJC1	26S proteasome non-ATPase regulatory subunit 8	PSMD8	17	88111000	R4GMR5	TRUE	1	21.9678	22.0838	19.4276	19.3868	21.822	17.5723	21.4948	18.6231	21.6595	18.5899	20.7463	19.1639	21.3397	17.3877	21.5125	18.0111	22.2978	18.2216	20.6535	18.8614	22.6563	18.8263	22.0225	20.7926
PSME1	Q06323;H0YKK6	Q06323	Proteasome activator complex subunit 1	PSME1	15	3465200	Q06323	TRUE	11	18.1478	16.9856	0	0	16.7433	0	17.1697	0	18.016	0	16.6367	0	17.1377	0	16.7579	0	17.324	0	15.2862	14.3914	16.0357	0	16.3357	0
PTBP1	A6NLN1;A0A7I2V621;P26599;A0A0U1RRM4;A0A7I2V4H6;A0A6Q8PEX4;A0A087WU68;K7EKJ7;K7EK45;K7ES59;A0A087WUW5;A0A0D9SF20;O95758	A6NLN1;A0A7I2V621;P26599;A0A0U1RRM4;A0A7I2V4H6;A0A6Q8PEX4;A0A087WU68;K7EKJ7;K7EK45	Polypyrimidine tract-binding protein 1	PTBP1	19	4614700	A6NLN1	TRUE	5	16.1911	17.7205	19.3907	18.9248	16.0159	17.2813	15.3522	17.4023	17.0813	17.3533	15.2179	17.0713	16.0238	18.0547	16.3776	18.3014	17.0055	18.1068	15.7055	19.0695	16.0003	17.6339	16.2788	16.9773
PTBP2	A0A6Q8PFC0;A0A6Q8PFE6;A0A7I2RVZ4;Q9UKA9;B4DI28;A0A6Q8PEZ3;A0A6Q8PH43;A0A6Q8PH82	A0A6Q8PFC0;A0A6Q8PFE6;A0A7I2RVZ4;Q9UKA9;B4DI28;A0A6Q8PEZ3;A0A6Q8PH43	Polypyrimidine tract-binding protein 2	PTBP2	18	2552400	A0A6Q8PFC0	TRUE	12	15.2594	15.9928	17.7249	17.5925	15.6497	17.5622	15.5375	16.7422	15.5234	16.6867	15.6111	17.2362	15.3855	17.6651	16.1226	17.2623	15.0659	17.0784	16.0105	19.2972	13.6849	18.2576	15.3946	17.5653
PTGES3	Q15185;A0A087WYT3;B4DDC6	Q15185;A0A087WYT3	Prostaglandin E synthase 3	PTGES3	9	8644200	Q15185	TRUE	6	18.0247	18.3919	19.1845	19.6995	16.9994	20.082	16.4607	17.7969	17.2441	19.2	16.246	18.9405	16.4585	19.6456	17.084	18.4239	17.17	19.3503	16.6454	19.9739	17.132	19.9589	16.7096	18.6327
PTGFRN	Q9P2B2	Q9P2B2	Prostaglandin F2 receptor negative regulator	PTGFRN	51	253690	Q9P2B2	TRUE	18	14.5085	13.8992	0	0	0	0	0	0	0	0	0	0	13.935	0	13.944	0	14.1256	0	14.805	0	0	0	0	0
PTK2B	Q14289	Q14289	Protein-tyrosine kinase 2-beta	PTK2B	65	955400	Q14289	TRUE	10	0	0	14.21	13.6176	15.7957	0	15.6448	13.691	15.7879	0	14.7673	13.3327	15.761	0	15.2684	0	15.2821	0	14.7185	13.1781	15.7538	0	0	0
PTN	C9JR52;P21246	C9JR52;P21246	Pleiotrophin	PTN	6	2177200	C9JR52	TRUE	18	0	0	0	0	0	17.3718	17.6837	0	16.9212	0	0	0	17.6216	0	0	0	17.438	0	0	0	16.8866	0	0	0
PTPRD	P23468;Q3KPI9;F5GWR7;A2A437	P23468;Q3KPI9;F5GWR7	Receptor-type tyrosine-protein phosphatase delta;Protein-tyrosine-phosphatase	PTPRD	93	675890	P23468	TRUE	6	15.0095	14.2971	13.4322	13.9971	14.4177	13.2082	13.8601	13.1148	14.995	21.1131	14.8684	13.5681	15.1798	14.2622	13.1174	15.8801	15.059	14.5402	13.5684	14.9015	15.1917	13.6603	13.8378	20.2139
PTPRF	P10586;H0Y380;H0Y4H1;H0Y7Z9;H0Y6Z7	P10586;H0Y380;H0Y4H1;H0Y7Z9;H0Y6Z7	Receptor-type tyrosine-protein phosphatase F	PTPRF	101	257010	P10586	TRUE	9	13.0813	14.2537	12.4267	13.9052	13.9029	13.5427	11.9632	12.8276	12.9037	21.1131	12.9531	12.5977	14.0145	12.8936	12.931	15.5688	13.8541	15.4381	13.043	13.7064	13.0396	13.5658	13.2692	20.2139
PTPRO	A0A6I8PRG8;A0A6I8PU14;A0A6I8PRB8;A0A6I8PL17;Q16827	A0A6I8PRG8;A0A6I8PU14;A0A6I8PRB8;A0A6I8PL17;Q16827	Receptor-type tyrosine-protein phosphatase O	PTPRO	10	978910	A0A6I8PRG8	TRUE	16	16.2771	16.6698	15.3783	16.4475	0	0	0	0	15.9307	21.4442	0	0	0	0	0	0	15.6548	0	0	0	17.4117	0	0	0
PTPRS	G8JL96;Q13332	G8JL96;Q13332	Protein-tyrosine-phosphatase;Receptor-type tyrosine-protein phosphatase S	PTPRS	63	6920700	G8JL96	TRUE	2	16.7151	16.8758	17.549	16.5345	18.3275	17.6208	17.6144	17.679	17.8996	17.296	17.3924	17.4295	18.4172	17.2216	17.6593	16.1325	18.0573	16.8448	17.5819	18.0428	18.2844	17.1187	17.4022	15.2593
PTRF	Q6NZI2	Q6NZI2	Polymerase I and transcript release factor	PTRF	16	4693100	Q6NZI2	TRUE	5	17.9755	17.7215	18.2535	16.8323	16.3489	16.7698	16.7597	17.6933	18.2288	16.9597	17.9649	17.5439	17.1137	16.3079	17.4393	20.0131	15.2848	15.0185	16.6919	15.55	16.8148	15.404	17.1103	20.2139
PUF60	A0A0J9YYL3;A0A0J9YXJ8;A0A0J9YVP6;A0A0J9YXX5;Q9UHX1;A0A0J9YVR6;E9PQ56;A0A0J9YWM1;H0YEM1;E9PN18;E9PL19;E9PMU7;H0YCP8	A0A0J9YYL3;A0A0J9YXJ8;A0A0J9YVP6;A0A0J9YXX5;Q9UHX1;A0A0J9YVR6;E9PQ56;A0A0J9YWM1;H0YEM1;E9PN18	Poly(U)-binding-splicing factor PUF60	PUF60	25	5219900	A0A0J9YYL3	TRUE	4	18.2416	17.8773	18.2177	18.3251	15.9368	17.2526	16.3664	17.7147	17.7257	21.1131	15.8182	16.7895	17.0222	17.069	16.1976	18.0503	17.1626	18.1205	14.4426	17.989	17.7424	18.0192	16.7477	18.5997
PUM2	A0A0C4DG68;Q8TB72;H0YDK8;E9PR38;H0YEH2;Q5T1Z4;Q5T1Z8;Q14671;H0YC97	A0A0C4DG68;Q8TB72;H0YDK8;E9PR38;H0YEH2;Q5T1Z4;Q5T1Z8;Q14671	Pumilio homolog 2;Pumilio homolog 1	PUM2;PUM1	28	2411900	A0A0C4DG68	TRUE	7	13.836	13.6376	17.2809	17.8147	15.2826	15.7018	14.4087	18.0303	15.5263	17.6162	15.109	18.408	14.2438	18.5097	13.4347	17.1341	13.6665	17.1023	15.5296	18.1914	14.6985	17.6001	15.08	16.9404
PURA	Q00577;A0A494C0H6	Q00577	Transcriptional activator protein Pur-alpha	PURA	8	88439000	Q00577	FALSE	0	19.4919	19.523	21.8415	22.117	20.4689	22.1013	20.0693	23.1626	19.9183	22.707	21.1739	23.7411	19.3757	22.7747	20.9761	23.0616	19.1326	22.2473	21.3043	22.7648	19.462	22.3261	20.7514	21.601
PURB	Q96QR8	Q96QR8	Transcriptional activator protein Pur-beta	PURB	9	50625000	Q96QR8	FALSE	0	18.8106	19.1857	21.0865	21.3595	21.6428	21.3597	19.3683	21.8167	19.1073	21.3912	21.4034	22.5029	19.2511	21.6172	19.2481	21.6953	19.9876	21.2594	19.0828	22.2178	17.1792	20.2709	20.1295	20.7747
PURG	Q9UJV8;K7ENC1	Q9UJV8	Purine-rich element-binding protein gamma	PURG	13	12855000	Q9UJV8	TRUE	4	16.9631	15.8506	20.3025	20.2465	17.8113	19.6415	17.1144	20.2195	16.367	18.8117	15.8622	20.5289	16.9826	19.8421	17.254	18.5868	17.0821	19.6826	17.9756	19.9414	17.2409	20.052	17.2408	19.6986
PYCR1	J3QL24;J3QKT4;J3KQ22;P32322	J3QL24;J3QKT4;J3KQ22;P32322	Pyrroline-5-carboxylate reductase;Pyrroline-5-carboxylate reductase 1, mitochondrial	PYCR1	10	2610400	J3QL24	TRUE	14	17.5186	17.4417	0	0	0	0	16.6363	0	17.1549	0	0	0	16.9193	0	16.3113	0	17.394	0	0	16.2919	17.0263	0	16.6219	0
PYGB	P11216;E9PK47;P06737;H0Y4Z6	P11216	Glycogen phosphorylase, brain form	PYGB	49	14569000	P11216	TRUE	3	20.0685	19.5865	15.8588	15.8606	18.9877	15.836	19.233	13.6791	19.9176	17.7416	18.7307	15.4848	19.213	14.089	18.4628	15.9044	19.1105	16.2026	18.0773	15.5498	18.739	15.9827	17.1438	16.1449
QARS	P47897;A0A1B0GVU9;B4DDN1;A0A1B0GTT3;H7C0R3;A0A0U1RQQ5;A0A0U1RR66;A0A0U1RQT0;C9J165;A0A0U1RRJ7;A0A0U1RQL2;A0A0U1RQJ6;A0A0U1RRI9;A0A0U1RQU2;A0A0U1RQM8;F2Z2V6;A0A0U1RQE9	P47897;A0A1B0GVU9;B4DDN1	Glutamine--tRNA ligase	QARS	45	14297000	P47897	TRUE	2	18.6526	19.2211	17.8398	17.2608	19.0267	16.9632	19.1721	16.7207	19.1302	18.6276	17.8903	16.803	19.5856	16.9328	18.7905	17.8781	19.0678	17.5814	18.6669	18.6609	19.0381	16.9466	18.218	17.3935
RAB10	P61026	P61026	Ras-related protein Rab-10	RAB10	13	33214000	P61026	FALSE	0	19.9331	19.8332	19.7377	19.9158	20.551	20.4485	19.6997	20.7179	19.8022	20.0902	19.8634	20.1162	19.7552	20.2138	19.7858	19.898	19.54	20.2549	19.7917	20.3329	19.9203	20.0734	18.9082	19.9177
RAB11B	Q15907;H3BMH2;H3BSC1;P62491;B4DQU5;M0R377;M0R2D0;H3BN38;P57735	Q15907;H3BMH2;H3BSC1;P62491	Ras-related protein Rab-11B;Ras-related protein Rab-11A	RAB11B;RAB11A	15	64664000	Q15907	FALSE	0	20.9461	21.3072	20.415	20.3882	21.044	20.2238	20.6928	19.9521	21.4123	19.2209	20.5746	20.3303	21.3315	20.191	20.4025	20.6556	21.2459	20.3676	20.6589	21.2356	21.8156	20.4172	21.0113	21.3885
RAB14	P61106;X6RFL8	P61106;X6RFL8	Ras-related protein Rab-14	RAB14	16	18231000	P61106	TRUE	1	18.6828	18.0024	18.2822	18.5163	19.2032	18.129	19.1068	19.3098	19.4419	17.8764	18.7415	19.2238	19.1979	18.6714	19.0277	18.7158	19.7055	18.0831	18.9231	19.4112	19.8605	19.63	19.1244	19.8989
RAB18	Q9NP72;A0A087X163;H0Y6T8;Q5W0J0	Q9NP72;A0A087X163;H0Y6T8;Q5W0J0	Ras-related protein Rab-18	RAB18	13	24429000	Q9NP72	TRUE	1	19.6092	19.594	19.3842	19.6582	19.8749	20.0516	20.1455	19.6173	19.2802	19.0924	18.6512	19.4645	19.4063	19.7929	18.748	18.7057	19.4809	19.3709	17.872	19.9	19.4176	19.7161	17.7829	20.1899
RAB1A	P62820;E7END7;Q9H0U4;E9PLD0;H0YMN7;H0YNE9;Q92928;Q92930;P61006;A0A2R8YDI9;H0YLJ8;H0YL94;G3V196;A0A2R8YFB8;P51153;P59190	P62820;E7END7;Q9H0U4	Ras-related protein Rab-1A;Ras-related protein Rab-1B	RAB1A;RAB1B	15	66103000	P62820	TRUE	1	21.2124	21.1682	20.4789	20.6815	21.1643	20.9751	20.7532	21.2615	21.1192	19.5635	20.4554	20.4631	21.0003	20.8284	20.1882	18.1028	21.2657	20.1878	19.9354	21.6544	21.5774	21.5989	20.3646	22.7287
RAB21	Q9UL25	Q9UL25	Ras-related protein Rab-21	RAB21	13	1362500	Q9UL25	TRUE	10	16.0743	16.2484	0	0	15.6902	15.5449	15.9584	15.1527	15.7667	0	0	0	15.7412	0	15.3434	0	15.5696	0	0	15.3325	15.9939	14.8595	15.3684	0
RAB2A	P61019;A0A3B3ITL1;Q8WUD1;E9PKL7;E9PE37;H7C125;H0YD31;H0YDL5;Q6PIK3	P61019;A0A3B3ITL1;Q8WUD1;E9PKL7	Ras-related protein Rab-2A;Ras-related protein Rab-2B	RAB2A;RAB2B	14	38784000	P61019	FALSE	0	20.3035	20.6826	19.4642	19.54	20.7448	19.715	20.247	18.1156	20.6358	19.2343	19.4874	19.9198	20.6246	18.4639	19.5804	19.6522	20.833	19.0188	18.9234	20.5672	20.7938	19.7331	19.7169	21.1879
RAB31	Q13636	Q13636	Ras-related protein Rab-31	RAB31	13	1439600	Q13636	TRUE	12	16.6296	16.2648	14.7681	15.1656	16.3178	16.1021	15.5529	15.365	16.4411	16.6594	15.5614	15.5245	16.3483	15.3393	15.163	16.9912	16.0107	17.0121	15.4772	15.8711	17.2978	16.8208	15.7337	20.2139
RAB35	F5H157;Q15286	F5H157;Q15286	Ras-related protein Rab-35	RAB35	11	3314800	F5H157	TRUE	10	0	0	16.9345	17.3983	0	17.1313	17.0812	18.5422	17.2741	0	17.3214	0	13.4694	18.2797	17.2014	0	0	17.39	0	18.0705	0	18.1556	0	18.9719
RAB3A	P20336;S4R3Q3;M0R257	P20336;S4R3Q3	Ras-related protein Rab-3A	RAB3A	13	53293000	P20336	FALSE	0	20.7347	20.9592	19.9429	20.0146	20.6576	20.1726	20.8462	19.9574	21.1765	20.2437	18.4846	20.2022	20.4057	20.6931	20.6072	20.0368	21.2665	19.579	20.2736	20.8407	21.2824	19.7481	20.0029	20.7916
RAB3C	Q96E17	Q96E17	Ras-related protein Rab-3C	RAB3C	13	13257000	Q96E17	TRUE	6	18.8928	19.6058	17.2963	15.8576	18.9682	17.8555	19.7148	18.3714	18.6255	16.8577	17.7257	17.2789	18.5013	18.0839	18.0929	17.4499	19.835	16.6637	17.1602	18.181	18.8611	17.6408	17.4502	17.6339
RAB3D	O95716	O95716	Ras-related protein Rab-3D	RAB3D	14	5712100	O95716	TRUE	2	17.5002	17.5818	17.312	17.2893	18.1463	17.4613	16.672	17.2748	17.3207	19.0092	16.1315	18.161	17.4307	17.1981	16.7274	17.5262	18.0899	17.6303	16.5182	17.9912	17.8078	17.8451	17.2768	19.34
RAB5C	P51148;F8VVK3;K7ERI8;K7ERQ8;F8VVZ0;F8VUA5;K7ENY4;P61020;P20339;F8VWU4;F8WCY6;F8WD79;F8VPW9;F8VSF8;F8VWZ7	P51148;F8VVK3;K7ERI8;K7ERQ8;F8VVZ0;F8VUA5;K7ENY4;P61020;P20339	Ras-related protein Rab-5C;Ras-related protein Rab-5B;Ras-related protein Rab-5A	RAB5C;RAB5B;RAB5A	11	21569000	P51148	TRUE	1	19.0102	18.8043	18.2563	18.7896	19.7335	19.4662	19.2435	19.1584	19.6205	18.0841	18.8626	19.6496	19.5839	18.9762	19.3651	18.4879	20	18.1211	18.4621	19.9854	19.755	19.8488	18.4052	20.5884
RAB6A	P20340;C9JU14;J3KR73;C9JB90;F5H3K7;C9J0I2;F5GX61;Q14964	P20340;C9JU14;J3KR73	Ras-related protein Rab-6A	RAB6A;RAB6B	13	2072500	P20340	TRUE	10	16.532	16.9284	16.2934	16.1018	16.709	16.1954	15.9052	16.0686	17.2106	17.0522	15.5117	15.8625	16.667	16.7093	16.9289	17.3485	16.9506	16.8267	15.7225	16.4107	16.8561	16.2152	16.3781	17.6371
RAB6B	Q9NRW1	Q9NRW1	Ras-related protein Rab-6B	RAB6B	13	21365000	Q9NRW1	TRUE	1	18.0677	18.054	18.784	19.6431	20.1365	19.5902	20.0266	19.5692	18.4315	18.6364	18.8199	20.5045	19.8839	17.8776	16.0065	18.4082	19.7793	18.8568	18.8968	19.7287	18.8543	20.2722	16.1367	21.7902
RAB7A	P51149;C9J8S3;A0A6Q8PG52;A0A6Q8PH84;C9J4V0;A0A6Q8PGE6;C9J592;C9IZZ0;C9J4S4;C9J7D1;A0A6Q8PF79	P51149;C9J8S3;A0A6Q8PG52;A0A6Q8PH84;C9J4V0;A0A6Q8PGE6;C9J592;C9IZZ0;C9J4S4	Ras-related protein Rab-7a	RAB7A	14	32232000	P51149	FALSE	0	18.9697	19.7007	19.9388	19.6265	20.1994	19.8594	19.1293	20.0213	20.5495	20.0001	19.5157	20.2382	19.952	20.2123	19.8933	19.9146	20.1645	20.3728	19.118	20.5538	20.4899	20.4254	19.9067	17.3738
RABGAP1	Q9Y3P9;A0A0U1RQV7;E9PS63;F5H8L0;B7ZAP0	Q9Y3P9	Rab GTPase-activating protein 1	RABGAP1	52	127060	Q9Y3P9	TRUE	12	15.1767	13.7349	14.7826	12.9264	14.2898	14.3997	14.2768	14.4345	13.4707	21.1131	15.1056	14.2493	13.7478	14.1258	13.8018	20.0131	13.6993	16.1775	14.6363	14.0674	13.2236	14.0131	14.6103	20.2139
RAC1	P63000;P60763;J3KSC4;J3QLK0;B1AH77;B1AH80;P15153	P63000;P60763	Ras-related C3 botulinum toxin substrate 1;Ras-related C3 botulinum toxin substrate 3	RAC1;RAC3	8	35179000	P63000	TRUE	1	19.9988	20.226	19.7232	20.1779	20.1714	20.489	19.6844	19.8935	20.4188	19.3792	19.7542	19.918	20.1237	19.9447	19.4517	19.9947	19.7126	19.7758	19.7731	20.5244	20.4441	20.6637	20.1795	20.8709
RALA	P11233;H7C3P7	P11233;H7C3P7	Ras-related protein Ral-A	RALA	9	39099000	P11233	TRUE	1	20.4144	20.529	19.5919	20.105	19.93	20.0111	20.5303	18.1405	20.5681	19.0564	18.468	19.5321	20.4332	19.6799	19.9795	20.1282	20.5684	20.2197	18.5014	20.7095	20.7686	20.4042	19.9509	21.104
RALB	P11234;C9J6B1;C9JQB3;C9JPE8;C9JYR1;F8WEQ6	P11234;C9J6B1;C9JQB3;C9JPE8;C9JYR1	Ras-related protein Ral-B	RALB;RALA	9	1043600	P11234	TRUE	15	16.514	16.1552	15.0352	0	0	15.6383	0	0	16.3686	0	0	0	16.0035	0	0	0	16.1695	0	0	16.3317	0	16.171	0	0
RALY	Q5QPL9;Q9UKM9;Q5QPM1;Q5QPM0;Q5QPM2	Q5QPL9;Q9UKM9;Q5QPM1;Q5QPM0	RNA-binding protein Raly	RALY	16	9207700	Q5QPL9	TRUE	3	17.7639	16.562	20.5236	20.1449	16.4493	18.8823	16.5187	18.6187	17.1227	18.2041	17.4069	19.405	16.2313	19.0652	15.9826	19.2794	16.6013	18.2988	16.6552	19.4629	16.1597	19.3039	16.2906	17.5294
RALYL	Q86SE5;B3KT61;E5RJ39	Q86SE5;B3KT61	RNA-binding Raly-like protein	RALYL	15	1089700	Q86SE5	TRUE	18	0	0	16.7923	16.5863	0	16.8823	0	0	0	0	0	0	0	16.9026	0	0	0	0	0	18.728	0	15.7745	0	0
RAN	B5MDF5;J3KQE5;P62826;H0YFC6;F5H018;B4DV51	B5MDF5;J3KQE5;P62826;H0YFC6;F5H018	GTP-binding nuclear protein Ran	RAN	10	15872000	B5MDF5	TRUE	4	18.9674	18.759	18.9036	19.6037	18.302	19.8837	18.7184	19.4897	18.9623	19.0466	18.2449	20.1966	18.9428	18.4729	17.8556	19.9664	18.6124	19.0116	18.5735	20.3251	18.7833	20.3449	18.3325	19.0964
RANBP9	Q96S59	Q96S59	Ran-binding protein 9	RANBP9	23	1103500	Q96S59	TRUE	12	15.1824	15.6622	13.5497	0	15.0737	0	14.9334	0	15.28	0	0	0	16.5137	0	16.277	0	15.0382	0	14.7769	0	15.4847	0	14.5913	0
RAP1B	P61224;F5H7Y6;P62834;E7ESV4;F5GX62;A6NIZ1;F5H004;F5H6R7;A0A075B6Q0;F5H4H0;F5H0B7;F5H500;F5H491;F5GWU8;F5H077;F5GYH7;F5GYB5;B7ZB78;F5GZG1;F5H823;F8WBC0	P61224;F5H7Y6;P62834;E7ESV4;F5GX62;A6NIZ1;F5H004;F5H6R7;A0A075B6Q0;F5H4H0;F5H0B7;F5H500;F5H491;F5GWU8;F5H077;F5GYH7;F5GYB5	Ras-related protein Rap-1b;Ras-related protein Rap-1A;Ras-related protein Rap-1b-like protein	RAP1B;RAP1A	10	48989000	P61224	FALSE	0	20.6326	20.7309	19.7499	20.6362	20.783	20.4837	20.5493	20.4399	21.0625	20.5927	19.4502	20.7221	20.3416	20.4545	20.0333	19.9814	20.8989	21.3132	19.4373	20.6366	20.6595	21.1883	19.7869	21.0649
RAP1GDS1	P52306;D6RHZ7;D6RHH8;D6RB97	P52306;D6RHZ7;D6RHH8;D6RB97	Rap1 GTPase-GDP dissociation stimulator 1	RAP1GDS1	31	430850	P52306	TRUE	15	14.8049	12.7975	12.7035	13.8341	0	0	0	0	0	0	0	0	14.9054	15.3706	0	0	15.3461	0	0	15.8514	0	16.0903	0	0
RAP2A	P10114	P10114	Ras-related protein Rap-2a	RAP2A	12	3463800	P10114	TRUE	5	16.2559	16.8068	16.5325	16.5967	17.1849	17.1698	16.687	17.1093	16.7971	21.1131	16.3277	17.1159	16.5675	16.5841	16.2804	17.9184	16.5111	19.8849	16.4384	17.5254	16.9042	17.3671	16.7686	16.7128
RAP2B	P61225;F6U784;Q9Y3L5	P61225;F6U784;Q9Y3L5	Ras-related protein Rap-2b;Ras-related protein Rap-2c	RAP2B;RAP2A;RAP2C	11	1122900	P61225	TRUE	16	16.354	16.2014	15.9579	16.8749	16.6628	0	0	17.3942	0	0	0	0	0	0	0	0	0	0	15.2911	16.0759	0	0	0	0
RARS	P54136;E5RH09;E5RJM9	P54136	Arginine--tRNA ligase, cytoplasmic	RARS	37	46833000	P54136	TRUE	1	21.0711	21.0623	19.6041	19.377	20.5965	19.1921	20.4555	19.2853	20.7962	17.5043	19.7895	19.3283	20.7977	19.803	20.4381	18.6939	20.822	18.5993	20.0792	20.2074	21.0859	19.8049	20.3946	18.429
RASGRP2	Q7LDG7;A8MVK8;A8MTF9;C9JZ82;A6NHE2;E7EMB4;E7EWQ7;A6NJ28;E7EM78	Q7LDG7	RAS guanyl-releasing protein 2	RASGRP2	34	985150	Q7LDG7	TRUE	10	16.564	16.4019	15.2634	15.314	15.3904	15.2689	15.9471	15.4699	13.1022	18.746	16.0525	15.5199	15.9008	15.0443	15.3772	16.1864	14.7565	19.8849	14.9519	14.7067	13.0636	14.6332	14.485	16.5344
RBBP4	Q09028;H0YF10;E9PNS6;H0YCT5;H0YDK2;E9PNS2;C9JPP3;E9PIC4;H0YEU5;E9PND5	Q09028	Histone-binding protein RBBP4	RBBP4	14	38599000	Q09028	FALSE	0	20.8299	20.7627	19.4062	19.5994	20.0079	19.45	20.4235	18.924	20.5505	17.4888	20.2582	19.4565	20.1971	18.3081	20.1068	19.8858	20.5035	18.8268	18.9472	20.0177	20.7382	19.2519	20.6859	19.9845
RBBP7	E9PC52;Q16576;Q5JP01;Q5JP02;C9JAJ9;C9J7L0	E9PC52;Q16576;Q5JP01	Histone-binding protein RBBP7	RBBP7	15	514320	E9PC52	TRUE	12	17.0381	15.3413	0	0	16.026	15.4878	0	0	15.8186	0	0	0	16.6633	0	16.1678	0	16.4595	0	15.7638	14.7969	15.5316	0	16.6213	0
RBFOX1	Q9NWB1;A0A6Q8PGE0;F8VZG9;B7Z1U7;A0A6Q8PFM4;J3KNW3;A0A0G2JRA5;A0A087X2B1;A0A6Q8PH77;B0QYY4;A0A0G2JSB3;B0QYV1;A0A6Q8PHA3;F8VZY7;F8VR27;S4R469;B0QYY7;I3L1D4;A0A286YEU2;O43251;J3QQZ2;A0A3B3ITL7;J3QRF4;S4R3K7;A0A0G2JRD1;F5H0M1;A6NFN3;B0QYY6	Q9NWB1;A0A6Q8PGE0;F8VZG9;B7Z1U7;A0A6Q8PFM4;J3KNW3;A0A0G2JRA5;A0A087X2B1;A0A6Q8PH77;B0QYY4;A0A0G2JSB3;B0QYV1;A0A6Q8PHA3;F8VZY7;F8VR27;S4R469;B0QYY7;I3L1D4;A0A286YEU2;O43251;J3QQZ2;A0A3B3ITL7;J3QRF4;S4R3K7;A0A0G2JRD1;F5H0M1;A6NFN3;B0QYY6	RNA binding protein fox-1 homolog 1;RNA binding protein fox-1 homolog;RNA binding protein fox-1 homolog 2;RNA binding protein fox-1 homolog 3	RBFOX1;RBFOX2;RBFOX3	10	2364100	Q9NWB1	TRUE	13	16.5111	15.9315	16.9813	18.2883	19.0364	18.3091	18.9715	16.6415	19.0384	21.1131	19.3134	17.7938	19.0078	18.6538	15.2295	20.0131	16.6622	19.8849	19.0216	18.2383	19.0657	18.2369	19.0329	20.2139
RBM25	P49756;E9PQU5	P49756;E9PQU5	RNA-binding protein 25	RBM25	33	4558000	P49756	FALSE	0	16.9744	16.9193	17.764	17.3498	16.0746	18.1782	16.235	19.198	17.187	17.3764	16.7547	17.9884	15.9179	16.3799	15.9943	18.0891	16.3555	18.3927	16.2698	18.2183	17.0343	17.4516	15.8668	15.7677
RBM39	Q14498;A0A0U1RQH7;G3XAC6;H0Y4X3;A0A0U1RQW2;Q5QP23;A0A087X122;Q5QP22	Q14498;A0A0U1RQH7;G3XAC6;H0Y4X3;A0A0U1RQW2	RNA-binding protein 39	RBM39	24	8349400	Q14498	TRUE	1	17.6048	17.8206	17.8804	18.5797	18.4014	18.8652	17.0762	19.1723	15.9128	18.201	17.4359	19.1282	16.5874	18.0298	16.1698	18.7852	17.8202	18.024	18.0855	18.8374	19.2269	19.1648	15.1872	17.8339
RBM8A	Q9Y5S9;A0A0J9YW13	Q9Y5S9	RNA-binding protein 8A	RBM8A	8	88381000	Q9Y5S9	FALSE	0	18.46	20.0323	22.701	22.3858	20.7598	22.4572	20.3968	22.7742	20.7955	22.6629	20.5651	22.2735	20.8327	22.278	20.547	22.6851	20.8847	22.2809	20.7094	22.8424	20.2063	21.8159	19.7921	21.3739
RBMX	P38159;H0Y6E7;H3BT71;Q96E39;H3BR27;H3BUY5;H3BNC1;A0A1B0GUK8;O75526;Q8N7X1	P38159;H0Y6E7;H3BT71;Q96E39;H3BR27;H3BUY5	RNA-binding motif protein, X chromosome;RNA-binding motif protein, X chromosome, N-terminally processed;RNA binding motif protein, X-linked-like-1	RBMX;RBMXL1	25	19917000	P38159	FALSE	0	16.114	15.9852	19.3851	19.4027	18.7544	20.3523	19.0091	20.5323	18.1687	21.0368	18.8947	20.9296	18.1144	20.8697	18.1501	20.4625	18.8051	20.4657	17.143	20.3726	16.3985	21.3903	17.476	21.1708
RCN2	Q14257;H0YL43;A8MXP8	Q14257;H0YL43	Reticulocalbin-2	RCN2	14	2977000	Q14257	TRUE	16	18.1956	17.9707	16.3107	13.7827	17.5115	0	17.4611	0	17.5475	0	0	0	0	0	0	0	17.3642	0	0	0	0	0	0	0
REEP5	B7Z332;B7Z510;H0Y8J8;Q00765	B7Z332;B7Z510;H0Y8J8;Q00765	Receptor expression-enhancing protein;Receptor expression-enhancing protein 5	REEP5	2	46408000	B7Z332	TRUE	6	21.3903	21.4675	18.771	18.3207	21.2819	18.2725	20.6929	19.1087	20.6422	18.8895	18.131	19.0891	20.9448	18.4303	20.7493	18.8651	20.5044	19.1382	20.3439	18.2118	20.7181	18.316	19.1709	19.4331
RELN	J3KQ66;P78509	J3KQ66;P78509	Reelin	RELN	127	394610	J3KQ66	TRUE	9	11.7821	14.0682	13.2271	12.5208	14.8981	0	13.6942	14.6765	14.5639	0	0	12.9159	13.6649	0	13.0921	0	14.1809	0	13.7392	0	14.1231	0	12.1951	0
RHOA	P61586;A0A7I2YQV1;Q5JR08;C9JX21;C9JNR4;A0A7I2V5E6;C9JRM1;P08134;A0A7I2V3G1;Q5JR06;Q5JR07;E9PN11;E9PLA2;E9PQH6;U3KQV3;Q5JR05;U3KQA9	P61586;A0A7I2YQV1;Q5JR08;C9JX21;C9JNR4;A0A7I2V5E6;C9JRM1;P08134;A0A7I2V3G1;Q5JR06;Q5JR07;E9PN11;E9PLA2;E9PQH6;U3KQV3;Q5JR05;U3KQA9	Transforming protein RhoA;Rho-related GTP-binding protein RhoC	RHOA;RHOC	8	29050000	P61586	TRUE	5	20.3467	20.3587	19.1194	19.2566	20.9302	20.4311	19.0244	19.4623	20.0163	19.1765	18.8257	19.0985	20.2548	18.8381	16.8737	19.2575	19.7019	19.7349	19.1668	20.2057	20.8768	19.7711	19.4746	20.0829
RHOB	P62745	P62745	Rho-related GTP-binding protein RhoB	RHOB	9	18591000	P62745	TRUE	3	19.6228	20.1002	18.3342	19.1177	18.2629	17.6424	19.6076	19.1437	19.5906	18.2859	17.3728	17.1421	19.4721	17.9929	18.1933	18.4047	19.3736	18.6438	17.3831	18.45	20.1243	17.9663	19.4537	19.8809
RNPS1	H3BV80;H3BMS0;H3BMM9;H3BTC0;Q15287;H3BPG5	H3BV80;H3BMS0;H3BMM9;H3BTC0;Q15287;H3BPG5	RNA-binding protein with serine-rich domain 1	RNPS1	9	56255000	H3BV80	TRUE	1	18.5366	19.6402	22.3101	21.6891	19.1981	21.7027	18.783	21.9047	20.0333	20.7492	20.2747	21.8067	20.511	21.7618	19.8659	21.4874	20.5376	21.9321	19.9479	22.1396	20.1418	21.4998	19.0629	20.7289
ROGDI	K7EPS3;Q9GZN7;K7EJ96;K7EPN1;K7ERP1;K7ERN3;K7EID1	K7EPS3;Q9GZN7;K7EJ96;K7EPN1;K7ERP1	Protein rogdi homolog	ROGDI	17	7227100	K7EPS3	TRUE	6	18.3762	18.3052	16.1754	15.9855	18.3813	14.907	18.0322	18.6687	17.7041	20.6594	18.9247	18.3973	17.9853	16.6634	17.5456	18.1628	17.8452	19.059	17.1556	16.7153	18.0002	16.8979	17.1725	17.6041
RPL10	F8W7C6;H7C123;H7C2C5;Q96L21;H7C2U2	F8W7C6;H7C123;H7C2C5		RPL10	8	5722300	F8W7C6	TRUE	16	0	0	19.4144	19.5428	0	0	18.0964	0	0	0	0	0	0	18.3616	18.3012	0	0	0	19.0286	0	0	17.8648	17.2425	0
RPL10.1	P27635;X1WI28;B8A6G2;A6QRI9	P27635;X1WI28	60S ribosomal protein L10	RPL10	8	1192800000	P27635	FALSE	0	23.662	23.7747	26.6081	26.2013	23.7602	25.3039	25.0288	24.7435	24.0742	25.5614	25.7218	24.6835	23.463	25.6102	25.7278	24.4916	23.807	24.8026	26.0665	24.5005	23.5042	25.4984	25.9824	22.6741
RPL10A	P62906	P62906	60S ribosomal protein L10a	RPL10A	10	1727500000	P62906	FALSE	0	23.9504	24.4575	26.6103	26.4986	24.6012	26.1365	25.2491	25.7127	24.2491	27.2654	26.1041	25.9615	24.5463	26.6552	26.1084	26.1964	24.2658	26.4843	26.4192	25.5742	23.9948	26.7077	26.5054	25.1225
RPL11	P62913;Q5VVC8	P62913;Q5VVC8	60S ribosomal protein L11	RPL11	10	1367600000	P62913	FALSE	0	23.641	24.1657	26.3421	26.2056	24.1651	26.0737	24.9519	25.0179	24.2548	27.1717	26.0981	25.6365	24.0512	26.1874	25.5658	25.7287	24.272	26.3886	25.9031	25.2917	23.9267	26.3726	26.149	25.2287
RPL12	P30050	P30050	60S ribosomal protein L12	RPL12	9	1635500000	P30050	FALSE	0	24.2364	24.5666	26.5839	26.4976	24.3922	26.3214	25.6096	25.4098	24.499	26.2916	25.9877	25.926	24.2078	26.3062	25.9192	25.4132	24.3892	25.7659	26.0362	25.4026	24.3335	26.6005	26.4929	25.0373
RPL13	P26373;J3QSB4;H3BTH3;J3KS98	P26373;J3QSB4	60S ribosomal protein L13	RPL13	9	1526600000	P26373	FALSE	0	24.3684	24.5823	26.7523	26.4577	24.3978	25.7088	24.994	25.3284	24.287	25.9462	25.9076	25.475	24.1274	26.486	26.2011	25.0746	24.1182	25.6749	26.1079	25.2355	23.7584	26.0916	26.2548	24.6081
RPL13A	A0A7I2V5L3;M0QYS1;P40429;Q8J015;A0A7I2V2L9;Q6NVV1	A0A7I2V5L3;M0QYS1;P40429;Q8J015;A0A7I2V2L9	60S ribosomal protein L13a	RPL13A;RPL13a	10	734420000	A0A7I2V5L3	FALSE	0	22.7737	23.031	25.4755	25.0673	23.4578	24.7527	24.2984	24.5449	22.8692	24.4767	25.6913	24.8237	23.2197	25.3567	24.9871	24.1484	22.7231	23.442	25.2818	24.062	22.3839	25.1092	25.1543	23.4107
RPL14	E7EPB3;P50914	E7EPB3;P50914	60S ribosomal protein L14	RPL14	6	859680000	E7EPB3	FALSE	0	22.6821	22.5705	25.5038	25.4897	22.9959	25.6334	24.2527	24.4072	23.1144	26.5055	24.5494	24.6114	23.8259	25.8675	25.4102	24.734	23.2558	25.3255	24.5688	24.8137	23.1214	26.0573	25.9048	24.909
RPL15	P61313;A0A2R8YEM3;E7EQV9;E7ENU7;E7EX53;A0A2R8Y738;E7ERA2	P61313;A0A2R8YEM3;E7EQV9;E7ENU7;E7EX53;A0A2R8Y738	60S ribosomal protein L15;Ribosomal protein L15	RPL15	11	957760000	P61313	FALSE	0	23.8354	22.5471	25.796	25.7381	23.7888	25.5191	24.6926	24.7719	23.8549	25.9118	25.0932	24.3749	23.8237	25.5304	25.0493	24.8944	23.6461	25.5732	25.5974	24.4646	23.4998	25.575	25.7961	24.145
RPL17	A0A087WXM6;J3QQT2;J3KRX5;A0A0A6YYL6;P18621;J3QLC8;A0A0A0MRF8;J3KRB3;A0A087WWH0;J3QS96;A0A087WY81;J3KSJ0	A0A087WXM6;J3QQT2;J3KRX5;A0A0A6YYL6;P18621;J3QLC8;A0A0A0MRF8;J3KRB3;A0A087WWH0;J3QS96	60S ribosomal protein L17	RPL17;RPL17-C18orf32	9	2433400000	A0A087WXM6	FALSE	0	24.3383	24.5801	26.9579	26.67	24.8314	26.525	26.0882	26.0698	24.8272	27.6542	26.9474	26.3505	24.593	27.3509	26.6166	26.7419	24.6034	26.9443	26.6064	26.3114	24.7468	27.2887	27.3909	25.798
RPL18	F8VYV2;G3V203;J3QQ67;Q07020;A0A075B7A0;H0YHA7;F8VUA6;F8VXR6	F8VYV2;G3V203;J3QQ67;Q07020;A0A075B7A0;H0YHA7;F8VUA6	60S ribosomal protein L18	RPL18	5	1790500000	F8VYV2	FALSE	0	24.1498	24.457	26.905	26.8515	24.6075	26.2524	25.408	25.8356	24.4141	27.2723	26.4114	25.9942	24.3123	26.541	25.9237	26.315	24.1996	26.2312	26.5801	25.2885	24.0118	26.4598	26.3207	25.5681
RPL18A	M0R117;Q02543;M0R3D6;M0R1A7;M0R0P7	M0R117;Q02543;M0R3D6;M0R1A7;M0R0P7	60S ribosomal protein L18a	RPL18A	9	723150000	M0R117	FALSE	0	23.0909	23.4213	25.7563	25.2443	23.1314	24.7588	24.2683	24.3602	22.9102	25.9284	24.9364	24.6524	23.1566	25.4567	24.6484	24.8745	23.0296	25.3135	25.1235	24.1933	22.637	24.8112	25.061	23.6463
RPL19	J3QR09;J3KTE4;A0A7I2YQG2;P84098;A0A7I2V4U6;A0A7I2V2L0;A0A7I2V512;A0A7I2V638	J3QR09;J3KTE4;A0A7I2YQG2;P84098	Ribosomal protein L19;60S ribosomal protein L19	RPL19	6	1486700000	J3QR09	FALSE	0	23.9209	24.1716	26.3266	26.2774	24.1646	26.1323	25.269	25.291	24.1982	26.9972	26.1396	25.6245	24.3185	26.3908	24.9223	25.6435	24.2326	26.1095	26.3695	25.7183	24.1628	26.1027	26.8217	24.9754
RPL21	P46778;G3V1B3;M0R181	P46778;G3V1B3;M0R181	60S ribosomal protein L21	RPL21	6	651440000	P46778	FALSE	0	22.7353	22.9947	25.1289	25.0291	22.7713	24.3709	24.038	24.0516	23.021	23.1718	24.2284	24.4282	22.8003	25.4358	24.9025	22.8964	23.363	23.7801	25.4076	24.3457	22.4202	24.9852	24.9025	23.2562
RPL22	P35268;K7ERI7;K7EJT5;K7EP65;K7EKS7;K7ELC4;K7EMH1	P35268;K7ERI7;K7EJT5;K7EP65;K7EKS7;K7ELC4;K7EMH1	60S ribosomal protein L22	RPL22	4	1749100000	P35268	FALSE	0	24.452	24.8886	27.0398	26.9871	24.181	26.357	25.5089	25.326	24.3288	27.0617	25.7884	25.6851	24.5008	25.9617	25.9166	26.008	24.3921	26.3224	25.8559	25.637	24.2422	26.8043	26.7072	25.7795
RPL22L1	C9JYQ9;H0Y8C2;Q6P5R6	C9JYQ9;H0Y8C2;Q6P5R6	60S ribosomal protein L22-like 1	RPL22L1	4	202210000	C9JYQ9	FALSE	0	21.1773	21.2803	23.7137	22.271	21.2649	23.2118	22.8723	22.5907	20.8529	22.3164	22.6274	23.0048	21.5034	23.4742	23.262	22.7939	20.5857	24.1198	23.6871	21.7716	20.6823	22.7854	22.533	21.4715
RPL23	P62829;J3KTJ3;J3KT29;C9JD32;B9ZVP7;J3QQT9	P62829;J3KTJ3;J3KT29;C9JD32	60S ribosomal protein L23	RPL23	9	1518100000	P62829	FALSE	0	23.8764	24.2243	26.3673	26.3577	24.032	26.0203	25.486	25.0475	24.1873	26.6733	26.4605	25.083	24.2297	26.14	25.7606	25.0579	24.1743	25.522	26.2699	25.3503	24.0942	26.4126	26.6656	24.3983
RPL23A	H7BY10;K7EJV9;K7ERT8;A8MUS3;P62750;K7EMA7	H7BY10;K7EJV9;K7ERT8;A8MUS3;P62750;K7EMA7	60S ribosomal protein L23a	RPL23A	6	2737200000	H7BY10	FALSE	0	25.0058	25.3435	27.8227	27.1637	24.9859	27.2597	25.9593	26.0103	25.1894	27.3764	26.6623	26.6226	25.0662	27.2485	26.379	26.3885	24.8516	26.9268	26.5982	26.5969	24.9385	27.6121	27.0607	26.4608
RPL24	C9JXB8;C9JNW5;P83731	C9JXB8;C9JNW5;P83731	60S ribosomal protein L24	RPL24	7	1665900000	C9JXB8	FALSE	0	23.9449	24.1837	26.7837	26.4784	23.8416	26.3905	25.4246	25.2343	23.869	26.5908	26.2384	25.7824	24.1807	26.6308	26.131	25.4904	24.0736	26.0861	26.1909	25.7524	23.3092	26.7772	26.5295	25.1732
RPL26	J3QRI7;J3QQQ9;J3QQV1;J3QRC4;P61254;E5RIT6;Q9UNX3;J3KSS0;E5RHH1;J3KS10	J3QRI7;J3QQQ9;J3QQV1;J3QRC4;P61254;E5RIT6;Q9UNX3	60S ribosomal protein L26;60S ribosomal protein L26-like 1	RPL26;RPL26L1	6	2337700000	J3QRI7	FALSE	0	24.7979	25.0307	27.2736	27.0224	24.8322	26.6949	25.885	25.998	24.7665	27.4953	26.759	26.3461	24.6556	26.8665	26.2977	25.9947	25.1639	26.9477	26.8924	25.8979	24.9597	26.6984	26.8145	25.4603
RPL27	P61353;K7ELC7;K7EQQ9;K7ERY7	P61353;K7ELC7	60S ribosomal protein L27	RPL27	6	1302300000	P61353	FALSE	0	23.849	24.2325	26.4684	26.2638	24.0764	26.0827	25.1977	25.2892	24.0569	25.5209	25.288	25.3463	24.1896	25.7975	25.6526	24.7991	23.8577	23.1418	25.8111	25.2253	23.7581	26.1443	26.1287	24.8958
RPL27A	E9PLL6;P46776;E9PJD9;E9PKT2;H0YF34;E9PLX7	E9PLL6;P46776;E9PJD9	60S ribosomal protein L27a	RPL27A	6	1131900000	E9PLL6	FALSE	0	23.4378	23.7398	25.98	25.9447	23.3958	25.7724	25.1562	23.5145	23.7452	23.1155	25.4107	25.3926	23.8938	25.7062	25.6266	23.5086	24.2094	23.9699	25.8317	25.1101	23.2324	26.2097	25.91	24.5444
RPL28	H0YKD8;P46779;H0YLP6;H0YMF4	H0YKD8;P46779;H0YLP6;H0YMF4	60S ribosomal protein L28	RPL28	12	543880000	H0YKD8	FALSE	0	22.082	22.3542	25.0585	24.8776	22.1353	24.2089	23.6815	23.7865	21.713	25.2932	25.2518	24.2129	22.6207	25.3282	24.6789	24.0776	22.3634	24.7798	24.4776	24.0913	21.8425	24.647	25.0527	22.9048
RPL3	P39023;G5E9G0;H7C422;H7C3M2;B5MCW2;F8WCR1;Q92901	P39023;G5E9G0;H7C422;H7C3M2;B5MCW2	60S ribosomal protein L3	RPL3	19	1301700000	P39023	FALSE	0	23.7882	23.9999	26.3629	26.0867	24.097	25.6955	25.0384	25.2887	23.8471	26.1299	25.8906	25.4567	23.9497	26.3585	25.6373	25.3956	24.0896	25.6146	25.9822	25.2853	23.5663	26.0978	25.8233	24.6527
RPL30	P62888;E5RI99;A0A0B4J213;A0A0C4DH44;E5RJH3	P62888;E5RI99;A0A0B4J213;A0A0C4DH44	60S ribosomal protein L30	RPL30	6	1281400000	P62888	FALSE	0	24.1235	24.3205	26.6285	25.7582	22.921	25.7462	25.1617	24.3985	24.2578	26.2853	26.159	24.8731	24.1418	26.3083	25.5516	25.2605	23.9647	25.5628	25.6873	25.1828	23.8103	26.203	25.9312	24.6816
RPL31	P62899;H7C2W9;C9JU56;B7Z4E3;B7Z4C8;B8ZZK4	P62899;H7C2W9;C9JU56;B7Z4E3;B7Z4C8;B8ZZK4	60S ribosomal protein L31	RPL31	7	2547400000	P62899	FALSE	0	24.5585	24.9098	27.2514	27.2647	24.7571	26.5948	25.9257	25.9744	24.9799	27.7939	26.8168	27.0356	25.0564	27.0118	26.551	26.4246	25.2348	26.6824	26.3187	26.3691	24.8026	27.5921	27.372	26.2357
RPL32	P62910;F8W727;D3YTB1	P62910;F8W727;D3YTB1	60S ribosomal protein L32	RPL32	7	856180000	P62910	FALSE	0	22.6729	22.7111	25.3433	25.2328	23.9047	24.6132	24.6906	24.8785	22.9073	24.6379	25.8849	25.2977	23.9712	26.1208	25.3846	24.1607	22.9896	24.7027	24.3166	24.7767	22.3775	25.7412	25.2444	24.4564
RPL34	P49207	P49207	60S ribosomal protein L34	RPL34	6	1108900000	P49207	FALSE	0	23.7804	23.9763	26.271	26.1973	23.774	25.7082	24.7576	24.6738	23.6966	21.6445	25.3718	25.2086	23.6452	25.7134	25.468	21.1622	23.8395	25.052	25.8445	24.7207	23.4251	25.8691	25.7736	24.7878
RPL35	F2Z388;P42766	F2Z388;P42766	60S ribosomal protein L35	RPL35	5	984170000	F2Z388	FALSE	0	23.0414	23.4867	25.9874	25.6915	20.3725	26.3663	24.8643	25.3316	23.0048	26.0034	24.1922	25.4846	23.8376	25.6134	24.9256	25.0232	22.9543	25.2939	24.9723	25.3041	23.3887	26.5538	25.5597	20.046
RPL35A	P18077;C9K025;F8WBS5;F8WB72	P18077;C9K025;F8WBS5;F8WB72	60S ribosomal protein L35a	RPL35A	7	813390000	P18077	FALSE	0	23.4955	23.773	26.0286	25.9591	22.9004	25.2723	24.6276	24.5528	23.33	24.2843	24.1146	24.834	23.2009	25.2792	24.7663	22.8631	23.0133	22.7813	25.2558	24.3083	22.7622	25.1747	25.1599	22.3726
RPL36	Q9Y3U8;J3QSB5;J3KTD3	Q9Y3U8;J3QSB5	60S ribosomal protein L36	RPL36	3	1278900000	Q9Y3U8	FALSE	0	23.6849	24.2808	26.4174	26.3988	23.8323	25.8172	25.6502	24.7115	23.9777	26.3939	25.5483	24.8079	24.066	25.7811	25.7965	24.8351	23.1117	25.3374	25.6654	24.4973	22.9764	26.0119	25.8201	23.8883
RPL36A	H0Y5B4;H7BZ11;J3KQN4;P83881;Q969Q0;R4GN19;H7BY91;H0Y3V9	H0Y5B4;H7BZ11;J3KQN4;P83881;Q969Q0	60S ribosomal protein L36a;60S ribosomal protein L36a-like	RPL36A;RPL36A-HNRNPH2;RPL36AL	5	933450000	H0Y5B4	FALSE	0	23.2045	23.3527	25.9603	25.7275	23.0656	24.8879	24.4111	25.0618	22.4061	26.314	25.9222	24.6023	23.1215	25.4916	25.1538	25.5859	23.1399	26.0952	25.8781	24.6594	23.0318	25.7595	25.0894	23.4363
RPL37A	C9J4Z3;P61513;M0R0A1;Q6P4E4;E9PEL3;M0R2L6;G5E9R3;A6NKH3	C9J4Z3;P61513;M0R0A1;Q6P4E4;E9PEL3;M0R2L6;G5E9R3	60S ribosomal protein L37a	RPL37A	4	317400000	C9J4Z3	FALSE	0	21.1316	21.4709	23.4527	23.7738	22.3183	23.6655	22.261	23.2947	20.9285	24.3576	24.0692	24.0182	22.4086	24.5766	23.8382	23.6567	22.2325	23.77	23.9888	23.3717	22.0699	24.5675	24.1075	23.3472
RPL38	P63173;J3KT73;J3QL01;J3KSP2	P63173;J3KT73;J3QL01	60S ribosomal protein L38	RPL38	3	1526400000	P63173	FALSE	0	23.7689	24.1886	26.3278	26.4156	24.116	26.4567	25.355	25.2988	24.0748	24.9887	25.7855	26.0524	24.5954	26.3915	25.7732	23.5815	24.2041	24.9697	25.5944	25.7286	24.1417	26.8924	26.7648	26.1756
RPL4	P36578;H3BM89;H3BTP7;H3BU31	P36578;H3BM89	60S ribosomal protein L4	RPL4	16	894720000	P36578	FALSE	0	23.3208	23.7412	25.859	25.868	22.8465	25.5749	24.8351	23.9641	23.5309	25.6252	24.6784	24.994	23.4073	25.3997	25.0893	23.8162	23.6353	25.2884	25.174	24.3168	23.3823	25.6081	25.5811	24.1988
RPL5	P46777;A0A2R8Y6J3;A0A2R8Y4A2;Q5T7N0;R4GNJ2	P46777;A0A2R8Y6J3	60S ribosomal protein L5	RPL5	11	1867000000	P46777	FALSE	0	24.0176	24.3664	26.3939	26.3206	24.5847	25.9713	25.6691	25.8652	24.3786	26.6955	26.6063	25.7247	24.6645	26.6986	26.3773	25.9908	24.4593	26.5912	26.7519	25.4307	23.6868	26.7256	26.7347	24.7569
RPL6	Q02878;F8VR69;F8VZ45;U3KQR5	Q02878	60S ribosomal protein L6	RPL6	13	1757600000	Q02878	FALSE	0	24.3837	24.8903	26.7878	26.52	24.3058	26.0519	25.085	25.4982	25.0787	26.7416	26.6473	25.4966	24.4052	26.3351	25.9735	25.7508	24.8606	26.1931	26.5412	25.737	24.6667	26.504	26.3642	25.0841
RPL7	A8MUD9;P18124;C9JZ88;C9JIJ5	A8MUD9;P18124	60S ribosomal protein L7	RPL7	10	1192200000	A8MUD9	FALSE	0	23.6456	23.7568	26.1134	26.0213	23.7666	25.8376	25.2215	24.726	23.5344	25.2134	25.5105	24.7647	23.8139	26.0408	25.6215	24.1658	24.0622	24.4581	25.8415	25.0503	23.5618	26.0263	26.1013	23.8674
RPL7A	P62424;Q5T8U2;Q5T8U3	P62424;Q5T8U2;Q5T8U3	60S ribosomal protein L7a	RPL7A	10	2577200000	P62424	FALSE	0	24.7339	25.098	27.3544	27.2041	24.7208	26.9979	26.0559	25.8009	24.9861	26.9387	26.663	26.4326	25.1594	27.1065	26.6569	25.9577	25.0025	26.1944	26.6875	26.2211	24.9509	27.3813	27.1923	25.9159
RPL8	E9PKZ0;P62917;G3V1A1;E9PKU4;E9PP36	E9PKZ0;P62917;G3V1A1;E9PKU4	60S ribosomal protein L8	RPL8	8	1293500000	E9PKZ0	FALSE	0	23.7208	23.8578	26.0662	26.0555	24.0586	25.6119	24.8935	25.2642	23.857	26.3667	26.0197	25.1107	24.0136	26.1018	25.9026	25.7266	23.5253	26.2911	26.5762	24.4754	23.5087	25.7449	25.4495	24.1905
RPL9	D6RAN4;P32969;A0A2R8Y5Y7;H0Y9V9;H0Y9R4	D6RAN4;P32969;A0A2R8Y5Y7;H0Y9V9	60S ribosomal protein L9	RPL9	8	1202400000	D6RAN4	FALSE	0	23.8028	23.9026	26.4616	26.1842	23.5145	25.7066	24.8752	24.7802	23.9614	26.8881	25.79	25.1363	24.0394	25.9975	25.5513	25.2374	24.1543	25.5474	25.4504	24.9063	23.6591	26.0956	25.946	24.3516
RPLP0	P05388;F8VW21;F8VU65;F8VWS0;F8VPE8;F8VZS0;Q8NHW5;G3V210;F8VQY6;F8VRK7;F8VS58;F8VWV4;F8W1K8	P05388;F8VW21;F8VU65;F8VWS0;F8VPE8;F8VZS0;Q8NHW5;G3V210;F8VQY6;F8VRK7;F8VS58	60S acidic ribosomal protein P0;60S acidic ribosomal protein P0-like	RPLP0;RPLP0P6	13	1740800000	P05388	FALSE	0	24.2799	24.5269	26.8064	26.5812	24.3177	26.2435	25.5464	25.2546	24.3577	27.1479	26.1543	25.9616	24.4786	26.3286	26.029	25.9915	24.4105	26.5228	26.114	25.5812	24.2504	26.8704	26.6437	25.6038
RPLP1	P05386	P05386	60S acidic ribosomal protein P1	RPLP1	3	2396600000	P05386	FALSE	0	24.61	24.7499	25.9991	26.7556	25.0116	27.0199	26.3448	25.4222	25.0298	26.2734	25.3402	26.0397	24.9379	26.2997	26.9602	24.7	25.8317	26.2015	26.832	26.1886	25.1729	27.1976	27.251	26.6103
RPLP2	P05387;H0YDD8	P05387;H0YDD8	60S acidic ribosomal protein P2	RPLP2	5	509020000	P05387	FALSE	0	21.0278	23.5252	24.1521	25.3829	22.9927	25.0666	22.7507	24.1851	24.0881	24.9219	25.0953	22.9999	21.9813	23.2778	23.2861	25.0837	23.9919	25.3601	25.1164	22.9213	23.5714	23.8914	24.1831	22.8277
RPN1	P04843;B7Z4L4;F8WF32	P04843;B7Z4L4	Dolichyl-diphosphooligosaccharide--protein glycosyltransferase subunit 1	RPN1	37	18900000	P04843	TRUE	3	19.911	19.6776	18.4047	17.9529	19.398	17.1832	19.3044	18.8529	19.567	16.6853	19.9479	18.488	19.2704	17.5109	18.9086	17.3865	19.4261	16.4473	19.1768	18.3797	19.5049	16.6942	18.323	16.9345
RPN2	P04844;Q5JYR3;H0Y5M1;F2Z3K5;Q5JYR4;Q5JYR7	P04844	Dolichyl-diphosphooligosaccharide--protein glycosyltransferase subunit 2	RPN2	23	20601000	P04844	TRUE	2	19.7185	19.4581	18.1786	18.1075	19.276	17.9091	19.6573	18.4897	19.6861	16.8965	19.1371	20.1574	19.4236	17.8016	19.6137	17.822	19.4553	17.389	19.3535	18.4604	19.2933	17.7038	18.9596	17.2756
RPS10	P46783;F6U211;A0A2R8Y7H1;A0A2R8YFH6;A0A1W2PQS6;A0A2R8Y6L3;S4R435;Q9NQ39	P46783;F6U211;A0A2R8Y7H1;A0A2R8YFH6;A0A1W2PQS6;A0A2R8Y6L3;S4R435;Q9NQ39	40S ribosomal protein S10;Putative 40S ribosomal protein S10-like	RPS10;RPS10-NUDT3;RPS10P5	8	1935700000	P46783	FALSE	0	24.4921	24.4716	26.6559	26.9663	24.3505	26.4989	25.7084	25.7411	24.4906	27.4641	26.117	25.9251	24.5737	26.3127	26.2847	26.327	24.2676	26.524	26.3686	25.6341	24.2364	27.011	26.9524	25.7881
RPS11	P62280;M0QZC5;M0R1H5;M0R1H6	P62280;M0QZC5	40S ribosomal protein S11	RPS11	10	1069000000	P62280	FALSE	0	23.664	23.7876	26.2472	26.1553	23.4587	25.2349	24.6712	24.7205	23.5521	25.2502	25.3792	24.4203	23.775	26.0715	25.415	24.1835	23.5402	24.7089	25.3713	24.9079	23.3028	25.8431	26.2851	23.7873
RPS12	P25398	P25398	40S ribosomal protein S12	RPS12	7	2267500000	P25398	FALSE	0	24.246	24.3483	26.836	26.8472	24.9418	26.7792	26.0503	26.1427	24.7221	27.9341	26.4305	26.5345	24.7748	27.0208	26.3663	26.6557	24.557	27.3462	26.4792	26.2358	24.0786	27.2709	26.8819	26.3609
RPS13	P62277;J3KMX5;E9PS50	P62277;J3KMX5	40S ribosomal protein S13	RPS13	9	870050000	P62277	FALSE	0	23.2066	23.2692	25.6981	25.8555	23.5957	25.3823	24.7175	24.287	23.1579	26.2368	24.9448	24.9488	23.3906	25.4645	25.2928	24.7101	22.8255	25.1761	24.8777	24.5106	22.749	25.6852	25.4746	24.9215
RPS14	P62263;A0A2R8Y811;E5RH77	P62263;A0A2R8Y811;E5RH77	40S ribosomal protein S14	RPS14	4	2597200000	P62263	FALSE	0	24.5199	24.7225	27.4132	27.2568	25.0445	26.6638	25.9022	26.6658	24.9334	26.7955	26.4722	26.4455	24.899	27.2146	26.8149	26.1435	24.5461	26.4824	26.8639	26.1192	24.1726	27.4591	27.1508	25.7029
RPS15	K7EJ78;K7EQJ5;S4R456	K7EJ78;K7EQJ5;S4R456		RPS15	6	11537000	K7EJ78	TRUE	11	19.7598	19.537	0	16.9661	18.4321	0	18.4677	0	18.646	0	0	0	18.3615	0	18.3287	0	18.9626	0	17.7977	17.1344	19.9089	0	19.1761	0
RPS15.1	K7ELC2;P62841;K7EM56;A0A0B4J2B4;S4R417	K7ELC2;P62841;K7EM56;A0A0B4J2B4;S4R417	40S ribosomal protein S15	RPS15	7	447590000	K7ELC2	FALSE	0	21.5022	21.5696	24.3362	24.3663	22.5	23.8767	23.9739	23.5817	21.9856	25.2793	24.6164	23.5996	22.0967	24.8322	24.397	23.8721	21.5537	23.9242	24.6087	23.5527	21.3503	24.6609	24.6209	22.0599
RPS15A	H3BN98;I3L246;H3BV27;H3BT37;I3L303;H3BPJ2;Q15041	H3BN98;I3L246		RPS15A	9	7968700	H3BN98	TRUE	6	17.8416	18.9658	16.7611	15.1965	19.6266	16.1107	17.559	17.1689	18.6103	21.1131	17.9581	16.6335	19.1769	16.3449	18.456	15.3674	19.011	16.1539	17.9358	15.8479	17.3199	16.2163	18.5236	17.5311
RPS15A.1	P62244;I3L3P7;H3BVC7	P62244;I3L3P7	40S ribosomal protein S15a	RPS15A	8	895070000	P62244	FALSE	0	23.7551	24.0078	26.3406	26.3345	23.5954	25.4334	24.4794	24.8689	23.0356	25.177	24.6186	24.277	23.1146	25.9139	24.5914	24.906	22.8485	24.5746	24.7232	25.1179	22.5592	25.2779	25.0494	21.954
RPS16	P62249;M0R210;M0R3H0;M0R1M5;Q6IPX4;M0QX76	P62249;M0R210;M0R3H0;M0R1M5;Q6IPX4	40S ribosomal protein S16	RPS16	11	1321300000	P62249	FALSE	0	23.651	23.464	26.5543	26.416	23.1977	26.0113	25.3719	25.1316	23.7545	26.2755	26.1246	25.4813	23.9605	26.2629	25.3391	25.0055	23.7214	26.0213	25.9745	24.9018	23.2119	26.206	25.9754	24.0989
RPS17	H3BNC9;P08708;H0YN88;A0A075B716;H0YN73;A0A0J9YYC4	H3BNC9;P08708;H0YN88;A0A075B716	40S ribosomal protein S17	RPS17	25	418480000	H3BNC9	FALSE	0	22.019	22.0147	24.5687	24.5801	22.4275	24.1088	23.6728	23.3318	22.2275	25.342	23.2558	23.4457	22.0325	24.3295	24.3519	24.0572	22.6	24.4304	24.083	23.3125	21.8866	24.7593	24.5781	22.741
RPS18	P62269;A0A0G2JQH2;Q5GGW2;J3JS69	P62269	40S ribosomal protein S18	RPS18	9	1631000000	P62269	FALSE	0	24.0807	24.191	26.7107	26.6821	24.1831	26.463	25.5873	25.3616	24.3701	25.5722	26.0289	25.3346	24.0931	26.4649	25.8983	24.0477	24.2769	24.8943	26.1546	25.526	24.0301	26.6892	26.4252	25.1431
RPS19	P39019;M0R2L9;A0A075B6E2;M0QYF7;M0R140	P39019	40S ribosomal protein S19	RPS19	10	1496100000	P39019	FALSE	0	23.8693	24.072	26.4875	26.363	24.0318	26.3332	25.2684	25.6442	23.543	26.4462	25.5883	25.8238	23.8585	26.5966	25.7469	25.5461	24.0657	26.096	25.8975	25.6393	23.7837	26.7283	26.4467	25.6246
RPS2	P15880;H0YEN5;E9PQD7;E9PMM9;I3L404;E9PPT0;E9PM36;H3BNG3;H0YE27	P15880;H0YEN5;E9PQD7;E9PMM9;I3L404	40S ribosomal protein S2	RPS2	18	1015800000	P15880	FALSE	0	23.4737	23.5549	26.1019	26.1126	23.4424	25.0069	24.8732	24.5702	23.3122	26.3575	25.5621	24.9261	23.6346	25.8141	25.4954	24.4363	23.5765	25.222	25.2326	24.5888	22.8733	25.8477	25.6847	23.8617
RPS20	P60866;G3XAN0;E5RJX2;E5RIP1	P60866;G3XAN0	40S ribosomal protein S20	RPS20	5	1873900000	P60866	FALSE	0	23.8949	24.2224	26.5205	26.4625	24.9974	26.0926	25.3995	26.2198	24.2783	27.6451	26.4318	26.6298	24.4481	26.7949	26.1292	26.5409	23.9686	26.6731	26.5814	25.6878	23.7801	27.0003	26.6429	25.7679
RPS21	Q8WVC2;P63220;Q9BYK2;Q9BYK1	Q8WVC2;P63220;Q9BYK2;Q9BYK1	40S ribosomal protein S21	RPS21	5	1111100000	Q8WVC2	FALSE	0	23.154	23.3276	25.9949	25.8062	23.4215	26.6172	25.1702	24.9225	23.6422	25.8216	25.3077	24.9673	23.3227	26.1697	25.6292	24.7608	23.7788	24.7526	25.5459	25.054	22.6448	25.6199	25.2397	25.0643
RPS23	P62266;D6RD47;D6RDJ2;D6RIX0;D6R9I7	P62266;D6RD47	40S ribosomal protein S23	RPS23	6	1148400000	P62266	FALSE	0	23.5706	23.6869	26.7376	26.1973	23.0392	25.7877	25.0492	24.3839	23.2561	27.0043	25.2117	24.7464	23.7612	26.2123	25.2723	25.4003	23.3255	26.041	25.1281	24.8792	22.9292	26.205	26.0217	25.1167
RPS24	E7ETK0;A0A2R8Y849;A0A2R8YD14;P62847;A0A2R8Y8A0	E7ETK0;A0A2R8Y849;A0A2R8YD14;P62847;A0A2R8Y8A0	40S ribosomal protein S24	RPS24	6	943980000	E7ETK0	FALSE	0	23.0979	23.0488	25.9429	26.1829	22.9195	25.8153	24.4511	24.6339	22.6982	25.6657	25.3243	25.6184	23.1762	26.0796	25.0669	24.8648	23.2532	24.5666	24.8773	24.763	22.5205	26.3006	25.5851	24.97
RPS25	P62851;E9PQK3;E9PK60	P62851	40S ribosomal protein S25	RPS25	5	2460700000	P62851	FALSE	0	24.342	24.7699	27.5146	27.416	25.0233	27.3697	25.7786	25.5387	24.7327	28.0606	26.7092	26.5987	24.2484	27.0173	26.5028	26.6351	24.5382	27.1215	26.6265	26.0591	24.3773	27.1273	26.8393	26.4655
RPS26	P62854;Q5JNZ5	P62854;Q5JNZ5	40S ribosomal protein S26;Putative 40S ribosomal protein S26-like 1	RPS26;RPS26P11	5	1064600000	P62854	FALSE	0	23.0869	23.4581	26.293	26.1394	23.6479	25.5834	24.8168	25.0335	23.0897	26.5796	25.5733	24.7099	23.5643	25.6096	25.5655	25.1493	22.9592	26.2176	25.6366	24.7418	22.5136	25.4588	25.7305	23.6389
RPS27	P42677	P42677	40S ribosomal protein S27	RPS27	4	2510600000	P42677	FALSE	0	24.7135	25.0162	27.6736	27.182	24.5493	26.6546	25.9714	25.9475	24.8247	27.3088	26.8848	26.2352	24.5561	27.0875	26.6267	25.9914	24.7919	26.6885	26.8531	26.0078	24.3504	27.1503	26.9756	24.9604
RPS27A	P62979;P0CG48;F5GYU3;A0A2R8Y422;F5H388;B4DV12;F5H265;J3QKN0;F5H2Z3;F5H6Q2;F5GXK7;Q5PY61;J3QTR3;J3QS39;Q96C32;P62987;P0CG47;F5H747;M0R2S1;M0R1M6;M0R1V7;F5GZ39;J3QSA3	P62979;P0CG48;F5GYU3;A0A2R8Y422;F5H388;B4DV12;F5H265;J3QKN0;F5H2Z3;F5H6Q2;F5GXK7;Q5PY61;J3QTR3;J3QS39;Q96C32;P62987;P0CG47;F5H747;M0R2S1;M0R1M6;M0R1V7	Ubiquitin-40S ribosomal protein S27a;Ubiquitin;40S ribosomal protein S27a;Polyubiquitin-C;Ubiquitin;Ubiquitin-60S ribosomal protein L40;Ubiquitin;60S ribosomal protein L40;Polyubiquitin-B;Ubiquitin	RPS27A;UBC;UBB;UBA52	6	2118000000	P62979	FALSE	0	25.997	26.1703	26.6505	26.3962	25.8039	26.2778	25.3523	25.7365	25.784	26.9365	25.8084	25.8826	25.9648	26.5119	25.6032	26.3037	25.7142	26.5164	25.2072	26.0656	26.0184	26.7032	25.811	25.9431
RPS27L	H0YMV8;Q71UM5;C9JLI6;C9J1C5	H0YMV8;Q71UM5;C9JLI6	40S ribosomal protein S27;40S ribosomal protein S27-like	RPS27L	5	215550000	H0YMV8	TRUE	1	21.1906	21.5092	23.9796	23.3544	21.094	22.9724	22.171	22.1734	21.7819	20.8825	23.3304	21.9931	21.8	23.1246	23.6031	20.4631	21.632	22.0558	23.1847	22.553	21.0394	23.579	23.8231	22.4322
RPS28	P62857	P62857	40S ribosomal protein S28	RPS28	3	3921200000	P62857	FALSE	0	25.4799	25.666	28.2554	28.1153	24.6681	27.5809	26.9019	26.5082	25.4204	27.462	26.7033	26.6094	25.4181	27.702	26.9604	26.3825	25.2882	27.5776	27.373	26.8114	25.0874	27.9097	27.7178	27.1512
RPS29	A0A2R8Y851;P62273;A0A2R8Y6P7;A0A087WTT6	A0A2R8Y851;P62273;A0A2R8Y6P7;A0A087WTT6	40S ribosomal protein S29	RPS29	4	43965000	A0A2R8Y851	TRUE	2	16.3405	18.1629	20.8001	20.9583	18.3052	20.3611	21.0228	18.8955	18.6676	20.9803	19.5444	19.3302	19.2893	21.1233	20.786	20.7726	19.1107	21.0099	22.0452	18.888	17.2781	21.792	21.1031	19.2483
RPS3	E9PJN9	E9PJN9		RPS3	2	82714000	E9PJN9	TRUE	3	19.3914	19.6145	23.2768	23.1072	20.0048	21.7262	20.798	21.8579	19.6176	22.6109	22.0251	21.3496	20.196	22.5013	21.5135	20.8965	19.0446	21.8546	21.6765	22.007	18.6109	21.8992	21.8614	21.0799
RPS3.1	P23396;E9PL09;E9PPU1;H0YEU2;F2Z2S8;H0YCJ7;H0YF32;E9PQ96;E9PJH4;E9PK82;E9PSF4;E9PQX2;H0YES8	P23396;E9PL09;E9PPU1;H0YEU2;F2Z2S8;H0YCJ7	40S ribosomal protein S3	RPS3	19	1578900000	P23396	FALSE	0	24.105	24.3796	26.9547	26.6959	24.0788	26.267	25.357	25.3895	24.2115	26.5202	26.0316	25.5012	24.1263	26.5787	25.8263	25.5506	23.9869	25.8918	26.077	25.2715	23.7086	26.3188	26.1141	24.0856
RPS3A	P61247;D6RAT0;D6RG13;D6RB09;E9PFI5;H0Y8L7;D6RAS7;H0Y9Y4;D6RED7;D6R9B6;D6RI02;D6RGE0	P61247;D6RAT0;D6RG13;D6RB09;E9PFI5;H0Y8L7;D6RAS7;H0Y9Y4	40S ribosomal protein S3a	RPS3A	17	1318200000	P61247	FALSE	0	23.7632	23.8437	26.3149	26.1807	23.6738	25.5648	24.8875	25.0728	23.8704	26.0391	25.9194	25.4661	23.9254	26.4073	25.7786	24.9414	23.9286	25.4108	25.9489	25.3068	23.6995	26.3354	26.411	25.1584
RPS4X	P62701;Q8TD47;C9JEH7;P22090	P62701	40S ribosomal protein S4, X isoform	RPS4X	16	1332600000	P62701	FALSE	0	23.9473	23.6975	26.6091	26.2508	23.7735	25.7893	25.1701	24.9754	24.0336	26.146	25.6632	25.0281	23.9916	26.3041	25.8079	24.9783	23.8546	25.5575	26.0052	24.8993	23.3642	26.0661	26.1666	23.4858
RPS5	M0R0F0;P46782;M0R0R2;M0QZN2	M0R0F0;P46782;M0R0R2	40S ribosomal protein S5;40S ribosomal protein S5, N-terminally processed	RPS5	10	1234700000	M0R0F0	FALSE	0	23.6881	23.8439	26.1219	26.117	24.2158	25.7714	25.356	24.6954	23.6981	26.8013	25.4695	25.3702	23.6155	25.9926	25.7683	25.2424	23.5095	26.1201	25.7063	24.4104	23.1176	26.3578	25.9617	24.6206
RPS6	P62753;A2A3R7;A2A3R5	P62753;A2A3R7;A2A3R5	40S ribosomal protein S6	RPS6	8	1527700000	P62753	FALSE	0	23.9532	23.8793	26.7441	26.5656	23.9709	26.0636	25.1053	25.2834	23.663	26.7243	25.9485	25.9087	23.518	26.376	26.0234	25.7627	23.7383	25.5955	26.3111	25.5654	23.315	26.5663	26.3493	25.0326
RPS7	P62081;B5MCP9;A0A2R8Y623	P62081;B5MCP9;A0A2R8Y623	40S ribosomal protein S7	RPS7	10	1108700000	P62081	FALSE	0	23.3348	23.1791	26.2266	26.1555	23.8221	25.4548	24.9201	24.453	23.6907	26.1986	25.2519	24.8785	24.0411	26.1232	25.4887	24.5037	23.936	25.3928	25.5733	24.8682	22.9865	26.0992	25.7007	24.2461
RPS8	P62241;Q5JR95	P62241;Q5JR95	40S ribosomal protein S8	RPS8	9	1997600000	P62241	FALSE	0	24.2835	24.4086	27.1333	27.0674	24.248	26.6871	25.3535	25.7362	24.4023	27.147	26.3704	25.9821	24.2319	27.0947	26.4752	26.007	24.2728	26.4235	26.132	26.0427	23.6856	26.9886	26.5842	25.5077
RPS9	P46781;B5MCT8;C9JM19;F2Z3C0;A8MXK4	P46781;B5MCT8;C9JM19	40S ribosomal protein S9	RPS9	11	1275100000	P46781	FALSE	0	24.1245	23.6577	26.8685	26.4114	23.5549	25.5218	25.1958	24.7134	23.7064	25.6285	26.1172	25.1192	23.8844	25.8655	25.7242	24.5102	23.18	25.3386	25.9608	24.5161	22.7625	25.8728	25.7354	23.7938
RPSA	C9J9K3;A0A0C4DG17;P08865;F8WD59	C9J9K3;A0A0C4DG17;P08865	40S ribosomal protein SA	RPSA	13	1738600000	C9J9K3	FALSE	0	24.0048	24.2373	26.6238	26.7208	24.2341	26.6857	25.6452	25.5435	24.1603	27.0033	25.8545	25.9987	24.2611	26.5215	25.9563	25.9106	24.2655	26.499	25.9579	25.8878	23.982	26.9449	26.6129	26.3358
RQCD1	Q92600	Q92600	Cell differentiation protein RCD1 homolog	RQCD1	17	2799600	Q92600	TRUE	6	16.617	15.9835	16.6484	16.0662	16.4516	16.8281	16.0309	17.8365	16.2699	21.1131	16.143	17.8536	15.7068	17.3423	14.5756	16.4634	16.1266	16.4127	15.502	18.0513	16.9012	16.2782	15.9285	17.5321
RRAS2	E9PK85;P62070;P10301	E9PK85;P62070;P10301	Ras-related protein R-Ras2;Ras-related protein R-Ras	RRAS2;RRAS	12	2139800	E9PK85	TRUE	10	16.8199	16.4663	16.6856	16.8787	16.4101	0	0	16.2867	16.3762	0	0	17.012	0	16.4889	0	0	16.9921	0	0	17.1541	17.7586	16.8861	0	17.7777
RRBP1	Q9P2E9;F8W7S5;A0A087WVV2;A0A087WU26;A2A2S5;REV__Q9P2M7;H9KV85;E9PN67;C9J066;Q8N4C6	Q9P2E9;F8W7S5;A0A087WVV2	Ribosome-binding protein 1	RRBP1	95	14324000	Q9P2E9	FALSE	0	16.0163	15.3834	19.6179	19.5996	17.595	19.7706	17.0105	20.1522	16.8404	19.5381	18.2322	20.7874	16.3751	20.5313	18.3417	19.7456	16.714	19.1855	17.8886	20.8397	17.1164	20.0303	17.6849	20.0668
RRS1	Q15050	Q15050	Ribosome biogenesis regulatory protein homolog	RRS1	18	5124700	Q15050	TRUE	8	16.0291	15.8564	18.7901	18.0656	16.0375	17.5403	17.0503	16.7854	16.9183	18.608	18.746	17.1983	16.8999	18.0479	18.4047	18.0717	16.0627	18.5795	18.3529	16.8229	16.4299	18.209	18.682	17.8961
RSL24D1	H3BMQ2;A0A7I2V3F2;Q9UHA3	H3BMQ2;A0A7I2V3F2;Q9UHA3	Probable ribosome biogenesis protein RLP24	RSL24D1	4	7395400	H3BMQ2	TRUE	13	19.1187	18.7183	18.245	17.1366	0	0	0	0	19.0167	0	0	0	18.5059	17.8522	18.5465	0	18.5906	0	0	0	18.61	0	18.143	0
RTCA	O00442	O00442	RNA 3-terminal phosphate cyclase	RTCA	19	740620	O00442	TRUE	13	16.416	16.5465	14.8491	14.6377	0	14.8162	0	0	15.5869	0	0	14.7091	14.2711	13.344	0	0	14.6516	0	0	0	15.5151	0	0	0
RTCB	Q9Y3I0	Q9Y3I0	tRNA-splicing ligase RtcB homolog	RTCB	24	9543000	Q9Y3I0	TRUE	3	18.6092	18.5797	18.0784	17.6532	18.5073	16.31	18.3497	17.0224	18.954	16.8577	17.6992	16.1125	18.1476	17.6166	17.7156	16.4599	18.3717	16.5094	18.5048	17.7523	18.2828	17.0259	17.6038	17.7686
RTN1	Q16799;Q2NKQ5;A8MT72	Q16799;Q2NKQ5;A8MT72	Reticulon-1;Reticulon	RTN1	30	46137000	Q16799	FALSE	0	20.5948	20.6035	18.3707	18.2638	21.4022	18.9781	20.3833	19.8287	20.7084	19.4335	18.8825	19.1264	21.0568	19.2657	20.065	19.8427	21.2914	19.2569	19.8447	20.1821	21.2892	18.3806	20.4247	20.0386
RTN3	O95197;F5H617	O95197	Reticulon-3	RTN3	46	19907000	O95197	TRUE	3	18.696	19.2741	17.1898	16.9242	20.1095	18.2846	19.7524	18.8683	19.7007	16.4301	19.7286	18.3296	19.498	17.5726	19.3116	17.3984	19.4997	17.3412	19.1734	18.1224	19.8253	17.7984	18.6093	18.5291
RTN4	Q9NQC3;A0A0U1RQR6;H7C106;F8W914	Q9NQC3;A0A0U1RQR6;H7C106;F8W914	Reticulon-4;Reticulon	RTN4	45	5936000	Q9NQC3	TRUE	2	17.4156	17.8123	14.038	15.0393	18.1274	16.4966	17.9202	17.6269	17.3709	19.078	17.1753	14.6589	17.3232	16.6535	17.5056	16.8043	18.1645	17.0234	17.7378	15.9707	18.5063	15.8435	17.3146	17.7414
RUFY3	Q7L099;D6REM9;D6RCQ1;J3KPP6;H0YA47;H0YD93;Q8WXA3;Q96T51	Q7L099	Protein RUFY3	RUFY3	26	15083000	Q7L099	FALSE	0	19.2588	19.0954	18.7599	18.7912	18.9001	18.8602	18.8336	18.5108	19.2325	17.5788	18.3165	18.5292	18.8409	18.9214	18.0541	17.9128	19.0067	18.514	18.1365	18.934	19.4428	18.3067	18.1144	17.4574
[truncated: 329 more rows]
