# Supplementary material for: Ribosome inactivation regulates translation elongation in neurons
Source: J Biol Chem. 2024 Jan 12;300(2):105648. doi: 10.1016/j.jbc.2024.105648 (PMC10869266; doi:10.1016/j.jbc.2024.105648)
Supplement: Dataset S2 [file mmc2.xlsx]

## Sheet: README
Dataset EV2
Relative changes in protein levels upon HRN induced ribosome runoff.
Table contains fold changes (CHX vs HRN) for polysomal proteins as well as p-values

## Sheet: CHX_Poly_vs_HRN_Poly
Majority.protein.IDs	Protein.names	Gene.names	iBAQ.peptides	iBAQ	ID	imputed	num_NAs	CHX_P_vs_HRN_P_CI.L	CHX_P_vs_HRN_P_CI.R	CHX_P_vs_HRN_P_diff	CHX_P_vs_HRN_P_p.adj	CHX_P_vs_HRN_P_p.val	significant	CHX_P_vs_HRN_P_significant
B5MCX3;Q15019;C9J2Q4;H7C2Y0	Septin-2	SEPT2	20	17372000	B5MCX3	FALSE	0	-0.429496	0.892056	0.23128	0.84587	0.472906	FALSE	FALSE
B1AHR1;A0A2R8Y4H2;Q9UH03	Neuronal-specific septin-3	SEPT3	18	15075000	B1AHR1	TRUE	2	-0.291136	1.05172	0.380291	0.748236	0.250568	FALSE	FALSE
C9JM82;B4DJ62;G3XAH0;Q99719;E7EPG2;E7EX32	Septin-5	SEPT5	19	24148000	C9JM82	TRUE	1	-1.05148	1.92569	0.437104	0.862887	0.54626	FALSE	FALSE
B1AMS2;Q14141	Septin-6	SEPT6	20	779800	B1AMS2	TRUE	8	-0.924761	2.60564	0.840437	0.796151	0.331664	FALSE	FALSE
E7ES33;E7EPK1;Q16181;G3V1Q4	Septin-7	SEPT7	21	53165000	E7ES33	TRUE	2	-1.08393	0.172952	-0.45549	0.633663	0.145797	FALSE	FALSE
K7EL40;A0A6Q8PHC2;Q9UHD8;K7EK18;K7ER52;K7EIE4;K7EQD7	Septin-9	SEPT9	12	19073000	K7EL40	TRUE	3	-1.33046	-0.218844	-0.774655	0.0924233	0.00882051	FALSE	FALSE
D6RGI3;D6RER5;Q9NVA2;D6RDU5	Septin-11	SEPT11	21	53039000	D6RGI3	FALSE	0	-2.33025	2.48624	0.0779948	0.913641	0.946686	FALSE	FALSE
A0A0J9YX89;A0A087X1G7;O60613	15 kDa selenoprotein	42248	7	2069800	A0A0J9YX89	TRUE	14	-5.45576	5.45576	0	0.917654	1	FALSE	FALSE
P01023	Alpha-2-macroglobulin	A2M	72	948460	P01023	TRUE	6	-1.81003	2.6029	0.396433	0.889803	0.711152	FALSE	FALSE
F8WFE5;Q6P093	Arylacetamide deacetylase-like 2	AADACL2	3	16569000	F8WFE5	TRUE	12	-10.4734	3.52098	-3.47622	0.786176	0.311616	FALSE	FALSE
P49588;A0A6Q8PGB5;H3BPK7;A0A6Q8PGN5;A0A6Q8PFY2;A0A6Q8PF33;A0A6Q8PGE8;A0A6Q8PGR9;A0A6Q8PFK3;A0A6Q8PHJ2;A0A6Q8PH44;A0A6Q8PHP7;A0A6Q8PHP3;A0A6Q8PF77	Alanine--tRNA ligase, cytoplasmic	AARS	51	1107000	P49588	TRUE	4	-0.34493	2.21696	0.936014	0.628582	0.142707	FALSE	FALSE
Q5JTZ9	Alanine--tRNA ligase, mitochondrial	AARS2	50	40249000	Q5JTZ9	TRUE	8	-4.71313	2.33134	-1.1909	0.849699	0.487893	FALSE	FALSE
H3BNQ7;H3BRN4;P80404	4-aminobutyrate aminotransferase, mitochondrial	ABAT	32	1474100	H3BNQ7	TRUE	5	-3.17882	1.44663	-0.866093	0.837567	0.442963	FALSE	FALSE
A0A3B3ITW3;P28288	ATP-binding cassette sub-family D member 3	ABCD3	40	2241400	A0A3B3ITW3	TRUE	6	-2.53719	2.06623	-0.23548	0.903585	0.832792	FALSE	FALSE
Q9UG63;C9JHK9;C9JZV3	ATP-binding cassette sub-family F member 2	ABCF2	33	213600	Q9UG63	TRUE	17	-10.7207	5.00921	-2.85574	0.841505	0.456752	FALSE	FALSE
Q9BV23	Monoacylglycerol lipase ABHD6	ABHD6	18	617640	Q9BV23	TRUE	15	-13.197	1.77409	-5.71144	0.599969	0.126828	FALSE	FALSE
Q13085;Q59FY4	Acetyl-CoA carboxylase 1;Biotin carboxylase	ACACA	120	1846400	Q13085	TRUE	8	-3.02663	2.85247	-0.0870782	0.913998	0.951229	FALSE	FALSE
H0Y8Z9;Q9H845	Acyl-CoA dehydrogenase family member 9, mitochondrial	ACAD9	22	5284300	H0Y8Z9	TRUE	7	-0.689401	0.934952	0.122775	0.895245	0.755242	FALSE	FALSE
P28330	Long-chain specific acyl-CoA dehydrogenase, mitochondrial	ACADL	17	4324200	P28330	TRUE	7	-1.46721	0.558271	-0.45447	0.808497	0.359539	FALSE	FALSE
S4R3H4;E7EQT4;Q9UKV3;G3V3B0	Apoptotic chromatin condensation inducer in the nucleus	ACIN1	64	5659500	S4R3H4	FALSE	0	-0.725757	1.46619	0.370214	0.849798	0.48829	FALSE	FALSE
P53396	ATP-citrate synthase	ACLY	59	18421000	P53396	FALSE	0	-0.216093	1.62188	0.702892	0.598272	0.12596	FALSE	FALSE
A0A7I2V3U0;A0A7I2V586;A0A7I2V5T4;A0A7I2V3F1;A2A274;Q99798;A0A7I2V5A1;A0A7I2V614	Aconitate hydratase, mitochondrial	ACO2	35	3040600	A0A7I2V3U0	TRUE	4	-0.889281	1.95634	0.533528	0.837395	0.442374	FALSE	FALSE
K7EKP8;O00154	Cytosolic acyl coenzyme A thioester hydrolase	ACOT7	15	4831800	K7EKP8	TRUE	3	-1.94201	0.167493	-0.887257	0.524595	0.0944188	FALSE	FALSE
F5H4U6;Q96GR2	Long-chain-fatty-acid--CoA ligase ACSBG1	ACSBG1	23	536770	F5H4U6	TRUE	18	-9.72615	9.54481	-0.0906682	0.916526	0.984498	FALSE	FALSE
Q5FVE4;K7EMB4;K7ESC8;K7ERT0;K7ESF1;K7EL11	Long-chain-fatty-acid--CoA ligase ACSBG2	ACSBG2	28	2695100	Q5FVE4	TRUE	7	-2.04051	1.74106	-0.149728	0.907137	0.870162	FALSE	FALSE
O60488;H0Y9A0;O95573	Long-chain-fatty-acid--CoA ligase 4;Long-chain-fatty-acid--CoA ligase 3	ACSL4;ACSL3	35	1058700	O60488	TRUE	7	-3.71268	1.90226	-0.905207	0.854545	0.50805	FALSE	FALSE
A0A494BZW8;E7ERD7;C9J8C7;A0A494C116;A0A499FJL5;A0A494C0B6;Q9UKU0;A0A494C046;A0A494C1I9;A0A494C005;A0A494C0A5;A0A494C0J9	Long-chain-fatty-acid--CoA ligase 6	ACSL6	37	217710	A0A494BZW8	TRUE	19	-4.78381	4.78381	0	0.917654	1	FALSE	FALSE
P60709;A0A6Q8PFE4;E7EVS6;A0A2R8Y793	Actin, cytoplasmic 1;Actin, cytoplasmic 1, N-terminally processed	ACTB	20	74120000	P60709	FALSE	0	-1.04474	0.275896	-0.384423	0.73863	0.238061	FALSE	FALSE
Q562R1	Beta-actin-like protein 2	ACTBL2	21	4690200	Q562R1	TRUE	4	-1.27143	1.60448	0.166525	0.901398	0.81115	FALSE	FALSE
P68032;P63267;P68133;P62736;A6NL76	Actin, alpha cardiac muscle 1;Actin, gamma-enteric smooth muscle;Actin, alpha skeletal muscle;Actin, aortic smooth muscle	ACTC1;ACTG2;ACTA1;ACTA2	20	563670000	P68032	FALSE	0	-1.06938	0.371149	-0.349117	0.792078	0.323232	FALSE	FALSE
P63261;I3L3I0;I3L1U9	Actin, cytoplasmic 2;Actin, cytoplasmic 2, N-terminally processed	ACTG1	20	10595000000	P63261	FALSE	0	-0.887742	0.188203	-0.34977	0.692738	0.189595	FALSE	FALSE
K7EM38;J3KT65		ACTG1	10	8072100	K7EM38	TRUE	17	-5.82159	12.6019	3.39016	0.839817	0.450755	FALSE	FALSE
O94805	Actin-like protein 6B	ACTL6B	20	2612700	O94805	TRUE	4	-3.13244	0.613795	-1.25932	0.676157	0.175614	FALSE	FALSE
A0A7I2V4Y4;P12814;H9KV75	Alpha-actinin-1	ACTN1	52	404220	A0A7I2V4Y4	TRUE	14	-8.9614	3.17921	-2.8911	0.796079	0.331512	FALSE	FALSE
F5GXS2;O43707;H7C144	Alpha-actinin-4	ACTN4	55	7753800	F5GXS2	TRUE	5	-1.47429	1.37029	-0.0520032	0.913095	0.939824	FALSE	FALSE
G3V524;G3V2Q5;G3V5Y4;F6S9Y6;Q9NZ32;G3V4K6;V9GYX7	Actin-related protein 10	ACTR10	5	9182400	G3V524	TRUE	11	-4.18547	10.7086	3.26156	0.813109	0.370951	FALSE	FALSE
P61163;R4GMT0;A0A1B0GVS3	Alpha-centractin	ACTR1A	20	50466000	P61163	TRUE	2	-0.784086	0.955485	0.0856997	0.904182	0.838872	FALSE	FALSE
P42025	Beta-centractin	ACTR1B	19	5068800	P42025	TRUE	8	-1.26384	1.01237	-0.125732	0.902272	0.81968	FALSE	FALSE
P61160;F5H6T1	Actin-related protein 2	ACTR2	13	363590000	P61160	FALSE	0	-1.1577	-0.0532205	-0.605459	0.265685	0.0332983	FALSE	FALSE
P61158;B4DXW1	Actin-related protein 3	ACTR3	21	285800000	P61158	FALSE	0	-0.928864	0.0527204	-0.438072	0.471487	0.0772568	FALSE	FALSE
Q9P1U1	Actin-related protein 3B	ACTR3B	20	15346000	Q9P1U1	TRUE	4	-1.71274	-0.00516748	-0.858953	0.350884	0.0487604	FALSE	FALSE
F8WAD8;Q9P0K1	Disintegrin and metalloproteinase domain-containing protein 22	ADAM22	37	103600	F8WAD8	TRUE	19	-5.63914	5.63914	0	0.917654	1	FALSE	FALSE
E7EV99;E7ENY0;P35611;A0A0A0MSR2	Alpha-adducin	ADD1	26	6196500	E7EV99	TRUE	4	-0.524671	0.984554	0.229941	0.85976	0.531379	FALSE	FALSE
P35612;C9J080;C9JTM0	Beta-adducin	ADD2	35	1348800	P35612	TRUE	10	-2.42118	2.22478	-0.0981984	0.912339	0.930451	FALSE	FALSE
E7EMR3;E7ES20;E7ENK1;E7ESV6;E7EUP0;E7EX52;E7EN28;E9PBG4;E7EW95;E7EVD6;E7ETE3;E7EUW2;Q9HAR2;H0Y9K5	Latrophilin-3	ADGRL3;LPHN3	59	318820	E7EMR3	TRUE	11	-8.34429	3.23885	-2.55272	0.811926	0.367968	FALSE	FALSE
Q16186;A0A087WX59;A0A087WUX6	Proteasomal ubiquitin receptor ADRM1	ADRM1	11	40395000	Q16186	TRUE	13	-6.91351	14.4745	3.7805	0.844717	0.468547	FALSE	FALSE
A0A6I8PTZ8;Q9UL18;Q5TA58	Protein argonaute-1;Protein argonaute	AGO1	49	4433900	A0A6I8PTZ8	TRUE	5	-1.26129	1.46371	0.101208	0.907861	0.878138	FALSE	FALSE
Q9UKV8	Protein argonaute-2	AGO2	51	2212300	Q9UKV8	TRUE	10	-1.32515	1.40482	0.0398333	0.914055	0.951954	FALSE	FALSE
Q9H9G7	Protein argonaute-3	AGO3	47	82285	Q9H9G7	TRUE	16	-6.59557	7.06407	0.234251	0.913392	0.943544	FALSE	FALSE
Q99943	1-acyl-sn-glycerol-3-phosphate acyltransferase alpha	AGPAT1	12	233370	Q99943	TRUE	19	-8.08022	8.08022	0	0.917654	1	FALSE	FALSE
Q9NRZ5	1-acyl-sn-glycerol-3-phosphate acyltransferase delta	AGPAT4	20	2323600	Q9NRZ5	TRUE	11	-10.7594	3.78954	-3.48491	0.794765	0.328755	FALSE	FALSE
A0A087X208;A0A494C0G5;A0A494C1I6;O00468	Agrin;Agrin N-terminal 110 kDa subunit;Agrin C-terminal 110 kDa subunit;Agrin C-terminal 90 kDa fragment;Agrin C-terminal 22 kDa fragment	AGRN	83	288810	A0A087X208	TRUE	9	-2.4326	2.6793	0.123353	0.911533	0.920631	FALSE	FALSE
P23526	Adenosylhomocysteinase	AHCY	20	6681700	P23526	TRUE	4	-1.2822	1.97452	0.346161	0.882928	0.661511	FALSE	FALSE
Q09666	Neuroblast differentiation-associated protein AHNAK	AHNAK	376	373270	Q09666	TRUE	7	-1.04203	4.71608	1.83702	0.701453	0.197597	FALSE	FALSE
A0A6Q8PHJ4;E9PMA0;A0A6Q8PHC0;A0A7I2PK44;A0A6Q8PHJ9;A0A6Q8PG15;A0A6Q8PFM5;O95831;A0A6Q8PFE1	Apoptosis-inducing factor 1, mitochondrial	AIFM1	11	3285700	A0A6Q8PHJ4	TRUE	13	-1.5248	2.23204	0.353622	0.888073	0.698063	FALSE	FALSE
Q12904;A0A5F9ZHC5;D6R937	Aminoacyl tRNA synthase complex-interacting multifunctional protein 1;Endothelial monocyte-activating polypeptide 2	AIMP1	17	97283000	Q12904	FALSE	0	-0.830675	0.0388264	-0.395924	0.452337	0.0718958	FALSE	FALSE
Q13155;A8MU58	Aminoacyl tRNA synthase complex-interacting multifunctional protein 2	AIMP2	17	15553000	Q13155	TRUE	3	-1.182	0.967669	-0.107163	0.903998	0.836984	FALSE	FALSE
J3KN37;O43687;Q9P0M2	A-kinase anchor protein 7 isoforms alpha and beta;A-kinase anchor protein 7 isoform gamma	AKAP7	6	8733600	J3KN37	TRUE	10	-12.6957	5.37672	-3.65951	0.826371	0.407344	FALSE	FALSE
Q9ULX6	A-kinase anchor protein 8-like	AKAP8L	24	607310	Q9ULX6	TRUE	13	-7.4162	14.5463	3.56503	0.853873	0.505169	FALSE	FALSE
F5GXJ9;Q13740	CD166 antigen	ALCAM	27	2769100	F5GXJ9	TRUE	9	-0.952163	1.20359	0.125715	0.901262	0.809833	FALSE	FALSE
P54886	Delta-1-pyrroline-5-carboxylate synthase;Glutamate 5-kinase;Gamma-glutamyl phosphate reductase	ALDH18A1	45	4030000	P54886	TRUE	5	-2.16032	0.318635	-0.920842	0.617949	0.136518	FALSE	FALSE
O75891;C9IZ36	Cytosolic 10-formyltetrahydrofolate dehydrogenase	ALDH1L1	56	645000	O75891	TRUE	9	-2.90831	2.70171	-0.1033	0.913061	0.93939	FALSE	FALSE
P05091;F8VP50	Aldehyde dehydrogenase, mitochondrial	ALDH2	23	14233000	P05091	TRUE	3	-2.04766	0.540957	-0.753352	0.738709	0.23816	FALSE	FALSE
J3QS00;I3L1M4;A0A5F9ZGX4;A0A5F9ZHI5;A0A5F9ZI12;J3QRD1;P51648;A0A5F9ZHN9;A0A5F9ZHZ9;C9JKT2;C9JMC5;E9PJV0;I3L3I9;A8MYB8;P48448;E9PNN6;P30838;P43353;A0A5K1VW72	Fatty aldehyde dehydrogenase;Aldehyde dehydrogenase family 3 member B2;Aldehyde dehydrogenase, dimeric NADP-preferring;Aldehyde dehydrogenase family 3 member B1	ALDH3A2;ALDH3A1;ALDH3B2;ALDH3B1	9	3769800	J3QS00	TRUE	11	-9.54018	9.32945	-0.105366	0.916312	0.981603	FALSE	FALSE
G3V4Z4;Q02252	Methylmalonate-semialdehyde dehydrogenase [acylating], mitochondrial	ALDH6A1	14	437820	G3V4Z4	TRUE	20	-7.17948	7.17948	0	0.917654	1	FALSE	FALSE
P04075;H3BQN4;J3KPS3;H3BPS8;H3BUH7	Fructose-bisphosphate aldolase A;Fructose-bisphosphate aldolase	ALDOA	23	28518000	P04075	TRUE	1	-1.01221	0.318496	-0.346856	0.773607	0.288999	FALSE	FALSE
P09972;A8MVZ9;J3KSV6;J3QKP5	Fructose-bisphosphate aldolase C;Fructose-bisphosphate aldolase	ALDOC	23	55017000	P09972	TRUE	3	-1.33714	1.4025	0.0326815	0.914734	0.96071	FALSE	FALSE
E9PB61;Q86V81	THO complex subunit 4	ALYREF	14	67105000	E9PB61	FALSE	0	-0.864547	0.464289	-0.200129	0.860761	0.536064	FALSE	FALSE
E9PIJ1;A0A590UK85;A0A590UJY6;A0A5F9UK94;H0Y360;Q01433;E9PJF6	AMP deaminase 2	AMPD2	7	3901800	E9PIJ1	TRUE	18	-7.75673	7.75673	0	0.917654	1	FALSE	FALSE
Q01432;E9PKC5	AMP deaminase 3	AMPD3	33	2022600	Q01432	TRUE	8	2.11284	17.7805	9.94668	0.152736	0.015528	FALSE	FALSE
P49418	Amphiphysin	AMPH	30	4230200	P49418	TRUE	4	-0.213699	2.39164	1.08897	0.529886	0.0963455	FALSE	FALSE
H0Y564;Q9H1A4	Anaphase-promoting complex subunit 1	ANAPC1	63	57871	H0Y564	TRUE	23	-3.147	3.147	0	0.917654	1	FALSE	FALSE
F5H0F9;Q9UJX4	Anaphase-promoting complex subunit 5	ANAPC5	41	313740	F5H0F9	TRUE	13	-3.67162	3.67162	0	0.917654	1	FALSE	FALSE
Q01484;A0A5F9ZHS1;A0A5F9ZGX3;A0A5F9ZHD2;A0A5F9ZI15;A0A5F9ZI56;A0A5F9ZGZ1;A0A5F9ZI81;A0A5F9ZHQ5;A0A5F9ZH39;E9PHW9;A0A5F9ZGS7;A0A5F9ZHJ6;A0A5F9ZGY1;A0A0U1RQN6;B7Z651	Ankyrin-2	ANK2	206	15419000	Q01484	FALSE	0	-1.54521	0.349103	-0.598056	0.706136	0.202103	FALSE	FALSE
A0A5F9ZH30;A0A5F9ZHN5;A0A5F9ZI30;A0A5F9ZGY4;A0A5F9ZHE4;A0A5F9ZI65;A0A5F9ZH19;A0A5F9ZGZ5;A0A5F9ZI40;A0A5F9ZGY3;A0A5F9ZHR8;D6RHE1;I6L894;A0A5F9ZHT4;A0A5F9ZI46;A0A5F9ZHT8;A0A5F9ZHF7;A0A5F9ZI73;A0A5F9ZH70;A0A5F9ZHC9;A0A5F9ZHG3;A0A5F9ZI18;A0A5F9ZHL5;A0A5F9ZGS5;A0A5F9ZHA1;A0A5F9ZI69;A0A5F9ZHJ4;A0A5F9ZH58;A0A5F9ZI53;A0A5F9ZH35;A0A5F9ZHY6;A0A5F9ZGX8;A0A5F9ZHL9;A0A5F9ZHR2;A0A5F9ZH34;A0A5F9ZH38;A0A5F9ZHE2;…		ANK2	205	5183.5	A0A5F9ZH30	TRUE	23	-2.40581	2.40581	0	0.917654	1	FALSE	FALSE
J3KP26;Q86W74	Ankyrin repeat domain-containing protein 46	ANKRD46	7	2430300	J3KP26	TRUE	16	-10.1755	9.99327	-0.0911188	0.916571	0.985115	FALSE	FALSE
A6NMY6;A0A7I2V4P4;P07355;H0YN42;H0YMU9;H0YMD0;H0YNB8;H0YKS4;H0YNP5;H0YMM1;H0YM50;H0YL33;H0YMD9;H0YLE2;H0YKX9;H0YMT9;H0YLV6;H0YKZ7;H0YKL9;H0YKV8;H0YNA0;H0YKN4;H0YMW4;H0YN28	Putative annexin A2-like protein;Annexin A2;Annexin	ANXA2P2;ANXA2	22	818910	A6NMY6	TRUE	13	-2.0804	2.8953	0.407453	0.892893	0.735619	FALSE	FALSE
D6RBE9;D6RBL5;P08758	Annexin;Annexin A5	ANXA5	15	317220	D6RBE9	TRUE	20	-6.61853	5.88971	-0.364411	0.910153	0.904254	FALSE	FALSE
P08133;E7EMC6;E5RK69	Annexin A6;Annexin	ANXA6	43	1016800	P08133	TRUE	7	-2.78936	2.01788	-0.385738	0.893516	0.740729	FALSE	FALSE
Q10567;C9J1E7	AP-1 complex subunit beta-1	AP1B1	44	434480	Q10567	TRUE	11	-2.72714	2.72714	0	0.917654	1	FALSE	FALSE
K7ENA7;E7ENJ6;Q9BXS5	AP-1 complex subunit mu-1	AP1M1	9	6807200	K7ENA7	TRUE	10	-0.928026	1.74764	0.409805	0.859299	0.52924	FALSE	FALSE
O95782	AP-2 complex subunit alpha-1	AP2A1	53	27711000	O95782	TRUE	2	-1.47144	0.594906	-0.438265	0.818798	0.385875	FALSE	FALSE
O94973;A0A0G2JS82;A0A0G2JQM1	AP-2 complex subunit alpha-2	AP2A2	49	11967000	O94973	TRUE	2	-1.14705	-0.0368678	-0.591957	0.292945	0.0378398	FALSE	FALSE
P63010;A0A087X253;A0A087WU93;A0A087WZQ6;A0A087WYD1	AP-2 complex subunit beta	AP2B1	44	60322000	P63010	FALSE	0	-0.253066	0.843838	0.295386	0.764241	0.273796	FALSE	FALSE
A0A087WY71;E9PFW3;Q96CW1	AP-2 complex subunit mu	AP2M1	26	37416000	A0A087WY71	FALSE	0	-0.6194	0.633116	0.00685784	0.916338	0.981961	FALSE	FALSE
M0R0N4;M0QYZ2;P53680;M0QZ21;X6R390	AP-2 complex subunit sigma	AP2S1	6	28785000	M0R0N4	TRUE	4	-1.69534	0.441219	-0.627059	0.73563	0.234351	FALSE	FALSE
Q13367;A0A5F9UJV3;A0A590UKC4;A0A2R8Y2A8;A0A590UK04;A0A590UJ60;A0A590UJU0;A0A590UKD3;A0A590UJW5;A0A590UJE5;A0A590UJU7	AP-3 complex subunit beta-2	AP3B2	60	5423200	Q13367	TRUE	1	-0.510588	2.5886	1.03901	0.677543	0.176724	FALSE	FALSE
O14617;A0A2R8Y4J3;A0A2R8Y611	AP-3 complex subunit delta-1	AP3D1	51	3436500	O14617	TRUE	2	-0.12305	3.29857	1.58776	0.433835	0.0670628	FALSE	FALSE
E5RJ52;P53677;H0YBM0;Q9Y2T2	AP-3 complex subunit mu-2;AP-3 complex subunit mu-1	AP3M2;AP3M1	17	1344800	E5RJ52	TRUE	11	-0.669875	2.4879	0.909014	0.7426	0.243111	FALSE	FALSE
Q06481	Amyloid-like protein 2	APLP2	35	138760	Q06481	TRUE	18	-6.49876	6.49876	0	0.917654	1	FALSE	FALSE
B0YIW2;P02656	Apolipoprotein C-III	APOC3	8	3898000	B0YIW2	TRUE	15	-7.56958	7.56958	0	0.917654	1	FALSE	FALSE
A0A0A0MRG2;E9PG40;P05067;H7C0V9	Amyloid beta A4 protein;N-APP;Soluble APP-alpha;Soluble APP-beta;C99;Beta-amyloid protein 42;Beta-amyloid protein 40;C83;P3(42);P3(40);C80;Gamma-secretase C-terminal fragment 59;Gamma-secretase C-terminal fragment 57;Gamma-secretase C-terminal fragment 50;C31	APP	28	3925200	A0A0A0MRG2	TRUE	4	-0.715893	2.2984	0.791253	0.771642	0.285701	FALSE	FALSE
V9PBN7;A0A5F9ZHR4;P55087	Aquaporin-4	AQP4	8	107000000	V9PBN7	FALSE	0	-1.64122	0.196764	-0.722227	0.578735	0.116486	FALSE	FALSE
O60306	Intron-binding protein aquarius	AQR	68	25018	O60306	TRUE	23	-6.76647	1.02077	-2.87285	0.622414	0.139073	FALSE	FALSE
P48444;B0YIW6	Coatomer subunit delta	ARCN1	27	1229800	P48444	TRUE	7	-2.65351	2.39128	-0.131113	0.911025	0.91454	FALSE	FALSE
F5H423;P84077;P61204;F5H0C7	ADP-ribosylation factor 1;ADP-ribosylation factor 3	ARF1;ARF3	12	16961000	F5H423	TRUE	2	-1.09469	1.54593	0.225624	0.891528	0.724634	FALSE	FALSE
C9J1Z8;P84085;C9JPM4;P18085	ADP-ribosylation factor 5;ADP-ribosylation factor 4	ARF5;ARF4	9	3253400	C9J1Z8	TRUE	13	-1.22588	1.25578	0.0149488	0.916204	0.980154	FALSE	FALSE
Q9Y6D6;E5RIF2	Brefeldin A-inhibited guanine nucleotide-exchange protein 1	ARFGEF1	97	609110	Q9Y6D6	TRUE	8	0.869604	9.85516	5.36238	0.198075	0.021808	FALSE	FALSE
Q5TH69	Brefeldin A-inhibited guanine nucleotide-exchange protein 3	ARFGEF3	103	147750	Q5TH69	TRUE	14	-3.94268	8.52032	2.28882	0.840068	0.451638	FALSE	FALSE
Q9NWB6	Arginine and glutamate-rich protein 1	ARGLU1	11	3914700	Q9NWB6	TRUE	9	-0.994913	0.514254	-0.240329	0.855727	0.513183	FALSE	FALSE
Q07960;H0YE29	Rho GTPase-activating protein 1	ARHGAP1	27	1506000	Q07960	TRUE	8	-3.60875	1.42447	-1.09214	0.814782	0.375241	FALSE	FALSE
J3KRE2;J3KTF8;J3QQX2;P52565;J3KS60;J3KRY1	Rho GDP-dissociation inhibitor 1	ARHGDIA	6	4957800	J3KRE2	TRUE	8	-0.726101	0.647324	-0.0393885	0.91028	0.90574	FALSE	FALSE
B1ALK7;A0A2R8YG42;Q14155;E7EUY6	Rho guanine nucleotide exchange factor 7	ARHGEF7	38	3725600	B1ALK7	TRUE	6	-3.03829	0.683027	-1.17763	0.705092	0.201085	FALSE	FALSE
O75915;F8WF90;C9JQU6;F8WF33	PRA1 family protein 3	ARL6IP5	5	7775000	O75915	TRUE	13	-10.4577	4.14999	-3.15386	0.81568	0.377577	FALSE	FALSE
Q9NVJ2;Q96BM9	ADP-ribosylation factor-like protein 8B;ADP-ribosylation factor-like protein 8A	ARL8B;ARL8A	11	14346000	Q9NVJ2	TRUE	5	-0.24873	1.05577	0.403518	0.714932	0.210987	FALSE	FALSE
Q8IUR7;G5E9V7;G5E9V6;B7Z637;C9J8P8;C9JAA7	Armadillo repeat-containing protein 8	ARMC8	39	641270	Q8IUR7	TRUE	13	-5.69078	5.69078	0	0.917654	1	FALSE	FALSE
A0A1W2PNV4;E9PF58		ARPC1A	33	2578600	A0A1W2PNV4	TRUE	3	-1.80628	-0.0945271	-0.950405	0.255123	0.0313433	FALSE	FALSE
Q92747	Actin-related protein 2/3 complex subunit 1A	ARPC1A	21	77010000	Q92747	FALSE	0	-1.51536	0.108104	-0.703629	0.49838	0.0854854	FALSE	FALSE
O15143;C9JEY1;C9K057	Actin-related protein 2/3 complex subunit 1B	ARPC1B	18	2420500	O15143	TRUE	4	-1.22199	0.809267	-0.206361	0.884959	0.675533	FALSE	FALSE
O15144	Actin-related protein 2/3 complex subunit 2	ARPC2	20	143480000	O15144	FALSE	0	-1.13999	-0.0961555	-0.618074	0.204019	0.0227233	FALSE	FALSE
O15145	Actin-related protein 2/3 complex subunit 3	ARPC3	10	137110000	O15145	FALSE	0	-1.23789	0.357484	-0.440201	0.75675	0.262524	FALSE	FALSE
F8WCF6;P59998;H7C0A3;F8WDD7;A0A0A6YYG9;R4GN08	Actin-related protein 2/3 complex subunit 4	ARPC4-TTLL3;ARPC4	10	174290000	F8WCF6	FALSE	0	-1.12033	0.0154757	-0.552427	0.386128	0.0559415	FALSE	FALSE
O15511;B1ALC0	Actin-related protein 2/3 complex subunit 5	ARPC5	10	92714000	O15511	TRUE	2	-1.3662	0.007477	-0.679361	0.368744	0.0523016	FALSE	FALSE
Q9BPX5	Actin-related protein 2/3 complex subunit 5-like protein	ARPC5L	9	68659000	Q9BPX5	TRUE	1	-1.05853	0.707816	-0.175356	0.88594	0.682492	FALSE	FALSE
A0A1B0GUJ3;A0A1B0GU62;A0A1B0GUE3;A0A1B0GVG2;A0A1B0GUG1;A0A1B0GUW4;E7EMM4;A0A1B0GW68;A0A1B0GUA4;A0A1B0GTM3;A0A1B0GTZ5;A0A1B0GUH5;Q13510	Acid ceramidase;Acid ceramidase subunit alpha;Acid ceramidase subunit beta	ASAH1	8	5414100	A0A1B0GUJ3	TRUE	8	-1.01247	0.614791	-0.19884	0.875626	0.615022	FALSE	FALSE
O43681	ATPase ASNA1	ASNA1	15	5737600	O43681	TRUE	7	-0.701322	2.54131	0.919993	0.747613	0.249726	FALSE	FALSE
Q6ICH7	Aspartate beta-hydroxylase domain-containing protein 2	ASPHD2	17	671120	Q6ICH7	TRUE	19	-6.70489	6.70489	0	0.917654	1	FALSE	FALSE
B1AJS1;O14525	Astrotactin-1	ASTN1	48	106200	B1AJS1	TRUE	20	-9.46551	4.10778	-2.67886	0.830247	0.419114	FALSE	FALSE
Q8NBU5	ATPase family AAA domain-containing protein 1	ATAD1	20	462980	Q8NBU5	TRUE	13	-2.57186	2.61292	0.0205306	0.916707	0.986953	FALSE	FALSE
Q9NVI7;Q5SV16;Q5T2N8	ATPase family AAA domain-containing protein 3A;ATPase family AAA domain-containing protein 3C	ATAD3A;ATAD3C	34	9531000	Q9NVI7	TRUE	3	-0.807345	2.40668	0.799665	0.785775	0.31085	FALSE	FALSE
Q5T9A4;A0A5K1VW56;H0Y2W2	ATPase family AAA domain-containing protein 3B	ATAD3B;ATAD3A	34	3900100	Q5T9A4	TRUE	8	-2.28334	-0.279991	-1.28167	0.147146	0.0148561	FALSE	FALSE
Q8WXF7	Atlastin-1	ATL1	30	5374900	Q8WXF7	TRUE	4	-0.194335	2.31659	1.06113	0.520536	0.0929703	FALSE	FALSE
Q9HD20	Manganese-transporting ATPase 13A1	ATP13A1	56	106180	Q9HD20	TRUE	20	-5.80411	5.80411	0	0.917654	1	FALSE	FALSE
P05023	Sodium/potassium-transporting ATPase subunit alpha-1	ATP1A1	45	29176000	P05023	TRUE	1	-1.15021	0.332415	-0.408897	0.756901	0.262743	FALSE	FALSE
B1AKY9;P50993;H0Y7C1	Sodium/potassium-transporting ATPase subunit alpha-2	ATP1A2	48	14587000	B1AKY9	TRUE	2	-0.877427	1.84789	0.485232	0.843862	0.465358	FALSE	FALSE
A0A2R8YEY8;A0A0A0MT26;P13637;M0R116	Sodium/potassium-transporting ATPase subunit alpha-3	ATP1A3	44	386530000	A0A2R8YEY8	FALSE	0	-1.09752	-0.221824	-0.659673	0.0544617	0.00521643	FALSE	FALSE
P05026	Sodium/potassium-transporting ATPase subunit beta-1	ATP1B1	12	190030000	P05026	FALSE	0	-0.803936	0.0420186	-0.380958	0.462965	0.0748235	FALSE	FALSE
P14415	Sodium/potassium-transporting ATPase subunit beta-2	ATP1B2	13	10758000	P14415	TRUE	8	-0.935835	0.653662	-0.141086	0.890229	0.714437	FALSE	FALSE
P16615;H7C5W9	Sarcoplasmic/endoplasmic reticulum calcium ATPase 2	ATP2A2	46	27034000	P16615	TRUE	1	-1.32469	-0.150493	-0.737593	0.160472	0.01649	FALSE	FALSE
P20020;E7ERY9	Plasma membrane calcium-transporting ATPase 1;Calcium-transporting ATPase	ATP2B1	50	29897000	P20020	TRUE	1	-0.807557	1.27092	0.231683	0.880625	0.64621	FALSE	FALSE
Q01814;A0A2U3U055;A0A2U3TZI3;A0A2R8Y4R4	Plasma membrane calcium-transporting ATPase 2	ATP2B2	56	8528600	Q01814	TRUE	2	-0.9714	1.82187	0.425234	0.85983	0.531704	FALSE	FALSE
Q16720	Plasma membrane calcium-transporting ATPase 3	ATP2B3	49	1227900	Q16720	TRUE	6	-2.09764	2.59776	0.250057	0.902913	0.826036	FALSE	FALSE
P23634	Plasma membrane calcium-transporting ATPase 4	ATP2B4	58	932430	P23634	TRUE	8	-3.42976	1.82463	-0.802563	0.85954	0.530355	FALSE	FALSE
H0Y9S7;H0Y9V7;B4E2Q0;P98194	Calcium-transporting ATPase;Calcium-transporting ATPase type 2C member 1	ATP2C1	14	316340	H0Y9S7	TRUE	21	-9.88868	3.5983	-3.14519	0.800641	0.34138	FALSE	FALSE
P25705	ATP synthase subunit alpha, mitochondrial	ATP5A1	31	811610000	P25705	FALSE	0	-0.753497	-0.0606269	-0.407062	0.209928	0.0236653	FALSE	FALSE
P06576;H0YH81;F8W079	ATP synthase subunit beta, mitochondrial;ATP synthase subunit beta	ATP5B	29	871030000	P06576	FALSE	0	-0.993901	-0.00214725	-0.498024	0.352692	0.0491103	FALSE	FALSE
P36542	ATP synthase subunit gamma, mitochondrial	ATP5C1	13	75633000	P36542	TRUE	2	-1.35986	0.977707	-0.191077	0.892949	0.736074	FALSE	FALSE
P30049	ATP synthase subunit delta, mitochondrial	ATP5D	5	161060000	P30049	TRUE	1	-0.913587	-0.102085	-0.507836	0.163243	0.0168442	FALSE	FALSE
O75947	ATP synthase subunit d, mitochondrial	ATP5H	10	21597000	O75947	TRUE	4	-0.906533	0.441372	-0.23258	0.847466	0.479058	FALSE	FALSE
P56385	ATP synthase subunit e, mitochondrial	ATP5I	3	46494000	P56385	TRUE	6	-1.05021	0.483474	-0.283368	0.839299	0.448939	FALSE	FALSE
H7C086;A0A494C0K9;H7C0C1;P48047	ATP synthase subunit O, mitochondrial	ATP5O	4	124040000	H7C086	TRUE	1	-1.36559	0.0838349	-0.640877	0.480162	0.0798168	FALSE	FALSE
A0A0C4DGX8;Q15904;H7C2Y8;A6QRJ1;A6NLC6;A0A7I2YQA5;A0A7I2V3T8	V-type proton ATPase subunit S1	ATP6AP1	15	219520	A0A0C4DGX8	TRUE	4	-2.14748	0.0802056	-1.03364	0.433924	0.0670851	FALSE	FALSE
O75787;A0A1B0GTB0;A0A1C7CYW4;A0A1B0GVW0;A0A1B0GVB9;A0A1B0GVC7;A0A1B0GWJ8;H7C3E1;A0A1B0GTU8;A0A1B0GU12;B7Z413;A0A1B0GUT7;B7Z1I9;A0A1B0GVI9;A0A1B0GWD6	Renin receptor	ATP6AP2	15	4428000	O75787	TRUE	7	0.133151	3.59402	1.86358	0.283197	0.0361823	FALSE	FALSE
Q93050;B7Z2A9;B7Z641	V-type proton ATPase 116 kDa subunit a isoform 1;V-type proton ATPase subunit a	ATP6V0A1	32	297120000	Q93050	FALSE	0	-1.02793	-0.304415	-0.666173	0.00940583	0.00106144	TRUE	TRUE
P61421;F5GYQ1;R4GN72;J3QL14	V-type proton ATPase subunit d 1	ATP6V0D1	16	540190000	P61421	FALSE	0	-0.705866	-0.00949841	-0.357682	0.329824	0.0446299	FALSE	FALSE
Q8N8Y2	V-type proton ATPase subunit d 2	ATP6V0D2	17	29883000	Q8N8Y2	TRUE	1	-1.77074	0.614989	-0.577878	0.792203	0.323486	FALSE	FALSE
P38606	V-type proton ATPase catalytic subunit A	ATP6V1A	34	139800000	P38606	FALSE	0	-1.35229	-0.356242	-0.854268	0.0191535	0.00194121	TRUE	TRUE
P21281;H0YC04	V-type proton ATPase subunit B, brain isoform	ATP6V1B2	25	157160000	P21281	FALSE	0	-1.27663	-0.593784	-0.935206	2.85112e-05	1.5546e-05	TRUE	TRUE
P21283;E7EV59	V-type proton ATPase subunit C 1	ATP6V1C1	27	36624000	P21283	FALSE	0	-1.44607	0.0236963	-0.711186	0.391452	0.0570969	FALSE	FALSE
Q9Y5K8;G3V2S6;G3V2V6;G3V559;H0YJH8	V-type proton ATPase subunit D	ATP6V1D	13	31330000	Q9Y5K8	TRUE	3	-1.47318	-0.00891385	-0.741044	0.344472	0.0475348	FALSE	FALSE
P36543;C9J8H1;Q96A05	V-type proton ATPase subunit E 1;V-type proton ATPase subunit E 2	ATP6V1E1;ATP6V1E2	13	160000000	P36543	TRUE	1	-1.74899	-0.139933	-0.944461	0.210614	0.0237769	FALSE	FALSE
Q16864	V-type proton ATPase subunit F	ATP6V1F	7	67293000	Q16864	TRUE	2	-1.99811	-0.520415	-1.25926	0.0201862	0.00204532	TRUE	TRUE
A0A7I2V4K4;A0A7I2V3Q6;A0A7I2V375;O75348	V-type proton ATPase subunit G 1	ATP6V1G1	3	147220000	A0A7I2V4K4	TRUE	4	-1.57427	0.48356	-0.545354	0.768933	0.28125	FALSE	FALSE
F2Z307;O95670;A0A7I2V2N1;A0A7I2YQH3;H0Y474	V-type proton ATPase subunit G 2	ATP6V1G2-DDX39B;ATP6V1G2	6	24512000	F2Z307	TRUE	5	-0.540533	1.55298	0.506221	0.792602	0.324299	FALSE	FALSE
Q9UI12;G3V126	V-type proton ATPase subunit H	ATP6V1H	25	32771000	Q9UI12	TRUE	1	-1.1553	0.420043	-0.367627	0.800493	0.341053	FALSE	FALSE
Q9Y2Q0	Phospholipid-transporting ATPase IA	ATP8A1	54	1962400	Q9Y2Q0	TRUE	8	-2.65782	2.33579	-0.161014	0.909276	0.894093	FALSE	FALSE
O75110	Probable phospholipid-transporting ATPase IIA	ATP9A	53	3090200	O75110	TRUE	4	-2.44312	1.09324	-0.674941	0.835003	0.434353	FALSE	FALSE
Q9UBB4;A0A1W2PQD2	Ataxin-10	ATXN10	26	3142800	Q9UBB4	TRUE	9	-1.11467	1.04713	-0.0337699	0.913789	0.948566	FALSE	FALSE
O95816	BAG family molecular chaperone regulator 2	BAG2	14	16093000	O95816	TRUE	3	-1.42092	0.14467	-0.638124	0.550521	0.104304	FALSE	FALSE
P46379;A0A7I2V508;A0A0G2JK23;A0A024RCR6;A0A0G2JL47;A0A0G2JJM1;X6REW1;F6S6P2	Large proline-rich protein BAG6	BAG6;BAT3	33	555440	P46379	TRUE	13	-3.92954	3.92954	0	0.917654	1	FALSE	FALSE
O75531	Barrier-to-autointegration factor;Barrier-to-autointegration factor, N-terminally processed	BANF1	6	146190000	O75531	FALSE	0	-1.74616	0.57018	-0.587987	0.780696	0.30142	FALSE	FALSE
O75934	Pre-mRNA-splicing factor SPF27	BCAS2	13	2094900	O75934	TRUE	8	-1.4964	1.51715	0.0103758	0.916831	0.988655	FALSE	FALSE
P12694;F5H5P2;F5GXU9	2-oxoisovalerate dehydrogenase subunit alpha, mitochondrial	BCKDHA	25	1067400	P12694	TRUE	14	-8.78532	10.1031	0.658879	0.908518	0.885489	FALSE	FALSE
O14874;H3BTL2;H3BS02	[3-methyl-2-oxobutanoate dehydrogenase [lipoamide]] kinase, mitochondrial	BCKDK	22	2291000	O14874	TRUE	5	-2.86765	2.10442	-0.381617	0.894816	0.751593	FALSE	FALSE
O00512	B-cell CLL/lymphoma 9 protein	BCL9	63	387070	O00512	TRUE	17	-6.20722	6.20722	0	0.917654	1	FALSE	FALSE
A0A1W2PQ43;E9PK09;E9PQN2;E9PKI6;E9PK91;Q9NYF8;E9PJA7	Bcl-2-associated transcription factor 1	BCLAF1	29	2689400	A0A1W2PQ43	TRUE	5	-0.886683	1.78106	0.447187	0.850597	0.491526	FALSE	FALSE
H7C2W1;C9K0G7;E9PCG9;Q02338	D-beta-hydroxybutyrate dehydrogenase, mitochondrial	BDH1	9	4971800	H7C2W1	TRUE	8	-0.646886	2.14021	0.746662	0.765779	0.276205	FALSE	FALSE
O00499	Myc box-dependent-interacting protein 1	BIN1	28	305800	O00499	TRUE	12	-3.4853	9.67112	3.09291	0.798912	0.337584	FALSE	FALSE
A0A3B3IUB9;Q9NR09	Baculoviral IAP repeat-containing protein 6	BIRC6	153	215400	A0A3B3IUB9	TRUE	4	-1.20741	3.39015	1.09137	0.796784	0.333007	FALSE	FALSE
K7ES02;Q13867;K7ESE8;J3KSD8	Bleomycin hydrolase	BLMH	17	3044600	K7ES02	TRUE	7	-1.60823	0.581594	-0.513316	0.799535	0.338944	FALSE	FALSE
Q14692	Ribosome biogenesis protein BMS1 homolog	BMS1	51	258750	Q14692	TRUE	12	-2.43903	3.7372	0.649083	0.883451	0.665073	FALSE	FALSE
F5GXF5;E7ETD6;E9PE19;A0A2R8Y7Q1;Q12830	Nucleosome-remodeling factor subunit BPTF	BPTF	123	954670	F5GXF5	TRUE	10	-1.91127	6.58825	2.33849	0.757659	0.263851	FALSE	FALSE
F8W733;Q9NXR7	BRCA1-A complex subunit BRE	BRE	12	1754400	F8W733	TRUE	14	-6.28705	6.28705	0	0.917654	1	FALSE	FALSE
Q8TDN6	Ribosome biogenesis protein BRX1 homolog	BRIX1	20	1124800	Q8TDN6	TRUE	8	-2.0195	0.458019	-0.78074	0.706947	0.202899	FALSE	FALSE
Q8WUW1	Protein BRICK1	BRK1	6	7908400	Q8WUW1	TRUE	13	-10.862	4.43073	-3.21566	0.820268	0.389893	FALSE	FALSE
Q5PSV4	Breast cancer metastasis-suppressor 1-like protein	BRMS1L	16	6225900	Q5PSV4	TRUE	2	0.0921204	2.2474	1.16976	0.275365	0.0348877	FALSE	FALSE
A6NE02	BTB/POZ domain-containing protein 17	BTBD17	23	473060	A6NE02	TRUE	17	-15.5596	3.37498	-6.09232	0.697558	0.193961	FALSE	FALSE
P20290;A0A7I2V5Y3;D6RDG3;A0A7I2YQL2;A0A7I2V3T6	Transcription factor BTF3	BTF3	10	16355000	P20290	TRUE	2	1.41763	3.80828	2.61296	0.0013935	0.000204239	TRUE	TRUE
Q96K17;E9PL10	Transcription factor BTF3 homolog 4;Transcription factor BTF3	BTF3L4	7	59634000	Q96K17	TRUE	1	1.73023	3.07867	2.40445	1.95718e-09	4.44065e-07	TRUE	TRUE
Q7L1Q6	Basic leucine zipper and W2 domain-containing protein 1	BZW1	25	2560600	Q7L1Q6	TRUE	8	-0.636691	2.88684	1.12507	0.701068	0.197233	FALSE	FALSE
E7ETZ4;Q9Y6E2;E9PFE3;C9JF98;F8WDX8;E9PFD4;E7EMS9;B5MCE7;Q75MG1;B5MCH7	Basic leucine zipper and W2 domain-containing protein 2	BZW2	27	734830	E7ETZ4	TRUE	16	-6.68601	6.68601	0	0.917654	1	FALSE	FALSE
Q9Y224	UPF0568 protein C14orf166	C14orf166	16	1474100	Q9Y224	TRUE	10	-1.33103	13.2727	5.97085	0.548037	0.103307	FALSE	FALSE
A0A0A6YYH1;H0YLI7;P59780	AP-3 complex subunit sigma-2	C15orf38-AP3S2;AP3S2	20	525840	A0A0A6YYH1	TRUE	14	-0.318542	12.6739	6.17767	0.409382	0.0611396	FALSE	FALSE
F5H7K1;E7EWW0;Q7Z3J2;H3BVG8;H3BV68;C9J7I2	UPF0505 protein C16orf62	C16orf62	56	222370	F5H7K1	TRUE	14	-14.2287	2.146	-6.04134	0.622367	0.139046	FALSE	FALSE
Q9NUL5	UPF0515 protein C19orf66	C19orf66	13	11234000	Q9NUL5	TRUE	4	-6.98584	6.05544	-0.465199	0.90829	0.88292	FALSE	FALSE
F8WD64;Q69YW2	Protein stum homolog	C1orf95	3	4757300	F8WD64	TRUE	13	-0.825832	1.42785	0.301008	0.869972	0.582762	FALSE	FALSE
P54289	Voltage-dependent calcium channel subunit alpha-2/delta-1;Voltage-dependent calcium channel subunit alpha-2-1;Voltage-dependent calcium channel subunit delta-1	CACNA2D1	55	10337000	P54289	TRUE	4	-1.18406	0.93626	-0.123898	0.901223	0.809457	FALSE	FALSE
C9JE82;C9JVC9;Q9NY47	Voltage-dependent calcium channel subunit alpha-2/delta-2;Voltage-dependent calcium channel subunit alpha-2-2;Voltage-dependent calcium channel subunit delta-2	CACNA2D2	57	287860	C9JE82	TRUE	17	-6.56014	6.56014	0	0.917654	1	FALSE	FALSE
B4DSF6;Q8IZS8	Voltage-dependent calcium channel subunit alpha-2/delta-3;Voltage-dependent calcium channel subunit alpha-2-3;Voltage-dependent calcium channel subunit delta-3	CACNA2D3	21	604870	B4DSF6	TRUE	16	-7.21286	7.21286	0	0.917654	1	FALSE	FALSE
Q06432	Voltage-dependent calcium channel gamma-1 subunit	CACNG1	6	26729000	Q06432	TRUE	8	-0.880045	0.23373	-0.323158	0.739797	0.239529	FALSE	FALSE
F8VPD4;P27708	CAD protein;Glutamine-dependent carbamoyl-phosphate synthase;Aspartate carbamoyltransferase;Dihydroorotase	CAD	104	7292100	F8VPD4	TRUE	1	-0.698384	1.94248	0.62205	0.798487	0.336662	FALSE	FALSE
A0A087X1W8;A0A0A0MTJ8;X5DQS5;Q9BY67;F5H125;H0YG94;A0A087X0T8	Cell adhesion molecule 1	CADM1	21	933950	A0A087X1W8	TRUE	18	-4.36733	4.36733	0	0.917654	1	FALSE	FALSE
Q8N3J6	Cell adhesion molecule 2	CADM2	13	3655800	Q8N3J6	TRUE	12	-3.14738	9.06986	2.96124	0.79205	0.323175	FALSE	FALSE
Q8N126	Cell adhesion molecule 3	CADM3	17	3640900	Q8N126	TRUE	10	-1.71944	0.83958	-0.439931	0.847876	0.480658	FALSE	FALSE
Q8NFZ8	Cell adhesion molecule 4	CADM4	14	791970	Q8NFZ8	TRUE	20	-5.37979	5.37979	0	0.917654	1	FALSE	FALSE
F1T0E5;Q9ULU8	Calcium-dependent secretion activator 1	CADPS	66	1613800	F1T0E5	TRUE	4	-1.20676	3.99169	1.39247	0.76582	0.27627	FALSE	FALSE
P0DP25;P0DP24;P0DP23;E7EMB3;M0QZ52;F8WBR5;G3V479;Q96HY3		CALM2;CALM3;CALM1	9	582890000	P0DP25	FALSE	0	-0.860021	0.239384	-0.310318	0.74935	0.252083	FALSE	FALSE
Q9NZT1	Calmodulin-like protein 5	CALML5	9	1576400	Q9NZT1	TRUE	20	-13.5742	4.65813	-4.45804	0.789993	0.319049	FALSE	FALSE
P27797	Calreticulin	CALR	21	1605900	P27797	TRUE	7	-1.91885	2.11569	0.0984205	0.911461	0.919766	FALSE	FALSE
A0A5F9ZHM9;Q9UQM7;A0A5F9ZH21;A0A5F9ZHR5;A0A5K1VW76;D6RFJ0;A0A5F9ZHY2;A0A5F9ZH50	Calcium/calmodulin-dependent protein kinase type II subunit alpha	CAMK2A	25	124930000	A0A5F9ZHM9	FALSE	0	-1.65108	-0.158052	-0.904566	0.187042	0.0201229	FALSE	FALSE
Q13554;H7BXS4	Calcium/calmodulin-dependent protein kinase type II subunit beta	CAMK2B	31	197750000	Q13554	FALSE	0	-1.21966	-0.160583	-0.690123	0.133983	0.0133443	FALSE	FALSE
E9PBG7;E9PF82		CAMK2D	26	38371000	E9PBG7	TRUE	2	-1.35689	0.124904	-0.615992	0.534437	0.0980386	FALSE	FALSE
D6R938;Q13557;H0Y9C2	Calcium/calmodulin-dependent protein kinase type II subunit delta	CAMK2D	26	198240	D6R938	TRUE	18	-6.32236	6.32236	0	0.917654	1	FALSE	FALSE
Q5SWX3;A0A2Q3DQE3;Q13555;Q8WU40;H0Y6G2	Calcium/calmodulin-dependent protein kinase type II subunit gamma	CAMK2G	25	16639000	Q5SWX3	TRUE	1	-0.976173	0.617785	-0.179194	0.880194	0.64341	FALSE	FALSE
E7ETR1;C9J9E2;Q8NCB2;B4DM24	CaM kinase-like vesicle-associated protein	CAMKV	20	21694000	E7ETR1	TRUE	1	-1.06564	0.714091	-0.175773	0.886155	0.684034	FALSE	FALSE
Q86VP6;A0A0C4DGH5	Cullin-associated NEDD8-dissociated protein 1	CAND1	62	24822000	Q86VP6	TRUE	1	-0.101089	1.14506	0.521985	0.528069	0.0956789	FALSE	FALSE
P27824;H0Y9Q7	Calnexin	CANX	32	43273000	P27824	TRUE	2	-0.862016	0.0165676	-0.422724	0.397288	0.0583866	FALSE	FALSE
Q01518	Adenylyl cyclase-associated protein 1	CAP1	28	19489000	Q01518	TRUE	2	-0.399205	1.15134	0.376066	0.791899	0.32287	FALSE	FALSE
P17655	Calpain-2 catalytic subunit	CAPN2	33	478830	P17655	TRUE	14	-2.56474	14.7004	6.06783	0.651935	0.157687	FALSE	FALSE
Q14444;E9PLA9;G3V153	Caprin-1	CAPRIN1	21	16731000	Q14444	TRUE	4	0.81798	2.41404	1.61601	0.00308387	0.000440459	TRUE	TRUE
P52907	F-actin-capping protein subunit alpha-1	CAPZA1	13	21538000	P52907	FALSE	0	-1.47865	0.0731656	-0.702741	0.457628	0.0733389	FALSE	FALSE
P47755;F8W9N7;C9JUG7;A0A0D9SET8	F-actin-capping protein subunit alpha-2	CAPZA2	13	96511000	P47755	TRUE	1	-1.39065	0.165761	-0.612442	0.577692	0.116007	FALSE	FALSE
P47756;B1AK87;B1AK85	F-actin-capping protein subunit beta	CAPZB	17	121020000	P47756	FALSE	0	-1.26617	0.309749	-0.478209	0.722804	0.219441	FALSE	FALSE
B1AK88		CAPZB	17	33483000	B1AK88	FALSE	0	-1.3873	0.560454	-0.413421	0.81867	0.385527	FALSE	FALSE
E9PLP0		CARS	8	4485200	E9PLP0	TRUE	10	-9.77425	3.20901	-3.28262	0.781725	0.303292	FALSE	FALSE
B4DKY1;P49589	Cysteine--tRNA ligase, cytoplasmic	CARS	40	3448500	B4DKY1	TRUE	5	-1.96485	1.95995	-0.00244739	0.917506	0.997945	FALSE	FALSE
Q6P4E1;H0YMR0;A0A3B3IRW9	Protein CASC4	CASC4	25	727450	Q6P4E1	TRUE	16	-6.70219	6.70219	0	0.917654	1	FALSE	FALSE
O14936;A0A2U3TZM4;Q5JS79;A0A2R8YE77;A0A2U3TZM1;A0A2R8YFN5;A0A2U3TZN6;A0A2R8Y6F8;A0A7I2RJN6;A0A2R8YEK3;A0A2R8Y3B3	Peripheral plasma membrane protein CASK	CASK	49	1088600	O14936	TRUE	6	-2.35162	3.21641	0.432396	0.894481	0.748771	FALSE	FALSE
P31944	Caspase-14;Caspase-14 subunit p17, mature form;Caspase-14 subunit p10, mature form;Caspase-14 subunit p20, intermediate form;Caspase-14 subunit p8, intermediate form	CASP14	15	662490	P31944	TRUE	18	-11.7054	4.38453	-3.66042	0.805763	0.353043	FALSE	FALSE
Q03135;C9JKI3;E9PCT5	Caveolin-1;Caveolin	CAV1	10	17543000	Q03135	TRUE	5	-1.52596	0.339556	-0.593203	0.70294	0.199011	FALSE	FALSE
G3V119;H0YB24;Q8N163	Cell cycle and apoptosis regulator protein 2	CCAR2	31	23381000	G3V119	TRUE	1	-1.07159	1.0092	-0.0311931	0.913952	0.950638	FALSE	FALSE
C9JR62;B8ZZB3;Q6ZP82	Coiled-coil domain-containing protein 141	CCDC141	39	1712800	C9JR62	TRUE	18	-2.98942	10.49	3.7503	0.754092	0.258698	FALSE	FALSE
Q5M9N0	Coiled-coil domain-containing protein 158	CCDC158	71	25643000	Q5M9N0	FALSE	0	-2.07673	2.20592	0.0645936	0.913928	0.950337	FALSE	FALSE
Q96A33;A0A087WYW6	Coiled-coil domain-containing protein 47	CCDC47	21	854250	Q96A33	TRUE	12	-3.62694	9.49175	2.9324	0.809231	0.361317	FALSE	FALSE
Q6ZN84	Coiled-coil domain-containing protein 81	CCDC81	37	3394300	Q6ZN84	TRUE	7	-0.412091	2.33485	0.961381	0.654327	0.15934	FALSE	FALSE
Q3V6T2;A0A2R8Y885;A0A2U3TZV9;A0A2R8Y7B1;A0A2R8Y820;A0A2R8YCU9;A0A2R8YDS8;A0A2R8Y7D4;A0A2R8YGU1;A0A2R8Y4Z5;H0Y470;H0Y7U8;H7C2C6;A0A2R8Y4X4;A0A2R8Y4W8;A0A2R8YG73;A0A2R8Y5D7;H0Y7K3;A0A2R8Y4C6	Girdin	CCDC88A	94	572530	Q3V6T2	TRUE	9	-5.1789	11.0177	2.91941	0.842386	0.459936	FALSE	FALSE
P78371;F5GWF6;F8VQ14	T-complex protein 1 subunit beta	CCT2	32	249640000	P78371	FALSE	0	-0.661052	0.490535	-0.0852584	0.89581	0.760089	FALSE	FALSE
P49368;B4DUR8	T-complex protein 1 subunit gamma	CCT3	31	190700000	P49368	FALSE	0	-1.19126	0.269647	-0.460806	0.706535	0.202494	FALSE	FALSE
P50991	T-complex protein 1 subunit delta	CCT4	33	124630000	P50991	FALSE	0	-1.78476	0.160849	-0.811957	0.53119	0.0968272	FALSE	FALSE
P48643;B7ZAR1;E9PCA1;E7ENZ3	T-complex protein 1 subunit epsilon	CCT5	33	150040000	P48643	FALSE	0	-1.63724	1.55581	-0.0407199	0.914525	0.958001	FALSE	FALSE
P40227	T-complex protein 1 subunit zeta	CCT6A	26	168290000	P40227	FALSE	0	-1.36478	0.174663	-0.595058	0.590707	0.122181	FALSE	FALSE
Q92526	T-complex protein 1 subunit zeta-2	CCT6B	27	2991600	Q92526	TRUE	2	-2.40959	2.25798	-0.0758028	0.913628	0.946531	FALSE	FALSE
Q99832	T-complex protein 1 subunit eta	CCT7	31	156810000	Q99832	FALSE	0	-1.89127	0.0608376	-0.915214	0.423591	0.0645205	FALSE	FALSE
P50990	T-complex protein 1 subunit theta	CCT8	37	216380000	P50990	FALSE	0	-1.25603	-0.150963	-0.703498	0.150727	0.0152844	FALSE	FALSE
H0YDX6;H0YD13;H0YD17;H0YDW7;H0YCV9;H0Y2P0;H0Y5E4;P16070	CD44 antigen	CD44	6	5571600	H0YDX6	TRUE	5	-0.857946	2.07217	0.60711	0.822713	0.396732	FALSE	FALSE
H7BYS8;Q08722	Leukocyte surface antigen CD47	CD47	3	32349000	H7BYS8	TRUE	15	-6.81626	6.81626	0	0.917654	1	FALSE	FALSE
Q9UJX2	Cell division cycle protein 23 homolog	CDC23	32	329980	Q9UJX2	TRUE	17	-0.521895	0.521895	0	0.917654	1	FALSE	FALSE
P60953;A0A590UJK8;Q5JYX0	Cell division control protein 42 homolog	CDC42	9	34525000	P60953	FALSE	0	-1.80861	0.190188	-0.809211	0.555892	0.1065	FALSE	FALSE
H0Y6V3;H0Y7V8;A0A0A0MRJ1;H0Y5V1;A0A0A0MRJ0;Q5VT25	Non-specific serine/threonine protein kinase;Serine/threonine-protein kinase MRCK alpha	CDC42BPA	37	193110	H0Y6V3	TRUE	14	-6.30364	6.30364	0	0.917654	1	FALSE	FALSE
Q99459	Cell division cycle 5-like protein	CDC5L	38	1102200	Q99459	TRUE	6	-1.07545	1.25086	0.0877047	0.907697	0.876313	FALSE	FALSE
P55290	Cadherin-13	CDH13	32	7184500	P55290	TRUE	3	-1.34534	0.929279	-0.208033	0.889154	0.70619	FALSE	FALSE
C9J126;P19022;C9JMH2;A0A6Q8PF58	Cadherin-2	CDH2	31	2752600	C9J126	TRUE	5	-2.09259	3.14088	0.524144	0.88557	0.679856	FALSE	FALSE
O14735;B3KY94;H3BUR9	CDP-diacylglycerol--inositol 3-phosphatidyltransferase	CDIPT	7	19202000	O14735	TRUE	5	-1.503	-0.27245	-0.887723	0.0745487	0.00702725	FALSE	FALSE
J3QL86;J3QS62;J3QQY1;Q96JB5	CDK5 regulatory subunit-associated protein 3	CDK5RAP3	8	2346500	J3QL86	TRUE	12	-12.7062	6.53021	-3.08801	0.854958	0.509833	FALSE	FALSE
O95674	Phosphatidate cytidylyltransferase 2	CDS2	17	91966	O95674	TRUE	21	-5.88648	5.88648	0	0.917654	1	FALSE	FALSE
E9PQK4;E9PSH0;E9PKU1;G5EA30;Q92879	CUGBP Elav-like family member 1	CELF1	6	1747600	E9PQK4	TRUE	13	-14.3709	7.59367	-3.38863	0.858653	0.526273	FALSE	FALSE
V9GYD9;Q5VZZ6;A0A0J9YX66;A0A1B0GU44;E9PC62;A0A1B0GUN8;A0A0J9YXJ0;O95319	CUGBP Elav-like family member 2	CELF2	16	15687000	V9GYD9	TRUE	1	-0.530754	1.2962	0.382723	0.820897	0.391634	FALSE	FALSE
F6UBL3;A0A0C4DGR1;B4DHA8;M0QY66;Q96J87;Q9BZC1;H0Y623;Q5SZQ8;Q8N6W0	CUGBP Elav-like family member 6;CUGBP Elav-like family member 4;CUGBP Elav-like family member 3;CUGBP Elav-like family member 5	CELF6;CELF4;CELF3;CELF5	10	1957300	F6UBL3	TRUE	6	-0.146453	1.43537	0.644458	0.550872	0.104446	FALSE	FALSE
Q7Z7K6;A0A0M3HER2	Centromere protein V	CENPV	12	15581000	Q7Z7K6	FALSE	0	-0.781983	0.663997	-0.0589928	0.906779	0.866254	FALSE	FALSE
H0Y2V6;Q5SW79	Centrosomal protein of 170 kDa	CEP170	81	156040	H0Y2V6	TRUE	16	-6.26699	6.26699	0	0.917654	1	FALSE	FALSE
P23528;G3V1A4;E9PK25;E9PP50;E9PQB7	Cofilin-1	CFL1	10	251480000	P23528	FALSE	0	-0.741369	0.455773	-0.142798	0.877014	0.623415	FALSE	FALSE
Q9Y281	Cofilin-2	CFL2	11	4555100	Q9Y281	TRUE	13	-6.63185	6.63185	0	0.917654	1	FALSE	FALSE
C9JRZ6;F8WAR4;Q9NX63	MICOS complex subunit MIC19	CHCHD3	14	96525000	C9JRZ6	TRUE	1	-1.31461	-0.154544	-0.734578	0.154614	0.015758	FALSE	FALSE
Q9Y3E7	Charged multivesicular body protein 3	CHMP3	8	4312500	Q9Y3E7	TRUE	14	-9.09297	8.60905	-0.241958	0.914291	0.954988	FALSE	FALSE
Q9H444	Charged multivesicular body protein 4b	CHMP4B	14	11202000	Q9H444	TRUE	6	-1.69524	0.759594	-0.467822	0.835207	0.43503	FALSE	FALSE
X6R700;Q9Y3Y2	Chromatin target of PRMT1 protein	CHTOP	8	22484000	X6R700	TRUE	4	-1.2947	0.946712	-0.173995	0.894492	0.748863	FALSE	FALSE
Q9NZ45	CDGSH iron-sulfur domain-containing protein 1	CISD1	6	9645600	Q9NZ45	TRUE	9	-14.8039	0.675097	-7.06441	0.450128	0.0713017	FALSE	FALSE
Q07065	Cytoskeleton-associated protein 4	CKAP4	38	8515800	Q07065	TRUE	4	-0.737207	2.27865	0.770719	0.778939	0.298262	FALSE	FALSE
Q14008	Cytoskeleton-associated protein 5	CKAP5	106	557330	Q14008	TRUE	5	-2.56245	2.98981	0.213684	0.907466	0.873762	FALSE	FALSE
P12277;G3V4N7	Creatine kinase B-type	CKB	17	125650000	P12277	FALSE	0	-1.32324	0.733726	-0.294757	0.864823	0.555838	FALSE	FALSE
P12532;F8WCN3;C9JSQ1	Creatine kinase U-type, mitochondrial	CKMT1A;CKMT1B	20	10287000	P12532	TRUE	6	-1.26756	3.39656	1.0645	0.805112	0.351525	FALSE	FALSE
H0Y5T1;F8WA11;Q7Z460;C9J151	CLIP-associating protein 1	CLASP1	77	2820000	H0Y5T1	TRUE	4	-0.140141	2.98579	1.42283	0.452715	0.071998	FALSE	FALSE
A0A0U1RQI6;E7ERI8;E7EW49;E3W994;J3KR49;O75122	CLIP-associating protein 2	CLASP2	75	111340	A0A0U1RQI6	TRUE	12	-8.79802	3.89756	-2.45023	0.833457	0.4293	FALSE	FALSE
Q14677	Clathrin interactor 1	CLINT1	22	3546700	Q14677	TRUE	8	-2.322	-0.371906	-1.34695	0.0971806	0.00933559	FALSE	FALSE
Q9UDT6	CAP-Gly domain-containing linker protein 2	CLIP2	60	378770	Q9UDT6	TRUE	9	-5.71503	10.3983	2.34165	0.863714	0.550316	FALSE	FALSE
O76031	ATP-dependent Clp protease ATP-binding subunit clpX-like, mitochondrial	CLPX	39	1944800	O76031	TRUE	10	-7.35974	1.97063	-2.69456	0.741462	0.241647	FALSE	FALSE
P09496;C9J8P9;F8WF69	Clathrin light chain A	CLTA	7	68268000	P09496	TRUE	2	-2.0238	0.458398	-0.782699	0.706674	0.20263	FALSE	FALSE
P09497	Clathrin light chain B	CLTB	9	58062000	P09497	TRUE	3	-1.51984	0.480295	-0.519771	0.77444	0.290416	FALSE	FALSE
A0A087WVQ6;Q00610	Clathrin heavy chain;Clathrin heavy chain 1	CLTC	90	98873000	A0A087WVQ6	FALSE	0	-0.908938	0.43947	-0.234734	0.846473	0.475215	FALSE	FALSE
Q5T0D2;P30085	UMP-CMP kinase	CMPK1	10	3658100	Q5T0D2	TRUE	7	-1.79958	0.492704	-0.653437	0.746003	0.247571	FALSE	FALSE
A6NLH6;Q9P003	Protein cornichon homolog 4	CNIH4	2	8871100	A6NLH6	TRUE	17	-7.28405	7.28405	0	0.917654	1	FALSE	FALSE
Q15417;E9PDU6	Calponin-3;Calponin	CNN3	15	2655800	Q15417	TRUE	8	-0.548548	2.33683	0.894143	0.714173	0.210198	FALSE	FALSE
A5YKK6	CCR4-NOT transcription complex subunit 1	CNOT1	122	717120	A5YKK6	TRUE	4	-1.35516	2.23666	0.440749	0.875377	0.613539	FALSE	FALSE
H7C1X9;Q9H9A5	CCR4-NOT transcription complex subunit 10	CNOT10	11	1960400	H7C1X9	TRUE	5	-1.74031	1.37358	-0.18337	0.901072	0.808008	FALSE	FALSE
P21554	Cannabinoid receptor 1	CNR1	16	2452400	P21554	TRUE	10	-0.881578	0.135911	-0.372833	0.626745	0.141612	FALSE	FALSE
Q12860	Contactin-1	CNTN1	53	38244000	Q12860	FALSE	0	-0.619263	0.171985	-0.223639	0.748898	0.251467	FALSE	FALSE
R4GNF2;H0Y4E5;Q9UBI1	COMM domain-containing protein 3	COMMD3	2	4141700	R4GNF2	TRUE	15	-8.37455	8.37455	0	0.917654	1	FALSE	FALSE
A0A3B3IT15;P53621;A0A3B3IS84;A0A3B3ISC6;A0A3B3IU89	Coatomer subunit alpha;Xenin;Proxenin	COPA	68	25028000	A0A3B3IT15	FALSE	0	-1.1176	0.496476	-0.31056	0.833885	0.43069	FALSE	FALSE
P53618;E9PP73	Coatomer subunit beta	COPB1	48	10119000	P53618	TRUE	3	-1.18739	1.25508	0.0338469	0.914243	0.954366	FALSE	FALSE
H0Y938;H0YAC7;P35606;A0A7I2V258	Coatomer subunit beta	COPB2	49	21445000	H0Y938	TRUE	2	-1.29456	0.82444	-0.23506	0.880868	0.647793	FALSE	FALSE
M0R061;M0QXB4;O14579	Coatomer subunit epsilon	COPE	7	23897000	M0R061	TRUE	5	-1.1901	0.576707	-0.306697	0.846794	0.476452	FALSE	FALSE
Q9Y678	Coatomer subunit gamma-1	COPG1	49	6886000	Q9Y678	TRUE	6	-1.92597	1.06508	-0.430447	0.864488	0.55416	FALSE	FALSE
Q9UBF2	Coatomer subunit gamma-2	COPG2	46	1038300	Q9UBF2	TRUE	12	-5.03354	5.03354	0	0.917654	1	FALSE	FALSE
P61201;B4DIH5;H0YKU5	COP9 signalosome complex subunit 2	COPS2	21	4769400	P61201	TRUE	7	-1.52356	0.338383	-0.59259	0.702542	0.198632	FALSE	FALSE
Q9UNS2;H7C3P9	COP9 signalosome complex subunit 3	COPS3	25	10419000	Q9UNS2	TRUE	3	-5.26237	4.47381	-0.394278	0.906869	0.867233	FALSE	FALSE
D6RAX7;Q9BT78;D6RD63;D6RFN0	COP9 signalosome complex subunit 4	COPS4	23	6507700	D6RAX7	TRUE	5	-1.03398	2.8221	0.89406	0.801863	0.344104	FALSE	FALSE
Q92905	COP9 signalosome complex subunit 5	COPS5	17	5283000	Q92905	TRUE	5	-0.874338	1.45023	0.287948	0.874815	0.610207	FALSE	FALSE
J3QT95;A0A087X1P5;J3KQ41;Q9H9Q2;J3KQV6;J3QT67;J3QT66;J3QT69;J3QT50;J3QT43;J3KQ34	COP9 signalosome complex subunit 7b	COPS7B	5	1419000	J3QT95	TRUE	14	-12.0789	11.4323	-0.323304	0.91427	0.954716	FALSE	FALSE
P31146;H3BRY3	Coronin-1A;Coronin	CORO1A	19	4443300	P31146	TRUE	6	-0.924972	1.49749	0.286261	0.877538	0.626639	FALSE	FALSE
Q9BR76;A0A087WW53;F5H390	Coronin-1B;Coronin	CORO1B	20	11873000	Q9BR76	TRUE	6	-0.973594	0.504325	-0.234635	0.856017	0.514455	FALSE	FALSE
Q9ULV4;B4E3S0	Coronin-1C;Coronin	CORO1C	19	185860000	Q9ULV4	TRUE	1	-1.49611	-0.19047	-0.843292	0.14029	0.0140569	FALSE	FALSE
Q9UQ03	Coronin-2B	CORO2B	24	45494000	Q9UQ03	TRUE	3	-2.3089	-0.678785	-1.49384	0.00990392	0.00110654	TRUE	TRUE
H3BRM5;H3BV69;P20674	Cytochrome c oxidase subunit 5A, mitochondrial	COX5A	4	96972000	H3BRM5	TRUE	3	-1.30521	-0.128231	-0.716721	0.183309	0.0195783	FALSE	FALSE
E9PFZ2;P00450;H7C5R1;CON__ENSEMBL:ENSBTAP00000031900	Ceruloplasmin	CP	46	226740	E9PFZ2	TRUE	16	-10.8993	5.45615	-2.72158	0.851363	0.49466	FALSE	FALSE
P16870	Carboxypeptidase E	CPE	24	1379400	P16870	TRUE	8	-0.731723	2.62905	0.948663	0.749332	0.252059	FALSE	FALSE
Q96FN4;E7ENV7;O75131;Q8IYJ1;Q96A23;O95741;Q86YQ8;Q9HCH3;Q9UBL6	Copine-2;Copine-3;Copine-9;Copine-4;Copine-6;Copine-8;Copine-5;Copine-7	CPNE2;CPNE8;CPNE3;CPNE9;CPNE4;CPNE6;CPNE5;CPNE7	25	437170	Q96FN4	TRUE	17	-6.90909	6.90909	0	0.917654	1	FALSE	FALSE
F8WJN3;Q16630	Cleavage and polyadenylation specificity factor subunit 6	CPSF6	15	943480	F8WJN3	TRUE	8	-1.26987	1.02286	-0.123507	0.902716	0.824068	FALSE	FALSE
Q14194;E9PD68	Dihydropyrimidinase-related protein 1	CRMP1	34	68050000	Q14194	FALSE	0	-1.76799	-0.0208868	-0.894438	0.333033	0.0452635	FALSE	FALSE
E9PNH7;A0A024R3B9;E9PJL7;E9PRA8;P02511	Alpha-crystallin B chain	CRYAB	7	4004300	E9PNH7	TRUE	13	-4.61364	4.61364	0	0.917654	1	FALSE	FALSE
A0A0C4DGI3;B4DJV2;O75390;H0YIC4	Citrate synthase;Citrate synthase, mitochondrial	CS	15	12559000	A0A0C4DGI3	TRUE	8	-0.540642	1.13626	0.29781	0.844162	0.466474	FALSE	FALSE
P55060	Exportin-2	CSE1L	52	4001800	P55060	TRUE	2	-3.67883	1.72772	-0.975554	0.842257	0.459467	FALSE	FALSE
P68400;E7EU96;A0A2R8YD58;A0A2R8YF43;A0A2R8Y5A0;A0A2R8YFU2;A0A2R8YDP2;Q8NEV1	Casein kinase II subunit alpha;Casein kinase II subunit alpha 3	CSNK2A1;CSNK2A3	18	62038000	P68400	FALSE	0	-1.08509	0.321188	-0.38195	0.761658	0.269825	FALSE	FALSE
P19784;H3BNI9;H3BSA1	Casein kinase II subunit alpha	CSNK2A2	19	9079400	P19784	TRUE	1	-1.8634	-0.269811	-1.06661	0.115884	0.0113602	FALSE	FALSE
Q5SRQ6;P67870;Q5SRQ3;A0A7I2YQ78;N0E472;A0A0G2JM12	Casein kinase II subunit beta	CSNK2B;CSNK2B-LY6G5B-1181;CSNK2B-LY6G5B--991	11	71199000	Q5SRQ6	FALSE	0	-1.79737	-0.133963	-0.965667	0.218867	0.0251563	FALSE	FALSE
O95196	Chondroitin sulfate proteoglycan 5	CSPG5	16	945110	O95196	TRUE	17	-7.6098	7.6098	0	0.917654	1	FALSE	FALSE
P01040;C9J0E4	Cystatin-A;Cystatin-A, N-terminally processed	CSTA	7	3539800	P01040	TRUE	17	-21.4477	-3.17553	-12.3116	0.111831	0.0109042	FALSE	FALSE
E9PGB1;E7EUB3;E7ESU7;D6RAX2;E7EPF8;Q13363	C-terminal-binding protein 1	CTBP1	7	1834000	E9PGB1	TRUE	18	-9.86325	10.0413	0.0890392	0.916582	0.985261	FALSE	FALSE
G3XAM7;P35221;E5RJL0;E5RIE0;E5RHV7;E5RGY6;E5RG03;E5RIB1	Catenin alpha-1	CTNNA1	43	1091200	G3XAM7	TRUE	13	-4.22656	10.3376	3.05553	0.820649	0.390946	FALSE	FALSE
P26232	Catenin alpha-2	CTNNA2	48	4963500	P26232	TRUE	1	-0.984815	0.948753	-0.0180307	0.915388	0.969282	FALSE	FALSE
A0A2R8Y804;A0A2R8Y543;A0A2R8Y5C3;A0A2R8Y750;A0A2R8Y5Z1;B4DGU4;A0A2R8YCH5;A0A2R8Y5A3;P35222;A0A2R8Y7Z0;A0A2R8Y6G0	Catenin beta-1	CTNNB1	42	5405100	A0A2R8Y804	TRUE	4	-1.76147	1.64973	-0.0558706	0.913592	0.946077	FALSE	FALSE
A0A669KB62;A0A669KB05;C9JZR2;O60716	Catenin delta-1	CTNND1	47	789010	A0A669KB62	TRUE	9	-3.8566	2.2793	-0.788653	0.872521	0.596934	FALSE	FALSE
H7C469;F8W787;A0A1B0GW44;A0A1B0GV23;A0A1B0GVD5;A0A1B0GWE8;C9JH19;A0A1B0GU92;A0A1B0GU03;P07339	Cathepsin D;Cathepsin D light chain;Cathepsin D heavy chain	CTSD	19	4845400	H7C469	TRUE	2	-0.730957	0.565848	-0.0825548	0.899464	0.792817	FALSE	FALSE
Q14247	Src substrate cortactin	CTTN	27	111760000	Q14247	FALSE	0	-1.74658	0.361582	-0.6925	0.687728	0.185207	FALSE	FALSE
A0A590UJ56;A0A590UJC4;A0A590UK34;A0A590UJR3;A0A590UJ21;A0A0C4DGX4;A0A590UJ50;Q13616	Cullin-1	CUL1	39	199020	A0A590UJ56	TRUE	14	-13.162	3.02291	-5.06956	0.70959	0.205525	FALSE	FALSE
Q13618	Cullin-3	CUL3	44	616860	Q13618	TRUE	11	-6.76863	6.75001	-0.00930977	0.917491	0.997731	FALSE	FALSE
Q93034	Cullin-5	CUL5	46	165060	Q93034	TRUE	16	-6.85635	6.85635	0	0.917654	1	FALSE	FALSE
P78310	Coxsackievirus and adenovirus receptor	CXADR	24	31439000	P78310	FALSE	0	-1.65368	0.431626	-0.611028	0.736226	0.235081	FALSE	FALSE
P00167	Cytochrome b5	CYB5A	6	4812700	P00167	TRUE	14	-5.86666	5.86666	0	0.917654	1	FALSE	FALSE
P00387;B1AHF3	NADH-cytochrome b5 reductase 3;NADH-cytochrome b5 reductase 3 membrane-bound form;NADH-cytochrome b5 reductase 3 soluble form	CYB5R3	14	1145400	P00387	TRUE	18	-6.85769	6.85769	0	0.917654	1	FALSE	FALSE
P08574	Cytochrome c1, heme protein, mitochondrial	CYC1	17	971560	P08574	TRUE	16	-7.81817	7.81817	0	0.917654	1	FALSE	FALSE
Q7L576	Cytoplasmic FMR1-interacting protein 1	CYFIP1	64	158550	Q7L576	TRUE	18	-6.1354	6.1354	0	0.917654	1	FALSE	FALSE
E7EVJ5;Q96F07;H7C229;E7EW33	Cytoplasmic FMR1-interacting protein 2	CYFIP2	66	8075100	E7EVJ5	TRUE	3	-1.03079	0.852957	-0.0889142	0.904827	0.845529	FALSE	FALSE
H0Y3A3;A0A3B3ITG3;Q5VWQ8	Disabled homolog 2-interacting protein	DAB2IP	63	2342900	H0Y3A3	TRUE	6	-9.02866	8.18718	-0.420741	0.911449	0.91962	FALSE	FALSE
F5GXX5;P61803;F5H895;A0A0B4J239	Dolichyl-diphosphooligosaccharide--protein glycosyltransferase subunit DAD1	DAD1	6	14801000	F5GXX5	TRUE	7	-1.02189	0.498357	-0.261767	0.8477	0.47997	FALSE	FALSE
V9GYJ9;V9GYL9;P51398	28S ribosomal protein S29, mitochondrial	DAP3	12	5752600	V9GYJ9	TRUE	3	-0.762664	0.437284	-0.16269	0.868928	0.577126	FALSE	FALSE
P14868;H7BZ35	Aspartate--tRNA ligase, cytoplasmic	DARS	37	68145000	P14868	FALSE	0	-1.09972	0.0709334	-0.514392	0.485919	0.0815641	FALSE	FALSE
Q16643	Drebrin	DBN1	27	636300000	Q16643	FALSE	0	-1.30971	0.00949634	-0.650106	0.372464	0.053064	FALSE	FALSE
D6R9W4		DBN1	20	1438600	D6R9W4	TRUE	10	-2.96979	9.47295	3.25158	0.772898	0.287802	FALSE	FALSE
P11182;Q5VVL7	Lipoamide acyltransferase component of branched-chain alpha-keto acid dehydrogenase complex, mitochondrial	DBT	28	13576000	P11182	TRUE	2	-0.912145	0.0799878	-0.416079	0.527064	0.0953123	FALSE	FALSE
P81605	Dermcidin;Survival-promoting peptide;DCD-1	DCD	5	57767000	P81605	TRUE	3	-2.13529	0.0990231	-1.01813	0.451627	0.0717043	FALSE	FALSE
O15075;Q5VZY9	Serine/threonine-protein kinase DCLK1	DCLK1	33	17478000	O15075	TRUE	1	-0.740273	0.440987	-0.149643	0.873439	0.602187	FALSE	FALSE
G5E9L9;A0A0U1RR70;Q8N568	Serine/threonine-protein kinase DCLK2	DCLK2	35	2220800	G5E9L9	TRUE	3	-0.477322	2.20586	0.86427	0.697054	0.193497	FALSE	FALSE
Q14203;E7EX90;Q6AWB1	Dynactin subunit 1	DCTN1;DKFZp686E0752	62	12980000	Q14203	TRUE	2	-0.590513	0.474253	-0.0581299	0.902481	0.821743	FALSE	FALSE
Q13561;F8VW18;A0A7I2V390;F8W1I6;A0A7I2V4Y9;A8K8J9;A0A7I2V4H4;F8VRV7;H0YI98	Dynactin subunit 2	DCTN2	20	33837000	Q13561	TRUE	2	-0.764402	0.476109	-0.144147	0.878458	0.632364	FALSE	FALSE
X6RCK5;O75935	Dynactin subunit 3	DCTN3	10	10437000	X6RCK5	TRUE	9	-1.13762	2.14667	0.504523	0.859035	0.528025	FALSE	FALSE
Q9UJW0;E5RGG1;H9KVE0	Dynactin subunit 4	DCTN4	24	2982900	Q9UJW0	TRUE	9	-3.25077	8.54538	2.64731	0.808458	0.359445	FALSE	FALSE
A0A1B0GWD1;A8K340;O43602	Neuronal migration protein doublecortin	DCX	20	5963000	A0A1B0GWD1	TRUE	3	-0.203461	2.47736	1.13695	0.517485	0.0918981	FALSE	FALSE
Q16531;F5GY55	DNA damage-binding protein 1	DDB1	55	1446000	Q16531	TRUE	7	-2.87688	2.18453	-0.346179	0.897823	0.777826	FALSE	FALSE
P39656;A0A0C4DGS1;U3KQ84	Dolichyl-diphosphooligosaccharide--protein glycosyltransferase 48 kDa subunit	DDOST	23	12214000	P39656	TRUE	4	-1.29364	1.7734	0.239878	0.894275	0.747041	FALSE	FALSE
A0A087X2G1;A0A087WZ71;A0A7I2V430;A0A7I2V2M5;A0A7I2V4F0;Q92499;A0A7I2YQ77	ATP-dependent RNA helicase DDX1	DDX1	35	2775400	A0A087X2G1	TRUE	7	-1.56747	3.41235	0.922441	0.838971	0.447798	FALSE	FALSE
A0A5H1ZRQ2;A0A1X7SBZ2;Q92841	Probable ATP-dependent RNA helicase DDX17	DDX17	37	571250	A0A5H1ZRQ2	TRUE	10	-4.3546	10.066	2.85571	0.82975	0.417572	FALSE	FALSE
I3L0H8;F6QDS0;H3BQK0;Q9NUU7;Q9UMR2;I3L352	ATP-dependent RNA helicase DDX19A;ATP-dependent RNA helicase DDX19B	DDX19A;DDX19B	27	2776400	I3L0H8	TRUE	11	-3.02854	0.352219	-1.33816	0.573293	0.114008	FALSE	FALSE
Q9NR30	Nucleolar RNA helicase 2	DDX21	40	563900	Q9NR30	TRUE	7	-2.10898	2.11319	0.00210538	0.917536	0.998357	FALSE	FALSE
Q9BUQ8	Probable ATP-dependent RNA helicase DDX23	DDX23	44	1928200	Q9BUQ8	TRUE	7	-0.597097	3.52706	1.46498	0.64573	0.153506	FALSE	FALSE
H0Y400		DDX39B	10	1654900	H0Y400	TRUE	16	-10.6273	10.4742	-0.0765523	0.916787	0.988047	FALSE	FALSE
Q13838;Q5STU3;A0A0G2JJZ9;A0A140T9X3;F6WLT2;F6TRA5;F6S4E6;A0A0A0MT12;A0A140T996;O00148;A0A140TA18;A0A140T9X9;F6UJC5	Spliceosome RNA helicase DDX39B;ATP-dependent RNA helicase DDX39A	DDX39B;DDX39A	19	79284000	Q13838	FALSE	0	-1.6303	0.282735	-0.67378	0.650699	0.156841	FALSE	FALSE
O00571;A0A0D9SFB3;A0A2R8Y645;A0A2R8Y4A4;A0A2R8YFS5;A0A2U3TZJ9;A0A2R8YFR4;A0A2R8YCW1;A0A0D9SG12;A0A2R8YF78;F6S8Q4;A0A2R8Y5G6;A0A0D9SF53;A0A2R8Y7T2;A0A2R8YDT5;A0A2R8YDH3	ATP-dependent RNA helicase DDX3X	DDX3X	39	3442700	O00571	TRUE	4	-1.58684	-0.0366153	-0.811727	0.31091	0.0410393	FALSE	FALSE
O15523	ATP-dependent RNA helicase DDX3Y	DDX3Y	41	48255	O15523	TRUE	22	-5.01531	5.01531	0	0.917654	1	FALSE	FALSE
J3KTA4;P17844;A0A0G2JLI4;A0A7I2V507;A0A7I2V2S0;A0A7I2V5F5	Probable ATP-dependent RNA helicase DDX5	DDX5	32	17831000	J3KTA4	FALSE	0	-1.56205	0.445545	-0.558254	0.75427	0.258951	FALSE	FALSE
P26196;Q8IV96	Probable ATP-dependent RNA helicase DDX6	DDX6	28	1793800	P26196	TRUE	9	-1.23813	1.25955	0.0107127	0.916627	0.985868	FALSE	FALSE
E9PNL8;Q13574	Diacylglycerol kinase;Diacylglycerol kinase zeta	DGKZ	37	6992900	E9PNL8	TRUE	6	-0.825931	2.28966	0.731866	0.799081	0.337952	FALSE	FALSE
M0R253;M0QX43;A0A3B3IU31;B4E3M2;Q5J8M5;A0A087WZK0;P49366	Deoxyhypusine synthase	DHPS	8	53698000	M0R253	TRUE	12	-8.9277	15.971	3.52167	0.865828	0.560924	FALSE	FALSE
O43143	Pre-mRNA-splicing factor ATP-dependent RNA helicase DHX15	DHX15	39	950890	O43143	TRUE	6	-0.680683	3.08883	1.20407	0.700895	0.19707	FALSE	FALSE
H7BXY3;Q7L2E3	Putative ATP-dependent RNA helicase DHX30	DHX30	74	612160	H7BXY3	TRUE	5	-2.60484	2.00268	-0.301077	0.898886	0.787474	FALSE	FALSE
Q08211	ATP-dependent RNA helicase A	DHX9	61	20674000	Q08211	FALSE	0	-0.482411	0.487663	0.0026262	0.917009	0.99108	FALSE	FALSE
O60832;H7C2Q9;H7C2Q2;H7C0M1;C9IYT0	H/ACA ribonucleoprotein complex subunit 4	DKC1	31	709190	O60832	TRUE	15	-3.86625	10.6331	3.38343	0.800505	0.34108	FALSE	FALSE
P10515;H0YDD4;E9PEJ4	Dihydrolipoyllysine-residue acetyltransferase component of pyruvate dehydrogenase complex, mitochondrial;Acetyltransferase component of pyruvate dehydrogenase complex	DLAT	34	101680000	P10515	FALSE	0	-2.06477	-0.361538	-1.21315	0.0809861	0.00764967	FALSE	FALSE
E9PEX6;P09622	Dihydrolipoyl dehydrogenase;Dihydrolipoyl dehydrogenase, mitochondrial	DLD	21	11393000	E9PEX6	TRUE	7	-1.37745	0.833136	-0.272157	0.875181	0.612374	FALSE	FALSE
B7Z647;B7Z3U2;A0A3B3IS17;P78352;A0A3B3ISR0;B9EGL1;A0A3B3ISQ5;A0A3B3IU19;K7EKP9;A0A3B3ITI9;C9JYG3;O14909	Disks large homolog 4	DLG4	34	1015700	B7Z647	TRUE	7	-1.0871	2.45765	0.685275	0.833223	0.428543	FALSE	FALSE
P36957	Dihydrolipoyllysine-residue succinyltransferase component of 2-oxoglutarate dehydrogenase complex, mitochondrial	DLST	23	108280000	P36957	TRUE	2	-1.00182	1.25664	0.127409	0.901888	0.815912	FALSE	FALSE
H0YLM8;Q8TDJ6	DmX-like protein 2	DMXL2	134	5291900	H0YLM8	TRUE	2	-1.32927	1.34617	0.00845012	0.9169	0.989593	FALSE	FALSE
P31689	DnaJ homolog subfamily A member 1	DNAJA1	21	13658000	P31689	TRUE	2	-1.67184	0.144859	-0.763492	0.525278	0.0946652	FALSE	FALSE
O60884	DnaJ homolog subfamily A member 2	DNAJA2	22	22902000	O60884	TRUE	2	-1.56509	-0.524903	-1.045	0.00330404	0.000474972	TRUE	TRUE
Q96EY1	DnaJ homolog subfamily A member 3, mitochondrial	DNAJA3	22	417490	Q96EY1	TRUE	20	-6.54584	6.54584	0	0.917654	1	FALSE	FALSE
Q8IXB1;E7EP04;A0A494C1G5	DnaJ homolog subfamily C member 10	DNAJC10	33	334730	Q8IXB1	TRUE	15	-11.2696	5.26804	-3.00079	0.841571	0.456989	FALSE	FALSE
O75165;A0A3B3IRM0	DnaJ homolog subfamily C member 13	DNAJC13	112	843530	O75165	TRUE	5	-3.2871	2.41268	-0.437211	0.894833	0.751736	FALSE	FALSE
Q9H3Z4	DnaJ homolog subfamily C member 5	DNAJC5	7	39613000	Q9H3Z4	TRUE	3	-1.88369	0.296903	-0.793392	0.631191	0.144283	FALSE	FALSE
Q8NFT8	Delta and Notch-like epidermal growth factor-related receptor	DNER	25	656340	Q8NFT8	TRUE	13	-2.78063	14.8143	6.01684	0.66714	0.168621	FALSE	FALSE
A0A0D9SFB1;A0A0U1RQP1;Q05193;A0A0D9SFE4;A0A1B0GUX5;A0A1B0GU67	Dynamin-1	DNM1	47	3339200	A0A0D9SFB1	TRUE	3	-1.51638	1.98503	0.234326	0.898338	0.782477	FALSE	FALSE
O00429	Dynamin-1-like protein	DNM1L	50	7122900	O00429	TRUE	5	-2.25974	2.2833	0.0117819	0.917036	0.991455	FALSE	FALSE
E5RHK8;Q9UQ16;E5RIK2	Dynamin-3	DNM3	40	526200	E5RHK8	TRUE	13	-4.53267	10.3936	2.93044	0.831015	0.421515	FALSE	FALSE
E7EMB6;E5RIA4;E7ETB3;Q9ULA0	Aspartyl aminopeptidase	DNPEP	17	2657500	E7EMB6	TRUE	12	-0.542272	0.542272	0	0.917654	1	FALSE	FALSE
Q8IZD9	Dedicator of cytokinesis protein 3	DOCK3	96	317150	Q8IZD9	TRUE	13	-3.03991	7.81566	2.38787	0.812278	0.368852	FALSE	FALSE
Q96N67;A0A1B0GWE0	Dedicator of cytokinesis protein 7	DOCK7	109	676540	Q96N67	TRUE	8	-2.60868	2.59161	-0.00853604	0.917264	0.994591	FALSE	FALSE
Q5TA12;Q5JWR5	Protein dopey-1	DOPEY1	96	61243	Q5TA12	TRUE	21	-3.75098	3.75098	0	0.917654	1	FALSE	FALSE
H0Y368;Q5QPK2;O60762	Dolichol-phosphate mannosyltransferase subunit 1	DPM1	16	1230700	H0Y368	TRUE	21	-7.25099	7.25099	0	0.917654	1	FALSE	FALSE
E9PDL2;E9PF59;P42658	Dipeptidyl aminopeptidase-like protein 6	DPP6	40	2758100	E9PDL2	TRUE	8	0.855874	10.3946	5.62524	0.207078	0.0232068	FALSE	FALSE
Q9C005	Protein dpy-30 homolog	DPY30	4	4503100	Q9C005	TRUE	12	-1.1013	0.597737	-0.251782	0.862122	0.542552	FALSE	FALSE
Q14117;E5RG28	Dihydropyrimidinase	DPYS	26	3147900	Q14117	TRUE	6	-1.01619	0.747109	-0.134541	0.894982	0.753002	FALSE	FALSE
A0A1C7CYX9;Q16555	Dihydropyrimidinase-related protein 2	DPYSL2	39	360490000	A0A1C7CYX9	FALSE	0	-0.920622	0.930974	0.00517587	0.916987	0.990789	FALSE	FALSE
Q14195	Dihydropyrimidinase-related protein 3	DPYSL3	29	218160000	Q14195	FALSE	0	-1.40416	0.182711	-0.610725	0.59381	0.123713	FALSE	FALSE
O14531;Q5T0Q6	Dihydropyrimidinase-related protein 4	DPYSL4	31	3402600	O14531	TRUE	9	-12.1704	-0.137065	-6.15375	0.334109	0.0454778	FALSE	FALSE
Q9BPU6	Dihydropyrimidinase-related protein 5	DPYSL5	30	94822000	Q9BPU6	TRUE	1	-0.927585	0.550751	-0.188417	0.873057	0.599995	FALSE	FALSE
Q9Y295	Developmentally-regulated GTP-binding protein 1	DRG1	23	1302600	Q9Y295	TRUE	12	0.900458	17.8166	9.35853	0.258111	0.0318856	FALSE	FALSE
Q02413	Desmoglein-1	DSG1	41	183600	Q02413	TRUE	18	-15.0283	1.41037	-6.80897	0.537439	0.0991742	FALSE	FALSE
P15924	Desmoplakin	DSP	163	79484	P15924	TRUE	6	-12.8497	0.808552	-6.02058	0.483006	0.0806749	FALSE	FALSE
E9PHM6;F6QMI7;F8W9J4;Q03001;A0A0U1RQJ2	Dystonin	DST	319	159450	E9PHM6	TRUE	6	-4.37776	2.5522	-0.91278	0.870916	0.587947	FALSE	FALSE
F6RFD5;P60981	Destrin	DSTN	9	15083000	F6RFD5	TRUE	3	-0.873441	1.01492	0.0707395	0.907767	0.877095	FALSE	FALSE
Q14204	Cytoplasmic dynein 1 heavy chain 1	DYNC1H1	257	60979000	Q14204	FALSE	0	-0.677597	0.416519	-0.130539	0.877001	0.623335	FALSE	FALSE
A0A0A0MTG2;O14576	Cytoplasmic dynein 1 intermediate chain 1	DYNC1I1	16	3182100	A0A0A0MTG2	TRUE	8	-1.28182	0.735584	-0.273119	0.869032	0.577683	FALSE	FALSE
Q13409;E7EQL5	Cytoplasmic dynein 1 intermediate chain 2	DYNC1I2	20	4960300	Q13409	TRUE	10	-0.538247	0.538247	0	0.917654	1	FALSE	FALSE
Q9Y6G9;E9PHI6	Cytoplasmic dynein 1 light intermediate chain 1	DYNC1LI1	30	26829000	Q9Y6G9	TRUE	3	-1.74707	-0.121682	-0.934375	0.226152	0.0264345	FALSE	FALSE
O43237;J3KRI4	Cytoplasmic dynein 1 light intermediate chain 2	DYNC1LI2	26	3604600	O43237	TRUE	10	-0.819266	0.819266	0	0.917654	1	FALSE	FALSE
P63167;F8VXI7;F8VXL2;F8VRV5;Q96FJ2	Dynein light chain 1, cytoplasmic;Dynein light chain 2, cytoplasmic	DYNLL1;DYNLL2	5	127630000	P63167	FALSE	0	-0.656858	0.384543	-0.136158	0.871408	0.590678	FALSE	FALSE
B1AKR6;Q9NP97	Dynein light chain roadblock-type 1	DYNLRB1	8	3182300	B1AKR6	TRUE	12	-1.66861	-0.0148356	-0.841721	0.338726	0.0464061	FALSE	FALSE
P63172	Dynein light chain Tctex-type 1	DYNLT1	6	6975200	P63172	TRUE	10	-0.81923	0.893583	0.0371764	0.912187	0.928585	FALSE	FALSE
E5RFQ1;A0A0A0MSW2;E9PEI2;H0Y3W9;Q9UH73;Q9H4W6;Q9BQW3	Transcription factor COE1;Transcription factor COE3;Transcription factor COE4	EBF1;EBF4;EBF3	24	743130	E5RFQ1	TRUE	17	-7.24966	7.24966	0	0.917654	1	FALSE	FALSE
H7C2Q8;Q99848	Probable rRNA-processing protein EBP2	EBNA1BP2	19	1785500	H7C2Q8	TRUE	9	-2.42702	1.03149	-0.697763	0.826937	0.409026	FALSE	FALSE
M0R248;Q13011	Delta(3,5)-Delta(2,4)-dienoyl-CoA isomerase, mitochondrial	ECH1	15	1982400	M0R248	TRUE	16	-8.00646	8.00646	0	0.917654	1	FALSE	FALSE
Q5VYK3;J3KN16	Proteasome-associated protein ECM29 homolog	ECM29;KIAA0368	93	166060	Q5VYK3	TRUE	13	-8.19592	2.93536	-2.63028	0.797794	0.335166	FALSE	FALSE
O60869	Endothelial differentiation-related factor 1	EDF1	9	8346500	O60869	TRUE	16	14.97	23.7952	19.3826	3.24386e-13	1.89185e-08	TRUE	TRUE
P25101	Endothelin-1 receptor	EDNRA	18	4191700	P25101	TRUE	16	-5.67679	12.0795	3.20135	0.842355	0.459824	FALSE	FALSE
A0A7I2V659;A0A087WVQ9;Q5VTE0;P68104;A0A7I2V5N4;A0A7I2V3H3;A0A087WV01	Putative elongation factor 1-alpha-like 3;Elongation factor 1-alpha 1;Elongation factor 1-alpha	EEF1A1;EEF1A1P5	21	298110000	A0A7I2V659	FALSE	0	-0.709842	0.100744	-0.304549	0.610406	0.13234	FALSE	FALSE
A0A2U3TZH3;Q05639;A0A2R8Y488	Elongation factor 1-alpha 2	EEF1A2	23	16723000	A0A2U3TZH3	TRUE	4	-0.781012	0.490273	-0.145369	0.879313	0.637764	FALSE	FALSE
P24534	Elongation factor 1-beta	EEF1B2	12	41226000	P24534	FALSE	0	-1.05446	0.308662	-0.372898	0.759448	0.266497	FALSE	FALSE
E9PRY8;E9PQZ1;P29692;H0YE72;H0YE58;E9PK01;A0A087X1X7	Elongation factor 1-delta	EEF1D	31	60161000	E9PRY8	FALSE	0	-0.501613	0.702227	0.100307	0.892346	0.731182	FALSE	FALSE
O43324	Eukaryotic translation elongation factor 1 epsilon-1	EEF1E1	12	22052000	O43324	TRUE	1	-1.83613	1.77013	-0.032996	0.915432	0.969859	FALSE	FALSE
P26641	Elongation factor 1-gamma	EEF1G	24	82020000	P26641	FALSE	0	-0.554742	0.329129	-0.112807	0.87297	0.599495	FALSE	FALSE
P13639	Elongation factor 2	EEF2	45	296850000	P13639	FALSE	0	-3.47137	-1.53745	-2.50441	8.35823e-05	3.0729e-05	TRUE	TRUE
Q15029	116 kDa U5 small nuclear ribonucleoprotein component	EFTUD2	51	20551000	Q15029	FALSE	0	-0.841322	1.3608	0.25974	0.877641	0.627276	FALSE	FALSE
A0A024R571;Q9H4M9;C9JC03;C9J2Z4	EH domain-containing protein 1	EHD1	29	11710000	A0A024R571	TRUE	1	-0.936964	0.993171	0.0281037	0.914062	0.952054	FALSE	FALSE
Q9NZN3	EH domain-containing protein 3	EHD3	28	747150	Q9NZN3	TRUE	11	-5.94497	13.1936	3.62433	0.836063	0.43788	FALSE	FALSE
P05198;H0YJS4;G3V4T5	Eukaryotic translation initiation factor 2 subunit 1	EIF2S1	22	4773500	P05198	TRUE	5	-1.39214	0.462308	-0.464915	0.783878	0.307274	FALSE	FALSE
P20042	Eukaryotic translation initiation factor 2 subunit 2	EIF2S2	20	4254500	P20042	TRUE	5	0.256084	2.24556	1.25082	0.159828	0.0164084	FALSE	FALSE
P41091;Q2VIR3	Eukaryotic translation initiation factor 2 subunit 3;Putative eukaryotic translation initiation factor 2 subunit 3-like protein	EIF2S3;EIF2S3L	21	5709500	P41091	TRUE	5	-0.736101	0.74337	0.00363478	0.917069	0.991905	FALSE	FALSE
Q14152	Eukaryotic translation initiation factor 3 subunit A	EIF3A	58	13132000	Q14152	FALSE	0	-0.78948	0.871274	0.040897	0.911398	0.919009	FALSE	FALSE
P55884;C9JZG1	Eukaryotic translation initiation factor 3 subunit B	EIF3B	36	7851000	P55884	TRUE	3	-0.969757	1.93285	0.481548	0.851674	0.495942	FALSE	FALSE
Q99613;B5ME19	Eukaryotic translation initiation factor 3 subunit C;Eukaryotic translation initiation factor 3 subunit C-like protein	EIF3C;EIF3CL	42	17582000	Q99613	TRUE	1	-0.40498	1.16858	0.381803	0.791806	0.322682	FALSE	FALSE
O15371	Eukaryotic translation initiation factor 3 subunit D	EIF3D	25	10234000	O15371	TRUE	1	0.0124178	1.64387	0.828143	0.341322	0.0469351	FALSE	FALSE
P60228;A0A7I2V3S3;A0A7I2V3I0;A0A7I2V2H9;A0A7I2V2W0;A0A7I2V3I2;A0A7I2V4B4;A0A7I2V4G3;A0A7I2V5Z6;B3KW56;H0YBP5;A0A161SXE1;E5RGA2;A0A7I2V570;A0A7I2V3W9;A0A7I2V429;A0A7I2V5P9	Eukaryotic translation initiation factor 3 subunit E	EIF3E	28	12077000	P60228	TRUE	1	-0.83958	1.13448	0.147449	0.895571	0.758029	FALSE	FALSE
H0YDT6;O00303	Eukaryotic translation initiation factor 3 subunit F	EIF3F	15	36480000	H0YDT6	FALSE	0	-0.950449	0.0846936	-0.432878	0.529473	0.0961935	FALSE	FALSE
O75821;K7EL20;K7ENA8;K7ER90	Eukaryotic translation initiation factor 3 subunit G	EIF3G	19	14240000	O75821	TRUE	8	-0.808948	2.77497	0.983011	0.758627	0.265278	FALSE	FALSE
A0A087WZK9;B3KS98;O15372	Eukaryotic translation initiation factor 3 subunit H	EIF3H	20	8624700	A0A087WZK9	TRUE	2	-1.56214	0.60187	-0.480133	0.810656	0.364808	FALSE	FALSE
Q13347;A0A7I2YQF8;A0A7I2V3U3;A0A7I2YQC8;A0A7I2YQT9;A0A7I2V5V8;A0A7I2V613;A0A7I2V607;A0A7I2V3N2;A0A7I2V2M3;A0A7I2V640;A0A7I2V685;A0A7I2YQU2;A0A7I2YQI2;Q5TFK1;A0A7I2V4S8;A0A7I2V3K6;A0A7I2YQI6;A0A7I2V4C2	Eukaryotic translation initiation factor 3 subunit I	EIF3I	19	14000000	Q13347	TRUE	2	-1.21604	0.25087	-0.482586	0.686992	0.184574	FALSE	FALSE
O75822;H0YGJ7;H0YLP3	Eukaryotic translation initiation factor 3 subunit J	EIF3J	14	3623800	O75822	TRUE	16	-8.37585	8.37585	0	0.917654	1	FALSE	FALSE
K7ES31;K7ERF1;Q9UBQ5	Eukaryotic translation initiation factor 3 subunit K	EIF3K	7	13997000	K7ES31	TRUE	6	-0.725252	0.817847	0.0462974	0.90991	0.901412	FALSE	FALSE
B0QY89;Q9Y262;B0QY90	Eukaryotic translation initiation factor 3 subunit L	EIF3L	30	14778000	B0QY89	TRUE	3	-0.871531	0.226721	-0.322405	0.73554	0.234241	FALSE	FALSE
Q7L2H7;H0YCQ8;J3KNJ2	Eukaryotic translation initiation factor 3 subunit M	EIF3M	18	11503000	Q7L2H7	TRUE	3	-1.49072	0.820084	-0.335319	0.863832	0.550899	FALSE	FALSE
Q14240;P60842;E7EQG2;J3QLN6;J3KT12;J3QL43;J3KTB5;J3QR64;J3KS25;J3QKZ9;J3QS69;J3KSN7;J3KS93;E7EMV8;J3KT04	Eukaryotic initiation factor 4A-II;Eukaryotic initiation factor 4A-II, N-terminally processed;Eukaryotic initiation factor 4A-I	EIF4A2;EIF4A1	23	4041300	Q14240	TRUE	5	-0.799125	2.35013	0.775501	0.788298	0.315714	FALSE	FALSE
P38919;I3L3H2	Eukaryotic initiation factor 4A-III;Eukaryotic initiation factor 4A-III, N-terminally processed	EIF4A3	23	46401000	P38919	FALSE	0	-1.14186	0.602957	-0.269451	0.858564	0.525869	FALSE	FALSE
A0A6Q8PFB2;C9J6B6;C9J2Z7;C9K073;C9JF13;E7EX73;E9PGM1;E7EUU4;A0A7I2Y1C3;Q04637	Eukaryotic translation initiation factor 4 gamma 1	EIF4G1	14	1747300	A0A6Q8PFB2	TRUE	7	-1.2628	2.29851	0.517856	0.863665	0.550077	FALSE	FALSE
P63241;I3L397;I3L504;Q6IS14;F8WCJ1;C9J7B5;C9J4W5;Q9GZV4	Eukaryotic translation initiation factor 5A-1;Eukaryotic translation initiation factor 5A;Eukaryotic translation initiation factor 5A-1-like;Eukaryotic translation initiation factor 5A-2	EIF5A;EIF5AL1;EIF5A2	8	143780000	P63241	TRUE	1	-1.31028	0.60396	-0.353161	0.839487	0.449597	FALSE	FALSE
P56537	Eukaryotic translation initiation factor 6	EIF6	9	39627000	P56537	TRUE	1	-2.53403	-0.526646	-1.53034	0.049578	0.00479182	TRUE	TRUE
Q15717;M0QZR9	ELAV-like protein 1	ELAVL1	16	17126000	Q15717	TRUE	1	-0.444107	1.11667	0.336279	0.81605	0.378545	FALSE	FALSE
A0A0A0MRX1;Q12926;B1AM48	ELAV-like protein;ELAV-like protein 2	ELAVL2	17	18416000	A0A0A0MRX1	TRUE	2	-0.893207	0.773104	-0.0600513	0.908183	0.881724	FALSE	FALSE
Q14576	ELAV-like protein 3	ELAVL3	17	11252000	Q14576	TRUE	2	-1.31917	0.610789	-0.354193	0.840155	0.451944	FALSE	FALSE
A0A494C0F8;B1APY9;A0A494C147;A0A0R4J2E6;P26378;A0A494C015;A0A494C1D9;A0A494C173	ELAV-like protein;ELAV-like protein 4	ELAVL4	18	68574000	A0A494C0F8	FALSE	0	-1.5673	0.354403	-0.60645	0.70632	0.202283	FALSE	FALSE
H0YCM7;Q5JVZ5;Q96JJ3;Q5JVZ8;Q5JW01	Engulfment and cell motility protein 2	ELMO2	24	1134500	H0YCM7	TRUE	13	-6.11995	6.11995	0	0.917654	1	FALSE	FALSE
E9PLM8;Q8N336	ELMO domain-containing protein 1	ELMOD1	14	2154200	E9PLM8	TRUE	5	-0.224165	2.39943	1.08763	0.536734	0.0989059	FALSE	FALSE
H7C4E3;Q8N766	ER membrane protein complex subunit 1	EMC1	3	2186900	H7C4E3	TRUE	16	-4.74773	4.74773	0	0.917654	1	FALSE	FALSE
Q15006;H0YAS9	ER membrane protein complex subunit 2	EMC2	14	6731400	Q15006	TRUE	7	-1.50371	1.85307	0.174678	0.903304	0.82995	FALSE	FALSE
Q9NPA0;H0YDT8;H0YDX2	ER membrane protein complex subunit 7	EMC7	10	5016100	Q9NPA0	TRUE	10	-0.432541	2.31786	0.942659	0.665926	0.16771	FALSE	FALSE
O43402;M0R1B0	ER membrane protein complex subunit 8	EMC8	11	7987800	O43402	TRUE	8	-1.49662	0.399839	-0.548388	0.741007	0.241065	FALSE	FALSE
P06733;A0A2R8Y6G6;K7EM90	Alpha-enolase;Enolase	ENO1	22	35332000	P06733	TRUE	1	-1.14378	0.340507	-0.401638	0.762791	0.271556	FALSE	FALSE
P09104;F5H0C8;F5H1C3	Gamma-enolase;Enolase	ENO2	20	6772900	P09104	TRUE	5	-1.10967	1.76698	0.328653	0.879359	0.638056	FALSE	FALSE
P13929;K7EPM1;K7EKN2;E5RGZ4;E5RI09;E5RG95	Beta-enolase;Enolase	ENO3	19	1707300	P13929	TRUE	9	-0.873027	0.842523	-0.0152524	0.915497	0.970712	FALSE	FALSE
E5RHX8;Q9NPA8	Transcription and mRNA export factor ENY2	ENY2	5	1088200	E5RHX8	TRUE	12	-0.818197	1.9069	0.544353	0.828453	0.413597	FALSE	FALSE
F8W9W0;F8VP57;B7ZKW7;B7ZKJ3;P54756	Receptor protein-tyrosine kinase;Ephrin type-A receptor 5	EPHA5	47	1550300	F8W9W0	TRUE	7	-0.929901	1.48071	0.275404	0.87936	0.638061	FALSE	FALSE
P07814;V9GYZ6	Bifunctional glutamate/proline--tRNA ligase;Glutamate--tRNA ligase;Proline--tRNA ligase	EPRS	82	19479000	P07814	FALSE	0	-0.674564	0.58754	-0.0435124	0.908636	0.886814	FALSE	FALSE
O15083;H7C4G9	ERC protein 2	ERC2	48	5082800	O15083	FALSE	0	-2.2408	-0.000948208	-1.12088	0.356355	0.0498249	FALSE	FALSE
Q969X5	Endoplasmic reticulum-Golgi intermediate compartment protein 1	ERGIC1	12	8492500	Q969X5	TRUE	4	-1.57926	1.95358	0.18716	0.903003	0.82693	FALSE	FALSE
P84090;G3V279	Enhancer of rudimentary homolog	ERH	5	452200000	P84090	FALSE	0	-1.01953	0.0557574	-0.481887	0.467575	0.0761302	FALSE	FALSE
O75477;B0QZ43	Erlin-1	ERLIN1	20	16681000	O75477	TRUE	3	-0.882305	1.92066	0.519178	0.838979	0.447825	FALSE	FALSE
O94905;E5RHW4;E5RJ09	Erlin-2	ERLIN2	21	149680000	O94905	FALSE	0	-1.18063	-0.406346	-0.79349	0.00277054	0.000391537	TRUE	TRUE
A0A0C4DGF0;E7ER77;Q7Z2K6	Endoplasmic reticulum metallopeptidase 1	ERMP1	10	477650	A0A0C4DGF0	TRUE	22	-0.256917	0.256917	0	0.917654	1	FALSE	FALSE
P62495;B7Z7P8	Eukaryotic peptide chain release factor subunit 1	ETF1	25	927350	P62495	TRUE	17	-0.195979	14.6592	7.23159	0.385207	0.0557434	FALSE	FALSE
Q16134	Electron transfer flavoprotein-ubiquinone oxidoreductase, mitochondrial	ETFDH	33	1505800	Q16134	TRUE	13	-14.6806	2.08438	-6.2981	0.610486	0.132383	FALSE	FALSE
Q96CN4;M0R1Y1	EVI5-like protein	EVI5L	38	602250	Q96CN4	TRUE	10	-3.43411	2.17964	-0.627236	0.880506	0.645432	FALSE	FALSE
Q9NV70	Exocyst complex component 1	EXOC1	44	99115	Q9NV70	TRUE	11	-16.9162	-0.921067	-8.91861	0.251583	0.0307112	FALSE	FALSE
Q96KP1	Exocyst complex component 2	EXOC2	51	61493	Q96KP1	TRUE	12	-2.75279	2.54135	-0.105723	0.91265	0.93428	FALSE	FALSE
Q96A65	Exocyst complex component 4	EXOC4	55	968910	Q96A65	TRUE	5	-0.918396	2.79011	0.935859	0.782212	0.304186	FALSE	FALSE
O00471;A0A0A0MSI8;F8W9B8	Exocyst complex component 5	EXOC5	41	1046100	O00471	TRUE	8	-1.42533	3.5611	1.06788	0.817119	0.381369	FALSE	FALSE
Q9Y2D4;A0A0U1RRB6;J3QT38	Exocyst complex component 6B	EXOC6B	47	360990	Q9Y2D4	TRUE	12	-7.57758	2.62238	-2.4776	0.791549	0.322163	FALSE	FALSE
A0A0A0MSB8;Q9UPT5;A0A0A0MRE1;B4DJ07	Exocyst complex component 7	EXOC7	36	1541000	A0A0A0MSB8	TRUE	8	-2.94011	2.62164	-0.159232	0.910294	0.905901	FALSE	FALSE
Q9NZB2	Constitutive coactivator of PPAR-gamma-like protein 1	FAM120A	57	4822600	Q9NZB2	TRUE	2	-0.686453	1.15541	0.234481	0.87313	0.60041	FALSE	FALSE
Q9NX05;F8W881	Constitutive coactivator of PPAR-gamma-like protein 2	FAM120C	43	7179800	Q9NX05	TRUE	1	-1.1923	0.718241	-0.237032	0.874721	0.609652	FALSE	FALSE
Q9BRX8	Redox-regulatory protein FAM213A	FAM213A	13	2494700	Q9BRX8	TRUE	17	-6.16979	12.1337	2.98194	0.853512	0.503633	FALSE	FALSE
Q9H0Q0;C9JPE5;C9IYV6	Protein FAM49A	FAM49A	18	6284900	Q9H0Q0	TRUE	5	-0.203681	2.51377	1.15505	0.515566	0.0912306	FALSE	FALSE
C9JME2;Q9Y4F1;A0A1B0GV68	FERM, RhoGEF and pleckstrin domain-containing protein 1	FARP1	54	3003500	C9JME2	TRUE	1	-0.707163	2.27673	0.784785	0.771099	0.2848	FALSE	FALSE
K7EK06;K7ER16;K7ER00;Q9Y285	Phenylalanine--tRNA ligase alpha subunit	FARSA	7	2933500	K7EK06	TRUE	11	-4.53697	4.53697	0	0.917654	1	FALSE	FALSE
Q9NSD9	Phenylalanine--tRNA ligase beta subunit	FARSB	34	777910	Q9NSD9	TRUE	14	-5.02859	5.02859	0	0.917654	1	FALSE	FALSE
A0A0U1RQF0;P49327	Fatty acid synthase;[Acyl-carrier-protein] S-acetyltransferase;[Acyl-carrier-protein] S-malonyltransferase;3-oxoacyl-[acyl-carrier-protein] synthase;3-oxoacyl-[acyl-carrier-protein] reductase;3-hydroxyacyl-[acyl-carrier-protein] dehydratase;Enoyl-[acyl-carrier-protein] reductase;Oleoyl-[acyl-carrier-protein] hydrolase	FASN	125	21581000	A0A0U1RQF0	FALSE	0	-0.607983	1.10218	0.247097	0.864173	0.55259	FALSE	FALSE
E9PR30;P62861	40S ribosomal protein S30	FAU	4	1044500000	E9PR30	TRUE	1	0.117908	1.29851	0.708206	0.194309	0.0212197	FALSE	FALSE
M0R299;M0QXL5;P22087;M0R2Q4;M0R0P1	rRNA 2-O-methyltransferase fibrillarin	FBL	15	4453000	M0R299	TRUE	5	-1.10823	0.977817	-0.0652085	0.909555	0.897308	FALSE	FALSE
A6NHQ2	rRNA/tRNA 2-O-methyltransferase fibrillarin-like protein 1	FBLL1	19	1792900	A6NHQ2	TRUE	9	-0.985388	0.411923	-0.286732	0.824275	0.401206	FALSE	FALSE
R4GNH2;A0A286YF37;Q9UK22	F-box only protein 2	FBXO2	6	2925500	R4GNH2	TRUE	17	-8.22752	8.22752	0	0.917654	1	FALSE	FALSE
O75426	F-box only protein 24	FBXO24	35	230600	O75426	TRUE	18	-8.59105	9.35626	0.382608	0.91229	0.929853	FALSE	FALSE
P07954	Fumarate hydratase, mitochondrial	FH	25	1003000	P07954	TRUE	14	-5.00558	5.00558	0	0.917654	1	FALSE	FALSE
G5E9U6;P68106	Peptidyl-prolyl cis-trans isomerase FKBP1B	FKBP1B	4	3154900	G5E9U6	TRUE	19	-8.31365	8.31365	0	0.917654	1	FALSE	FALSE
CON__Q5D862;Q5D862	Filaggrin-2	FLG2	74	1276900	CON__Q5D862	TRUE	8	-13.7188	4.32067	-4.69905	0.773785	0.289302	FALSE	FALSE
Q13045	Protein flightless-1 homolog	FLII	63	1154100	Q13045	TRUE	15	-6.01715	11.1165	2.54966	0.861774	0.540884	FALSE	FALSE
Q60FE5;P21333	Filamin-A	FLNA	131	11284000	Q60FE5	TRUE	3	-2.1869	1.49341	-0.346742	0.888037	0.697795	FALSE	FALSE
O75369;E7EN95	Filamin-B	FLNB	142	245520	O75369	TRUE	12	-4.27465	4.27465	0	0.917654	1	FALSE	FALSE
Q14315	Filamin-C	FLNC	151	1730400	Q14315	TRUE	7	-4.15266	0.717596	-1.71753	0.649958	0.156338	FALSE	FALSE
O75955;A0A140T9R1;A2AB10;A2AB13;A0A0G2JJQ6;A0A140T9X0;A2AB12;A2AB09;A2AB11	Flotillin-1	FLOT1	27	90483000	O75955	FALSE	0	-1.36367	-0.363984	-0.863828	0.0179686	0.00182537	TRUE	TRUE
Q14254;J3QLD9;E7EMK3;K7EKW9	Flotillin-2	FLOT2	26	159440000	Q14254	FALSE	0	-0.993677	0.124453	-0.434612	0.586706	0.12024	FALSE	FALSE
A0A2R8YCY2;A0A286YFA9;A0A2R8Y5V8;Q5TBA9;A0A0C4DFX2	Protein furry homolog	FRY	141	27337000	A0A2R8YCY2	TRUE	3	-0.13426	1.26644	0.566089	0.557257	0.107067	FALSE	FALSE
O94915;F2Z2S2	Protein furry homolog-like	FRYL	135	315040	O94915	TRUE	7	-3.00314	3.26004	0.128453	0.912506	0.932509	FALSE	FALSE
Q16658	Fascin	FSCN1	28	5140000	Q16658	TRUE	2	-1.83036	0.870043	-0.480158	0.844019	0.465942	FALSE	FALSE
P02794;G3V192;E9PRK8;G3V1D1;E9PKY7	Ferritin heavy chain;Ferritin heavy chain, N-terminally processed;Ferritin	FTH1	11	105550000	P02794	TRUE	3	-1.26755	0.205661	-0.530944	0.637053	0.147909	FALSE	FALSE
P04066	Tissue alpha-L-fucosidase	FUCA1	23	435810	P04066	TRUE	17	-10.8201	5.35034	-2.73489	0.849652	0.487703	FALSE	FALSE
P35637;A0A075B7D9;H3BPE7;Q92804	RNA-binding protein FUS;TATA-binding protein-associated factor 2N	FUS;TAF15	13	11625000	P35637	TRUE	5	-1.13061	0.185058	-0.472777	0.638837	0.149037	FALSE	FALSE
Q9H0Q3	FXYD domain-containing ion transport regulator 6	FXYD6	4	14040000	Q9H0Q3	TRUE	11	-4.5015	11.7221	3.61029	0.810089	0.363412	FALSE	FALSE
Q96QD9	UAP56-interacting factor	FYTTD1	16	1700200	Q96QD9	TRUE	16	-6.3587	12.5837	3.11252	0.852655	0.500023	FALSE	FALSE
A0A7I2YQN9;A0A7I2V5M7;Q13283;A0A7I2V494;A0A7I2V565;A0A7I2YQF2;A0A7I2V5H1;A0A7I2YQH0;A0A7I2V2V1;A0A7I2V651;A0A7I2YQU8	Ras GTPase-activating protein-binding protein 1	G3BP1	22	523180	A0A7I2YQN9	TRUE	11	0.944322	17.4327	9.18849	0.252051	0.030794	FALSE	FALSE
Q9UN86;A0A7I2V3E2;A0A7I2YQD9;A0A7I2V3P9;A0A7I2V647;A0A7I2YQS2;D6RB17;D6RAC7	Ras GTPase-activating protein-binding protein 2	G3BP2	22	18656000	Q9UN86	FALSE	0	1.04189	2.38087	1.71138	9.79259e-05	3.59056e-05	TRUE	TRUE
E9PD92;E7EM57;E7EUI8;P11413	Glucose-6-phosphate 1-dehydrogenase	G6PD	20	321320	E9PD92	TRUE	18	-7.11544	7.11544	0	0.917654	1	FALSE	FALSE
H3BSM5;P60520;H3BU36;H3BQ50	Gamma-aminobutyric acid receptor-associated protein-like 2	GABARAPL2	6	3602000	H3BSM5	TRUE	10	-0.747611	1.32147	0.28693	0.867304	0.568541	FALSE	FALSE
A0A140TA42;A0A0G2JKF9;Q9UBS5;A0A140T9S4	Gamma-aminobutyric acid type B receptor subunit 1	GABBR1	30	6221100	A0A140TA42	TRUE	3	-0.777858	2.86055	1.04135	0.744614	0.245736	FALSE	FALSE
O75899	Gamma-aminobutyric acid type B receptor subunit 2	GABBR2	43	483830	O75899	TRUE	16	-6.48738	6.48738	0	0.917654	1	FALSE	FALSE
E9PBQ7;G5E9Z6;A0A0A0MTM5;P47869	Gamma-aminobutyric acid receptor subunit alpha-2	GABRA2	26	2270200	E9PBQ7	TRUE	5	-1.84739	2.83842	0.495518	0.883166	0.663124	FALSE	FALSE
P34903;D6RBL7;A0A1B0GV38;A0A0U1RRB2;E5RK60;D6RBK9;D6RB77;P14867	Gamma-aminobutyric acid receptor subunit alpha-3;Gamma-aminobutyric acid receptor subunit alpha-1	GABRA3;GABRA2;GABRA1	27	398870	P34903	TRUE	17	-5.5932	5.5932	0	0.917654	1	FALSE	FALSE
A0A1B0GVW3;F5H7N0;P28472;A0A1B0GU30	Gamma-aminobutyric acid receptor subunit beta-3	GABRB3	15	2304700	A0A1B0GVW3	TRUE	9	0.00367501	2.91935	1.46151	0.354593	0.0494803	FALSE	FALSE
A0A1W2PQA6;E5RIG3;A0A1W2PRM8;A0A1W2PPS4;A0A1W2PPN5;A0A1W2PQX1;A0A1W2PR49;A0A1W2PQR9;A0A1W2PRN4;A0A1X7SBS5;A0A286YFI6;A0A1X7SBZ8;P18507	Gamma-aminobutyric acid receptor subunit gamma-2	GABRG2	5	3825200	A0A1W2PQA6	TRUE	11	-1.64585	0.18148	-0.732184	0.563965	0.109906	FALSE	FALSE
A0A3B3IU09;Q05329	Glutamate decarboxylase 2	GAD2	19	1983000	A0A3B3IU09	TRUE	9	-1.32658	3.69419	1.1838	0.798271	0.336195	FALSE	FALSE
Q14697;F5H6X6;E9PKU7	Neutral alpha-glucosidase AB	GANAB	43	331790	Q14697	TRUE	11	-2.58629	3.1015	0.257602	0.905417	0.851701	FALSE	FALSE
P04406;E7EUT5	Glyceraldehyde-3-phosphate dehydrogenase	GAPDH	17	85995000	P04406	FALSE	0	-1.64173	0.134008	-0.753863	0.516611	0.0915934	FALSE	FALSE
F8W9S7;Q14C86	GTPase-activating protein and VPS9 domain-containing protein 1	GAPVD1	56	1161600	F8W9S7	TRUE	7	-3.26848	2.19291	-0.537781	0.886278	0.684922	FALSE	FALSE
Q9NY12	H/ACA ribonucleoprotein complex subunit 1	GAR1	11	6000600	Q9NY12	TRUE	15	-13.8524	6.3669	-3.74277	0.83906	0.448105	FALSE	FALSE
A0A6Q8PGW4;A0A6Q8PGI6;A0A6Q8PGA8;A0A6Q8PHH9;A0A6Q8PGZ8;P41250;H7C443;A0A6Q8PHI7	Glycine--tRNA ligase	GARS	34	796580	A0A6Q8PGW4	TRUE	12	-3.47543	9.46573	2.99515	0.802237	0.344946	FALSE	FALSE
A0A0U1RRK3;A0A0U1RR34;A0A0U1RRM1;Q8WXI9	Transcriptional repressor p66-beta	GATAD2B	7	2236800	A0A0U1RRK3	TRUE	10	-0.636754	2.2964	0.829825	0.748575	0.251027	FALSE	FALSE
O75323;H7C333;F8WBI5	Protein NipSnap homolog 2	GBAS	16	8984100	O75323	TRUE	3	-1.07143	1.8956	0.412081	0.867192	0.567955	FALSE	FALSE
Q92616	Translational activator GCN1	GCN1L1	164	1538200	Q92616	TRUE	4	-3.42693	0.179835	-1.62355	0.463367	0.0749366	FALSE	FALSE
A0A6Q8PHC1;B4DIH2;A0A6Q8PH97;A0A6Q8PEX8;A0A6Q8PH88;A0A6Q8PHN7;A0A7I2RYU0;A0A6Q8PFG4;A0A6Q8PH79;A0A6Q8PGL3;A0A6Q8PGS2;Q8TB36;A0A6Q8PFF4;A0A6Q8PGU0;A0A6Q8PEZ4	Ganglioside-induced differentiation-associated protein 1	GDAP1	9	12833000	A0A6Q8PHC1	TRUE	3	-1.00213	0.825815	-0.0881574	0.904507	0.842216	FALSE	FALSE
H0UIB3;Q96MZ0;H0Y6A7;Q5TE61;A0A087WWT8	Ganglioside-induced differentiation-associated protein 1-like 1	GDAP1L1	15	1358100	H0UIB3	TRUE	8	-1.63019	1.95855	0.164178	0.905276	0.850222	FALSE	FALSE
P31150	Rab GDP dissociation inhibitor alpha	GDI1	25	19233000	P31150	FALSE	0	-0.0797182	1.17019	0.545234	0.492555	0.083628	FALSE	FALSE
P50395;Q5SX91;Q5SX87	Rab GDP dissociation inhibitor beta	GDI2	28	662120	P50395	TRUE	10	-0.59499	1.84473	0.624871	0.778352	0.29722	FALSE	FALSE
H0YEL0;A0A3B3IU42;O14893;H0YDP6	Gem-associated protein 2	GEMIN2	8	5920800	H0YEL0	TRUE	5	-2.04314	1.19266	-0.425242	0.871068	0.588783	FALSE	FALSE
Q8TEQ6	Gem-associated protein 5	GEMIN5	81	139750	Q8TEQ6	TRUE	14	-9.05351	4.09387	-2.47982	0.836599	0.43968	FALSE	FALSE
A0A1X7SBR3;P14136;A0A1W2PR46;A0A1X7SCE1;A0A1W2PRT3;K7EJU1	Glial fibrillary acidic protein	GFAP	32	1544200000	A0A1X7SBR3	FALSE	0	-0.622633	0.322455	-0.150089	0.855988	0.514327	FALSE	FALSE
Q9NWU2	Glucose-induced degradation protein 8 homolog	GID8	11	10394000	Q9NWU2	TRUE	10	-11.7993	-1.08175	-6.44053	0.193019	0.0210214	FALSE	FALSE
J3QRU8;A0A0C4DGN6;Q9Y2X7;J3QLH1	ARF GTPase-activating protein GIT1	GIT1	36	2426200	J3QRU8	TRUE	6	-6.53369	7.104	0.285157	0.9124	0.931195	FALSE	FALSE
P17302	Gap junction alpha-1 protein	GJA1	18	21163000	P17302	TRUE	2	-1.15309	0.76928	-0.191907	0.885707	0.680831	FALSE	FALSE
P32189;F8WC39;A6NP46;Q14409	Glycerol kinase;Putative glycerol kinase 3	GK;GK3P	28	1050200	P32189	TRUE	7	-2.2894	1.43713	-0.426135	0.879312	0.637755	FALSE	FALSE
P16278;C9J539;E7EQ29	Beta-galactosidase	GLB1	27	1597500	P16278	TRUE	9	-12.4575	0.526047	-5.96574	0.443541	0.0695579	FALSE	FALSE
A0A1W2PPK8;A0A1W2PPE1;P23378	Glycine dehydrogenase (decarboxylating), mitochondrial	GLDC	4	5041400	A0A1W2PPK8	TRUE	17	-6.97967	14.0542	3.53727	0.850257	0.490142	FALSE	FALSE
Q92896;H3BM42	Golgi apparatus protein 1	GLG1	61	1421300	Q92896	TRUE	7	-2.65081	2.39269	-0.129062	0.911134	0.91585	FALSE	FALSE
A0A087WUM5;Q5VZR0;Q9H4G4	Golgi-associated plant pathogenesis-related protein 1	GLIPR2	4	2153700	A0A087WUM5	TRUE	20	-9.98642	10.0377	0.0256458	0.91735	0.99578	FALSE	FALSE
B7Z509;O94925	Glutaminase kidney isoform, mitochondrial	GLS	9	2246600	B7Z509	TRUE	15	-14.3314	7.2424	-3.54448	0.852667	0.500071	FALSE	FALSE
P00367;P49448	Glutamate dehydrogenase 1, mitochondrial;Glutamate dehydrogenase 2, mitochondrial	GLUD1;GLUD2	33	135010000	P00367	FALSE	0	-1.34836	0.107365	-0.620499	0.513117	0.0903866	FALSE	FALSE
A0A2R8YDT1;P15104	Glutamine synthetase	GLUL	21	227490000	A0A2R8YDT1	FALSE	0	-1.58389	0.147684	-0.718101	0.536428	0.09879	FALSE	FALSE
P29992;K7EL62	Guanine nucleotide-binding protein subunit alpha-11	GNA11	19	399820	P29992	TRUE	13	-2.25582	4.17858	0.961381	0.861435	0.539263	FALSE	FALSE
P63096;A0A3B3ITM0	Guanine nucleotide-binding protein G(i) subunit alpha-1	GNAI1	15	11560000	P63096	TRUE	3	-0.969711	0.596476	-0.186617	0.877075	0.623787	FALSE	FALSE
P04899	Guanine nucleotide-binding protein G(i) subunit alpha-2	GNAI2	17	39191000	P04899	TRUE	1	-0.760417	0.287914	-0.236252	0.807641	0.357484	FALSE	FALSE
P08754	Guanine nucleotide-binding protein G(k) subunit alpha	GNAI3	15	803700	P08754	TRUE	14	-6.88374	13.249	3.18265	0.85642	0.516231	FALSE	FALSE
P09471;H3BTM2	Guanine nucleotide-binding protein G(o) subunit alpha	GNAO1	17	383730000	P09471	FALSE	0	-0.686046	0.190201	-0.247922	0.748546	0.250988	FALSE	FALSE
P50148	Guanine nucleotide-binding protein G(q) subunit alpha	GNAQ	19	31024000	P50148	FALSE	0	-1.26836	0.356623	-0.455866	0.751387	0.254892	FALSE	FALSE
Q5JWF2;P63092;A0A0A0MR13;A0A590UJ58;B0AZR9;A0A590UJF0;A0A590UJB0;A0A590UJJ0;A0A590UJY2;A0A590UJR6;A0A590UJI6;A0A590UJQ9;A0A590UKB4;A0A590UJG5	Guanine nucleotide-binding protein G(s) subunit alpha isoforms XLas;Guanine nucleotide-binding protein G(s) subunit alpha isoforms short	GNAS	34	6646500	Q5JWF2	TRUE	4	0.0281007	1.5177	0.772902	0.319899	0.0427158	FALSE	FALSE
P19086	Guanine nucleotide-binding protein G(z) subunit alpha	GNAZ	17	1250400	P19086	TRUE	10	-0.757601	2.09831	0.670357	0.799245	0.33831	FALSE	FALSE
P62873;F6UT28;F6X3N5	Guanine nucleotide-binding protein G(I)/G(S)/G(T) subunit beta-1	GNB1	13	326860000	P62873	FALSE	0	-1.22816	0.400847	-0.413658	0.780606	0.301256	FALSE	FALSE
P62879;E7EP32;C9JIS1;C9JXA5;C9JZN1	Guanine nucleotide-binding protein G(I)/G(S)/G(T) subunit beta-2	GNB2	13	81711000	P62879	FALSE	0	-0.70361	0.424619	-0.139495	0.874927	0.610867	FALSE	FALSE
P63244;J3KPE3;D6RAC2;H0YAF8;H0Y8W2;D6REE5;H0YAM7;D6RHH4;D6R9L0;D6R9Z1;D6RFX4	Guanine nucleotide-binding protein subunit beta-2-like 1;Guanine nucleotide-binding protein subunit beta-2-like 1, N-terminally processed	GNB2L1	20	893950000	P63244	FALSE	0	0.174417	1.00207	0.588244	0.0820908	0.00775897	FALSE	FALSE
D6RF23;H0Y9P0		GNB2L1	8	4644100	D6RF23	TRUE	10	-7.01166	15.1299	4.05911	0.84029	0.452423	FALSE	FALSE
Q9HAV0;A0A6Q8PFE0;A0A6Q8PFV8;A0A7I2S2S9;H7C5J5;A0A6Q8PFW8;A0A6Q8PG88	Guanine nucleotide-binding protein subunit beta-4	GNB4	14	6879100	Q9HAV0	TRUE	4	-0.703608	1.35576	0.326074	0.856269	0.515564	FALSE	FALSE
P59768;G3V3J9;G3V2N0	Guanine nucleotide-binding protein G(I)/G(S)/G(O) subunit gamma-2;Guanine nucleotide-binding protein subunit gamma	GNG2	4	217220000	P59768	FALSE	0	-1.07656	0.8277	-0.124431	0.898886	0.787478	FALSE	FALSE
P63215	Guanine nucleotide-binding protein G(I)/G(S)/G(O) subunit gamma-3	GNG3	3	16460000	P63215	TRUE	12	-6.2752	6.2752	0	0.917654	1	FALSE	FALSE
O60262;K7ESC6	Guanine nucleotide-binding protein G(I)/G(S)/G(O) subunit gamma-7;Guanine nucleotide-binding protein subunit gamma	GNG7	4	11048000	O60262	TRUE	12	-0.626796	0.626796	0	0.917654	1	FALSE	FALSE
P00505	Aspartate aminotransferase, mitochondrial	GOT2	26	3128300	P00505	TRUE	6	-1.31051	2.20342	0.446457	0.873255	0.601128	FALSE	FALSE
H7BZL4		GPC1	13	5514300	H7BZL4	TRUE	9	-4.13712	13.8709	4.86689	0.76316	0.272123	FALSE	FALSE
P35052;H7C024;H7C410	Glypican-1;Secreted glypican-1	GPC1	28	2921400	P35052	TRUE	3	-1.10103	1.83193	0.365451	0.874459	0.608118	FALSE	FALSE
O75487	Glypican-4;Secreted glypican-4	GPC4	28	9739800	O75487	TRUE	2	-1.51029	0.479918	-0.515184	0.775501	0.292237	FALSE	FALSE
Q9Y625	Glypican-6;Secreted glypican-6	GPC6	27	87032	Q9Y625	TRUE	10	-0.837687	2.36814	0.765225	0.795549	0.330396	FALSE	FALSE
Q8N335;C9JM46	Glycerol-3-phosphate dehydrogenase 1-like protein;Glycerol-3-phosphate dehydrogenase [NAD(+)]	GPD1L	23	2033700	Q8N335	TRUE	10	-0.850266	2.28535	0.717542	0.804576	0.350282	FALSE	FALSE
P43304	Glycerol-3-phosphate dehydrogenase, mitochondrial	GPD2	43	2550800	P43304	TRUE	9	-6.77745	1.06562	-2.85591	0.630695	0.143982	FALSE	FALSE
F5H039;Q9NQX3;G3V582;H0YJ30	Gephyrin;Molybdopterin adenylyltransferase;Molybdopterin molybdenumtransferase	GPHN	40	3125300	F5H039	TRUE	10	-3.14581	8.80652	2.83035	0.797322	0.334155	FALSE	FALSE
A0A0J9YXP8;A0A0J9YX90;A0A0J9YYH3;A0A2R8Y6C7;K7EQ48;A0A2U3TZU2;P06744;K7ERC6	Glucose-6-phosphate isomerase	GPI	16	4294600	A0A0J9YXP8	TRUE	13	-7.60429	7.60429	0	0.917654	1	FALSE	FALSE
P51674;D6R9D2	Neuronal membrane glycoprotein M6-a	GPM6A	9	218100000	P51674	FALSE	0	-1.1378	-0.0798751	-0.608837	0.225332	0.0262877	FALSE	FALSE
B7Z613		GPM6B	9	112130000	B7Z613	TRUE	1	-1.51407	0.575924	-0.469074	0.808443	0.35941	FALSE	FALSE
Q13491	Neuronal membrane glycoprotein M6-b	GPM6B	5	1615500	Q13491	TRUE	17	-7.78458	7.78458	0	0.917654	1	FALSE	FALSE
Q7Z2K8	G protein-regulated inducer of neurite outgrowth 1	GPRIN1	80	301590	Q7Z2K8	TRUE	14	-2.6358	13.0387	5.20143	0.682714	0.18096	FALSE	FALSE
C9JFE4;Q13098;A0A096LP07;A0A096LPJ3;A8K070	COP9 signalosome complex subunit 1	GPS1	18	3672000	C9JFE4	TRUE	14	-4.78154	4.78154	0	0.917654	1	FALSE	FALSE
P42261	Glutamate receptor 1	GRIA1	46	284500	P42261	TRUE	15	-6.6608	6.6608	0	0.917654	1	FALSE	FALSE
H0Y972		GRIA2	9	6760600	H0Y972	TRUE	9	-0.45803	2.60175	1.07186	0.6538	0.158974	FALSE	FALSE
P42262;F8W7L6	Glutamate receptor 2	GRIA2	43	5900500	P42262	TRUE	6	-1.36399	1.9559	0.295956	0.890076	0.713257	FALSE	FALSE
Q05586;Q5VSF9	Glutamate receptor ionotropic, NMDA 1	GRIN1	51	2691200	Q05586	TRUE	6	-3.29249	0.260127	-1.51618	0.512029	0.0900143	FALSE	FALSE
Q13224;A0A0D9SFK0	Glutamate receptor ionotropic, NMDA 2B	GRIN2B	64	947420	Q13224	TRUE	7	-3.16431	2.31686	-0.42372	0.894612	0.749869	FALSE	FALSE
C9JUH9;C9JIT1;Q14832	Metabotropic glutamate receptor 3	GRM3	5	4626800	C9JUH9	TRUE	12	-7.13433	13.8797	3.3727	0.854977	0.509916	FALSE	FALSE
P41594	Metabotropic glutamate receptor 5	GRM5	63	100840	P41594	TRUE	22	-0.259289	0.259289	0	0.917654	1	FALSE	FALSE
Q5T0I0		GSN	9	20440000	Q5T0I0	TRUE	5	-1.37203	0.864301	-0.253863	0.879694	0.640194	FALSE	FALSE
A0A0A0MS51;A0A0A0MT01;P06396	Gelsolin	GSN	33	6146200	A0A0A0MS51	TRUE	3	-1.5392	1.28021	-0.129494	0.90522	0.849636	FALSE	FALSE
Q9BZE4	Nucleolar GTP-binding protein 1	GTPBP4	33	5014000	Q9BZE4	TRUE	6	-0.437433	2.22906	0.895816	0.676471	0.175864	FALSE	FALSE
P46976;G5E9W8;C9JQ42	Glycogenin-1	GYG1	14	71824000	P46976	TRUE	2	-1.81115	1.12135	-0.344903	0.877799	0.62825	FALSE	FALSE
E5RIC9;A0A1W2PQ75;O15488	Glycogenin-2	GYG2	7	26500000	E5RIC9	TRUE	4	-1.30838	0.060288	-0.624047	0.451052	0.0715496	FALSE	FALSE
P13807	Glycogen [starch] synthase, muscle	GYS1	34	20063000	P13807	FALSE	0	-2.02643	0.286548	-0.86994	0.609695	0.131954	FALSE	FALSE
P07305	Histone H1.0;Histone H1.0, N-terminally processed	H1F0	5	14435000	P07305	TRUE	6	-6.10031	6.06141	-0.0194494	0.917274	0.994731	FALSE	FALSE
Q71UI9;P0C0S5;C9J0D1;A0A494C189;C9J386	Histone H2A.V;Histone H2A.Z;Histone H2A	H2AFV;H2AFZ	5	40547000	Q71UI9	TRUE	6	-1.43629	0.906275	-0.265005	0.879873	0.641341	FALSE	FALSE
P16104;Q96QV6;Q8IUE6	Histone H2AX;Histone H2A type 1-A;Histone H2A type 2-B	H2AFX;HIST1H2AA;HIST2H2AB	7	345310000	P16104	FALSE	0	-3.12933	0.484255	-1.32254	0.627496	0.142059	FALSE	FALSE
O75367;D6RCF2	Core histone macro-H2A.1;Histone H2A	H2AFY	18	6547700	O75367	TRUE	5	-1.48273	1.87225	0.19476	0.901349	0.81068	FALSE	FALSE
A0A7I2YQD6;A0A7I2V412;A0A7I2V423;Q9P0M6;A0A7I2V633;A0A7I2V5A9;A0A7I2V3C2;Q5SQT3	Core histone macro-H2A.2;Histone H2A	H2AFY2	12	1104300	A0A7I2YQD6	TRUE	8	-5.75357	12.0101	3.12825	0.845149	0.470171	FALSE	FALSE
K7EK07;P84243;K7EMV3;A0A590UJJ6;B4DEB1;K7ES00;Q16695	Histone H3;Histone H3.3;Histone H3.1t	H3F3B;H3F3A;HIST3H3	4	15529000	K7EK07	TRUE	6	-1.87101	1.23178	-0.319613	0.884353	0.671295	FALSE	FALSE
A0A2R8Y4F5;H0YFD6;P40939	Trifunctional enzyme subunit alpha, mitochondrial;Long-chain enoyl-CoA hydratase;Long chain 3-hydroxyacyl-CoA dehydrogenase	HADHA	39	8142600	A0A2R8Y4F5	TRUE	3	-0.147521	2.99986	1.42617	0.45704	0.0731772	FALSE	FALSE
P55084;F5GZQ3;B5MD38	Trifunctional enzyme subunit beta, mitochondrial;3-ketoacyl-CoA thiolase	HADHB	26	10210000	P55084	TRUE	4	-0.775878	1.49871	0.361418	0.855938	0.514106	FALSE	FALSE
Q92769;E5RK19;E5RFI6;E5RJ04;E5RGV4;E5RHE7;E5RH52;E5RG37;E5RFP9;H3BM24;Q5TEE2;Q13547	Histone deacetylase 2;Histone deacetylase 1	HDAC2;HDAC1	20	3505700	Q92769	TRUE	5	-1.37284	1.22196	-0.0754413	0.91017	0.904448	FALSE	FALSE
M0R0J3;Q9Y3E1;Q7Z4V5	Hepatoma-derived growth factor-related protein 3;Hepatoma-derived growth factor-related protein 2	HDGFRP2;HDGFRP3	6	4802300	M0R0J3	TRUE	11	-0.648416	0.690237	0.0209105	0.913789	0.948569	FALSE	FALSE
Q00341;A0A024R4E5;H0Y394	Vigilin	HDLBP	66	23445000	Q00341	FALSE	0	1.20727	3.01246	2.10987	0.000505978	9.96414e-05	TRUE	TRUE
J3KPF0;F8VWT9;Q9Y4D8	Probable E3 ubiquitin-protein ligase HECTD4	HECTD4	199	840220	J3KPF0	TRUE	7	-11.754	-3.21591	-7.48497	0.0157674	0.00161898	TRUE	TRUE
Q14CZ8	Hepatocyte cell adhesion molecule	HEPACAM	21	265060	Q14CZ8	TRUE	21	-5.19584	5.19584	0	0.917654	1	FALSE	FALSE
Q15751	Probable E3 ubiquitin-protein ligase HERC1	HERC1	211	78613	Q15751	TRUE	12	-4.03313	4.03313	0	0.917654	1	FALSE	FALSE
O95714;A0A0J9YVP0;A0A3B3IRP6	E3 ubiquitin-protein ligase HERC2	HERC2	226	209730	O95714	TRUE	9	-10.7156	0.278788	-5.2184	0.411177	0.0615578	FALSE	FALSE
H3BS10;H3BP20;P06865;H3BU85;H3BTD4	Beta-hexosaminidase;Beta-hexosaminidase subunit alpha	HEXA	24	1265100	H3BS10	TRUE	9	-1.80621	2.39556	0.294674	0.897211	0.772354	FALSE	FALSE
O14964;A0A7I2V2K2;A0A7I2V307;A0A7I2V3J3;A0A7I2V2R9;A0A7I2V2W5;A0A7I2V2D8;A0A7I2V3F9;A0A7I2V3I8;A0A7I2V5A2;I3L1P5;A0A7I2YQD1;A0A7I2V4X6;A0A7I2V5A3;A0A7I2V6E0;A0A7I2V3Z1;A0A7I2V5D6;A0A7I2V637	Hepatocyte growth factor-regulated tyrosine kinase substrate	HGS	25	789080	O14964	TRUE	11	-8.35775	8.75565	0.198948	0.914811	0.96171	FALSE	FALSE
P16401	Histone H1.5	HIST1H1B	10	114470000	P16401	FALSE	0	-0.395169	0.849176	0.227004	0.840905	0.454606	FALSE	FALSE
P16403	Histone H1.2	HIST1H1C	9	1042800000	P16403	FALSE	0	-0.488942	0.422043	-0.0334498	0.907985	0.879511	FALSE	FALSE
P10412;P16402	Histone H1.4;Histone H1.3	HIST1H1E;HIST1H1D	9	9933700	P10412	TRUE	9	-0.476606	0.67893	0.101162	0.890708	0.718168	FALSE	FALSE
U3KQK0;Q99880;Q99879;Q99877;Q93079;Q5QNW6;P62807;P58876;P57053;O60814;Q96A08	Histone H2B;Histone H2B type 1-L;Histone H2B type 1-M;Histone H2B type 1-N;Histone H2B type 1-H;Histone H2B type 2-F;Histone H2B type 1-C/E/F/G/I;Histone H2B type 1-D;Histone H2B type F-S;Histone H2B type 1-K;Histone H2B type 1-A	HIST1H2BN;HIST1H2BL;HIST1H2BM;HIST1H2BH;HIST2H2BF;HIST1H2BC;HIST1H2BD;H2BFS;HIST1H2BK;HIST1H2BA	8	1783700000	U3KQK0	FALSE	0	-1.71735	0.652506	-0.532424	0.808246	0.358935	FALSE	FALSE
P68431	Histone H3.1	HIST1H3A	4	5687800	P68431	TRUE	19	-8.69391	8.69391	0	0.917654	1	FALSE	FALSE
P62805	Histone H4	HIST1H4A	6	1091500000	P62805	FALSE	0	-1.62394	0.375203	-0.624369	0.710845	0.206788	FALSE	FALSE
Q16777;Q6FI13	Histone H2A type 2-C;Histone H2A type 2-A	HIST2H2AC;HIST2H2AA3	5	303100000	Q16777	FALSE	0	-1.46423	1.11618	-0.174022	0.898158	0.780846	FALSE	FALSE
Q16778;P33778;P23527;P06899	Histone H2B type 2-E;Histone H2B type 1-B;Histone H2B type 1-O;Histone H2B type 1-J	HIST2H2BE;HIST1H2BB;HIST1H2BO;HIST1H2BJ	7	2424400	Q16778	TRUE	18	-17.1411	2.57516	-7.28296	0.62159	0.138597	FALSE	FALSE
Q71DI3	Histone H3.2	HIST2H3A	4	1241700000	Q71DI3	FALSE	0	-1.55479	0.700757	-0.427018	0.836102	0.438008	FALSE	FALSE
Q8N257;A0A2R8Y619	Histone H2B type 3-B	HIST3H2BB	7	16012000	Q8N257	TRUE	6	-0.71239	1.02252	0.155065	0.889984	0.712544	FALSE	FALSE
P19367	Hexokinase-1	HK1	48	40865000	P19367	FALSE	0	-1.14732	0.452352	-0.347485	0.814585	0.374731	FALSE	FALSE
Q9NP66	High mobility group protein 20A	HMG20A	13	60098	Q9NP66	TRUE	12	-1.2833	2.21821	0.467454	0.870004	0.582937	FALSE	FALSE
Q5T7C4;B2RPK0;P09429	Putative high mobility group protein B1-like 1;High mobility group protein B1	HMGB1;HMGB1P1	5	8490200	Q5T7C4	TRUE	11	-0.528374	0.636626	0.0541263	0.905056	0.84792	FALSE	FALSE
Q13151	Heterogeneous nuclear ribonucleoprotein A0	HNRNPA0	13	4769000	Q13151	TRUE	3	-0.906522	1.82755	0.460515	0.85009	0.489467	FALSE	FALSE
P09651;A0A7I2V3W0;A0A7I2V3R8;F8W6I7;Q32P51;A0A7I2YQX9;A0A7I2V2L6;F8VTQ5;F8VZ49;A0A7I2V5U9	Heterogeneous nuclear ribonucleoprotein A1;Heterogeneous nuclear ribonucleoprotein A1, N-terminally processed;Heterogeneous nuclear ribonucleoprotein A1-like 2	HNRNPA1;HNRNPA1L2	18	5480500	P09651	TRUE	4	-1.04226	0.878643	-0.0818101	0.90624	0.860444	FALSE	FALSE
A0A7I2V4S4;A0A7I2V4N1;A0A7I2V3P1;A0A7I2V4I6;A0A7I2V3P7;A0A7I2V323;P22626;A0A7I2V4N0;A0A087WUI2;A0A024RA28;A0A7I2YQN4	Heterogeneous nuclear ribonucleoproteins A2/B1	HNRNPA2B1;HNRPA2B1	16	13377000	A0A7I2V4S4	TRUE	1	-0.758393	0.64977	-0.0543115	0.907441	0.873492	FALSE	FALSE
A0A7I2V2R3;A0A7I2V5D8;A0A7I2V4J6;A0A7I2V4G0;P51991;A0A7I2V402	Heterogeneous nuclear ribonucleoprotein A3	HNRNPA3	18	15549000	A0A7I2V2R3	TRUE	2	-0.692731	0.490327	-0.101202	0.89149	0.724329	FALSE	FALSE
D6R9P3;D6RD18;D6RBZ0;Q99729	Heterogeneous nuclear ribonucleoprotein A/B	HNRNPAB	13	19561000	D6R9P3	TRUE	2	-0.490277	0.595861	0.0527922	0.904389	0.840997	FALSE	FALSE
G3V4C1;B2R5W2;B4DY08;G3V4W0;G3V3K6;G3V576;G3V251;P07910;G3V5X6;G3V2Q1;G3V555;G3V575;B4DSU6	Heterogeneous nuclear ribonucleoproteins C1/C2	HNRNPC	18	135210000	G3V4C1	FALSE	0	-0.733683	0.724854	-0.00441489	0.916932	0.990026	FALSE	FALSE
H0YA96;H0Y8G5;Q14103;D6RAF8;D6RF44;D6RBQ9	Heterogeneous nuclear ribonucleoprotein D0	HNRNPD	12	50585000	H0YA96	FALSE	0	-0.610166	0.368274	-0.120946	0.874941	0.610953	FALSE	FALSE
A0A087WUK2;O14979	Heterogeneous nuclear ribonucleoprotein D-like	HNRNPDL	21	3251700	A0A087WUK2	TRUE	7	-2.67099	0.113	-1.27899	0.443696	0.0695985	FALSE	FALSE
P52597	Heterogeneous nuclear ribonucleoprotein F;Heterogeneous nuclear ribonucleoprotein F, N-terminally processed	HNRNPF	15	33899000	P52597	FALSE	0	-1.83554	1.0432	-0.396171	0.867862	0.571463	FALSE	FALSE
P31943;G8JLB6;E9PCY7;D6RIU0;H0YB39;D6RBM0	Heterogeneous nuclear ribonucleoprotein H;Heterogeneous nuclear ribonucleoprotein H, N-terminally processed	HNRNPH1	18	41783000	P31943	FALSE	0	-0.878549	0.110795	-0.383877	0.587979	0.120853	FALSE	FALSE
P55795	Heterogeneous nuclear ribonucleoprotein H2	HNRNPH2	17	1899300	P55795	TRUE	6	-1.35251	1.78175	0.214621	0.897795	0.777573	FALSE	FALSE
P61978	Heterogeneous nuclear ribonucleoprotein K	HNRNPK	23	84061000	P61978	FALSE	0	-1.01895	0.299893	-0.359528	0.760527	0.268114	FALSE	FALSE
Q5T6W2		HNRNPK	21	2245300	Q5T6W2	TRUE	5	-1.24935	1.48204	0.116345	0.906238	0.860424	FALSE	FALSE
M0QXS5;A0A3B3ITJ4;P14866	Heterogeneous nuclear ribonucleoprotein L	HNRNPL	19	118700000	M0QXS5	FALSE	0	-0.84359	0.118805	-0.362392	0.608907	0.131529	FALSE	FALSE
P52272;A0A087X0X3;M0QZM1	Heterogeneous nuclear ribonucleoprotein M	HNRNPM	47	24892000	P52272	FALSE	0	-1.05019	0.458206	-0.295991	0.831089	0.421746	FALSE	FALSE
O43390;A0A6Q8PH35;B4DT28;A0A6Q8PH31;A0A6Q8PEX7	Heterogeneous nuclear ribonucleoprotein R	HNRNPR	34	60859000	O43390	FALSE	0	-0.374958	0.590602	0.107822	0.880535	0.645621	FALSE	FALSE
A0A1W2PP35;Q00839;Q5RI18;A0A1X7SBS1;A0A1W2PPS1;A0A1W2PPL4;A0A1W2PPH7;A0A1W2PQL0;A0A1W2PP34;A0A1W2PRZ7;A0A1W2PQ74;A0A1W2PQD4	Heterogeneous nuclear ribonucleoprotein U	HNRNPU	32	48433000	A0A1W2PP35	FALSE	0	-0.53505	0.284801	-0.125125	0.85961	0.530682	FALSE	FALSE
M0R3F1;A0A0A0MRA5;B7Z4B8;Q9BUJ2;M0QYM5;M0QYI8;M0QYZ0	Heterogeneous nuclear ribonucleoprotein U-like protein 1	HNRNPUL1	29	961690	M0R3F1	TRUE	12	-1.80625	2.41179	0.302772	0.896623	0.767166	FALSE	FALSE
H3BQZ7;Q1KMD3	Heterogeneous nuclear ribonucleoprotein U-like protein 2	HNRNPUL2-BSCL2;HNRNPUL2	35	775080	H3BQZ7	TRUE	14	-12.7696	6.44183	-3.16387	0.852426	0.499063	FALSE	FALSE
Q5SSJ5;B0QZK4	Heterochromatin protein 1-binding protein 3	HP1BP3	25	16498000	Q5SSJ5	FALSE	0	-0.892912	0.96681	0.0369493	0.912677	0.934613	FALSE	FALSE
P01112	GTPase HRas;GTPase HRas, N-terminally processed	HRAS	10	1934800	P01112	TRUE	13	-2.13669	1.42895	-0.353866	0.885954	0.682591	FALSE	FALSE
A0A2R8YDT8;A0A2R8YF45;E7ER27;A0A2R8YD50;P51659	Peroxisomal multifunctional enzyme type 2;(3R)-hydroxyacyl-CoA dehydrogenase;Enoyl-CoA hydratase 2	HSD17B4	11	2596900	A0A2R8YDT8	TRUE	15	-5.64502	5.64502	0	0.917654	1	FALSE	FALSE
P07900	Heat shock protein HSP 90-alpha	HSP90AA1	33	47391000	P07900	FALSE	0	-0.365588	0.658431	0.146421	0.864992	0.556685	FALSE	FALSE
P08238	Heat shock protein HSP 90-beta	HSP90AB1	33	180600000	P08238	FALSE	0	-0.800683	0.256276	-0.272203	0.776888	0.294644	FALSE	FALSE
Q58FF8	Putative heat shock protein HSP 90-beta 2	HSP90AB2P	20	6256500	Q58FF8	TRUE	4	-0.567171	0.999926	0.216378	0.867621	0.570199	FALSE	FALSE
P14625	Endoplasmin	HSP90B1	40	20347000	P14625	TRUE	1	-2.19693	0.0725862	-1.06217	0.425339	0.0649478	FALSE	FALSE
A0A6I8PIW1;O43301;A0A6I8PL32;A0A6I8PIT5;A0A6I8PLB1;A0A1B0GTF3	Heat shock 70 kDa protein 12A	HSPA12A	37	3086000	A0A6I8PIW1	TRUE	4	-0.476705	2.61425	1.06877	0.661104	0.164158	FALSE	FALSE
P34932;A0A087WYC1;A0A087WTS8	Heat shock 70 kDa protein 4	HSPA4	50	4656400	P34932	TRUE	2	0.687637	3.22034	1.95399	0.0449477	0.00439657	TRUE	TRUE
P11021	78 kDa glucose-regulated protein	HSPA5	30	95921000	P11021	FALSE	0	0.333746	1.30887	0.821306	0.0221097	0.00224819	TRUE	TRUE
P17066;P48741	Heat shock 70 kDa protein 6;Putative heat shock 70 kDa protein 7	HSPA6;HSPA7	37	34053000	P17066	FALSE	0	-1.04545	0.524941	-0.260255	0.851783	0.496392	FALSE	FALSE
E9PN89		HSPA8	17	1942500	E9PN89	TRUE	16	-4.70349	11.0004	3.14846	0.827898	0.411914	FALSE	FALSE
P11142;E9PKE3;E9PNE6;A8K7Q2	Heat shock cognate 71 kDa protein	HSPA8	33	438580000	P11142	FALSE	0	-0.537855	0.423802	-0.0570265	0.900935	0.806692	FALSE	FALSE
H0Y8K0;A0A7I2V3F7;A0A7I2V2G2;A0A7I2V2S7;D6RCD7;P38646;A0A7I2YQB2	Stress-70 protein, mitochondrial	HSPA9	27	4246100	H0Y8K0	TRUE	2	-1.62784	1.63923	0.005694	0.91724	0.994257	FALSE	FALSE
A0A7I2V2X6;P10809;A0A7I2V599;A0A7I2YQK6;A0A7I2V5M1;A0A7I2V5K3;A0A7I2YQ71	60 kDa heat shock protein, mitochondrial	HSPD1	31	48456000	A0A7I2V2X6	TRUE	1	-1.00297	0.308657	-0.347157	0.769299	0.281845	FALSE	FALSE
B8ZZ54;B8ZZL8;P61604	10 kDa heat shock protein, mitochondrial	HSPE1	3	19293000	B8ZZ54	TRUE	11	-1.33831	8.76028	3.71099	0.624924	0.140537	FALSE	FALSE
Q92598;A0A0A0MSM0	Heat shock protein 105 kDa	HSPH1	47	937230	Q92598	TRUE	7	-3.36848	1.69925	-0.834616	0.852423	0.49905	FALSE	FALSE
P42858	Huntingtin	HTT	146	27271	P42858	TRUE	15	-4.49596	4.49596	0	0.917654	1	FALSE	FALSE
Q7Z6Z7	E3 ubiquitin-protein ligase HUWE1	HUWE1	184	428960	Q7Z6Z7	TRUE	10	-2.43299	6.901	2.234	0.794945	0.32913	FALSE	FALSE
A0A087X054;A0A494C039;Q9Y4L1;E9PJ21;A0A087WWI4;K7EQK2;J3KTF1	Hypoxia up-regulated protein 1	HYOU1	48	3092000	A0A087X054	TRUE	4	-2.6081	2.43428	-0.0869084	0.913369	0.94326	FALSE	FALSE
J3KR24;A0A0A0MSX9;P41252	Isoleucine--tRNA ligase, cytoplasmic	IARS	55	20567000	J3KR24	FALSE	0	-1.10052	0.578482	-0.261018	0.857964	0.523139	FALSE	FALSE
O75874	Isocitrate dehydrogenase [NADP] cytoplasmic	IDH1	25	4052000	O75874	TRUE	2	-0.931958	0.585331	-0.173314	0.879369	0.638122	FALSE	FALSE
P48735;H0YL11	Isocitrate dehydrogenase [NADP], mitochondrial	IDH2	23	4106600	P48735	TRUE	3	-1.72803	0.392947	-0.66754	0.707501	0.203445	FALSE	FALSE
H0YL72;P50213;H0YMU3	Isocitrate dehydrogenase [NAD] subunit alpha, mitochondrial	IDH3A	18	17186000	H0YL72	TRUE	2	-1.3748	1.15809	-0.108356	0.906182	0.859828	FALSE	FALSE
A0A087WZN1;O43837;A0A087X2E5	Isocitrate dehydrogenase [NAD] subunit, mitochondrial;Isocitrate dehydrogenase [NAD] subunit beta, mitochondrial	IDH3B	21	5004000	A0A087WZN1	TRUE	9	-1.33558	1.07551	-0.130035	0.902695	0.823865	FALSE	FALSE
A0A6Q8PHD2;O00458;A0A6Q8PF03;A0A6Q8PHN0;A0A6Q8PH75	Interferon-related developmental regulator 1	IFRD1	18	2481100	A0A6Q8PHD2	TRUE	9	-11.6679	-0.06914	-5.86851	0.344737	0.0475849	FALSE	FALSE
O00425	Insulin-like growth factor 2 mRNA-binding protein 3	IGF2BP3	29	1876300	O00425	TRUE	12	-15.1451	6.33291	-4.40612	0.82432	0.401337	FALSE	FALSE
Q96ID5	Immunoglobulin superfamily member 21	IGSF21	23	3708500	Q96ID5	TRUE	4	-1.47366	0.495314	-0.489174	0.786137	0.311541	FALSE	FALSE
O75054	Immunoglobulin superfamily member 3	IGSF3	60	1656400	O75054	TRUE	5	-3.38257	1.68625	-0.84816	0.850785	0.492289	FALSE	FALSE
D6REL4;E7EQZ7;Q13123	Protein Red	IK	11	1451800	D6REL4	TRUE	13	-9.48086	9.19612	-0.142368	0.915811	0.974888	FALSE	FALSE
F5H2T0;A0A6Q8PH48;A0A6Q8PHI5;A0A6Q8PGW3;A0A6Q8PF66;A0A6Q8PFB7;A0A6Q8PEX6;A0A6Q8PG86;A0A6Q8PFH9;A0A6Q8PHF4;A0A6Q8PHC9;O95163;A0A6Q8PF69;A0A6Q8PGR0;A0A6Q8PHA0;A0A6Q8PFN8	Elongator complex protein 1	IKBKAP	47	562530	F5H2T0	TRUE	12	-4.55102	4.55102	0	0.917654	1	FALSE	FALSE
B4DY09;Q12905	Interleukin enhancer-binding factor 2	ILF2	17	70408000	B4DY09	FALSE	0	-0.561726	0.606908	0.0225907	0.912819	0.936377	FALSE	FALSE
Q12906	Interleukin enhancer-binding factor 3	ILF3	37	61043000	Q12906	FALSE	0	-0.727185	0.501509	-0.112838	0.889002	0.705037	FALSE	FALSE
B9A067;Q16891;C9J406;H7C463	MICOS complex subunit MIC60	IMMT	43	70454000	B9A067	FALSE	0	-1.24621	-0.0685481	-0.65738	0.250651	0.0305465	FALSE	FALSE
E7ETK5;A0A7I2YQK5;A0A7I2V2T3;H0Y4R1;P12268	Inosine-5-monophosphate dehydrogenase 2	IMPDH2	23	1312000	E7ETK5	TRUE	9	-1.71271	2.35314	0.320215	0.894072	0.745344	FALSE	FALSE
Q16352	Alpha-internexin	INA	34	70857000	Q16352	FALSE	0	-1.44196	0.789378	-0.326292	0.863213	0.547852	FALSE	FALSE
O00410;H0Y8C6	Importin-5	IPO5	56	7675600	O00410	TRUE	1	-0.890863	1.17404	0.141588	0.897763	0.777279	FALSE	FALSE
O95373	Importin-7	IPO7	42	1116500	O95373	TRUE	9	-1.50562	2.895	0.69469	0.856551	0.516811	FALSE	FALSE
Q96P70	Importin-9	IPO9	42	972540	Q96P70	TRUE	6	-2.82484	3.05423	0.114693	0.912772	0.935793	FALSE	FALSE
A0A0J9YXZ5;P46940	Ras GTPase-activating-like protein IQGAP1	IQGAP1	61	102150	A0A0J9YXZ5	TRUE	20	-6.39381	6.39381	0	0.917654	1	FALSE	FALSE
A0A2R8Y695;A0A2R8Y7T6;A0A3B3IRZ4;Q6DN90;A0A3B3IU98;A0A0C4DGT3	IQ motif and SEC7 domain-containing protein 1	IQSEC1	38	841730	A0A2R8Y695	TRUE	11	-2.24098	3.46623	0.612624	0.882466	0.658392	FALSE	FALSE
H3BQF7;H3BMU1;H3BUI0;J3KR23;P53990	IST1 homolog	IST1	9	6803700	H3BQF7	TRUE	9	-1.70626	0.412027	-0.647116	0.720095	0.216476	FALSE	FALSE
H3BUJ1;F5GXC5;Q8TB96	T-cell immunomodulatory protein	ITFG1	6	1644300	H3BUJ1	TRUE	17	-10.2451	10.0242	-0.110433	0.916345	0.982049	FALSE	FALSE
P23229	Integrin alpha-6;Integrin alpha-6 heavy chain;Integrin alpha-6 light chain;Processed integrin alpha-6	ITGA6	60	317500	P23229	TRUE	15	-5.97913	5.97913	0	0.917654	1	FALSE	FALSE
P06756	Integrin alpha-V;Integrin alpha-V heavy chain;Integrin alpha-V light chain	ITGAV	58	353550	P06756	TRUE	11	-13.0179	1.88245	-5.56774	0.614059	0.134342	FALSE	FALSE
H7C4K3;A0A7I2V2F9;E7EUI6;P05556;A0A7I2V5Z8;A0A7I2V5T3;A0A7I2V348;C9JPK5	Integrin beta;Integrin beta-1	ITGB1	32	906190	H7C4K3	TRUE	14	-5.4413	10.6279	2.59332	0.854442	0.507608	FALSE	FALSE
H7C4W1;H7C5U2;P18084	Integrin beta;Integrin beta-5	ITGB5	12	187650	H7C4W1	TRUE	22	-5.29623	5.29623	0	0.917654	1	FALSE	FALSE
Q9Y287;A0A3B3IUC0	Integral membrane protein 2B;BRI2, membrane form;BRI2 intracellular domain;BRI2C, soluble form;Bri23 peptide	ITM2B	13	13568000	Q9Y287	TRUE	3	-0.885977	0.47802	-0.203978	0.861361	0.538909	FALSE	FALSE
F5H4I5;E7EUS6;C9JG41;B8ZZM6;Q9NQX7	Integral membrane protein 2C;CT-BRI3	ITM2C	9	3351700	F5H4I5	TRUE	2	-2.3685	0.458665	-0.954916	0.673683	0.173654	FALSE	FALSE
Q14643;A0A3F2YNW8;A0A3B3IU04;A0A3B3ITU8	Inositol 1,4,5-trisphosphate receptor type 1	ITPR1	138	908440	Q14643	TRUE	11	-4.00401	4.00401	0	0.917654	1	FALSE	FALSE
Q14571	Inositol 1,4,5-trisphosphate receptor type 2	ITPR2	138	2243800	Q14571	TRUE	6	-4.00205	1.77287	-1.11459	0.833452	0.429284	FALSE	FALSE
Q15046	Lysine--tRNA ligase	KARS	30	42126000	Q15046	TRUE	1	-0.779194	1.40127	0.311037	0.865176	0.557614	FALSE	FALSE
Q9P0J7	E3 ubiquitin-protein ligase KCMF1	KCMF1	15	1217800	Q9P0J7	TRUE	16	-7.34029	7.34029	0	0.917654	1	FALSE	FALSE
A0A1W2PNX9;A0A1W2PPY5;Q5SVK5;Q5SVK0;A0A1W2PRX6;A0A1W2PQ93;A0A1W2PP26;A0A1W2PRG5;B7ZMF5;Q5SVJ7;A0A1W2PR56;A0A1W2PP06;A0A1W2PRA7;A0A1W2PS97;H0Y379;A0A0A0MRR0;A0A1W2PNY9;A0A1W2PQA0;A0A1W2PRB0;Q5SVJ9;A0A1W2PR62;A0A1W2PPZ1;A0A1W2PRN5;A0A1W2PPX7;A0A1W2PNW6;A0A1W2PRE5;A0A1W2PQ61;Q5SVJ8;A0A1W2PRJ1;A0A1W2PNY8;J3KQ16;S4R2X4;A0A0A0MRC3;A0A1W2PQ53;A0A1W2PQJ9;A0A1W2PPS2;D5MRH1;A0A0A0MSE6;A0A1W2PNG1;H0Y382;A0A…	Calcium-activated potassium channel subunit alpha-1	KCNMA1	27	457720	A0A1W2PNX9	TRUE	16	-11.0205	3.7957	-3.6124	0.79067	0.320397	FALSE	FALSE
Q96CX2	BTB/POZ domain-containing protein KCTD12	KCTD12	15	9272400	Q96CX2	TRUE	5	-0.970189	2.06701	0.54841	0.842172	0.45916	FALSE	FALSE
A0A075B785;A0A2R8Y566;Q9P260	LisH domain and HEAT repeat-containing protein KIAA1468	KIAA1468	47	459910	A0A075B785	TRUE	15	-4.71917	4.71917	0	0.917654	1	FALSE	FALSE
F5H4E5;Q5HYC2	Uncharacterized protein KIAA2026	KIAA2026	33	103340	F5H4E5	TRUE	23	-1.32266	8.7922	3.73477	0.621858	0.138751	FALSE	FALSE
H0Y8E4;E9PH70;A0A1W2PPB7;Q9ULH0	Kinase D-interacting substrate of 220 kDa	KIDINS220	54	1499900	H0Y8E4	TRUE	6	-3.20249	2.066	-0.568242	0.882239	0.656867	FALSE	FALSE
A0A3B3ITK3;A0A3F2YNW9;A0A3B3IUA1;A0A3B3IU40;A0A3B3IT28;A0A3B3ITE5;A0A3B3ITF7;A0A3B3ITW6;Q12756;A0A6Q8PGE4;H7C0K6;H7C3Y8	Kinesin-like protein KIF1A;Kinesin-like protein	KIF1A	74	232070	A0A3B3ITK3	TRUE	11	-2.68588	3.37061	0.342366	0.901851	0.815546	FALSE	FALSE
O75037	Kinesin-like protein KIF21B	KIF21B	74	1737000	O75037	TRUE	4	-2.85389	0.760026	-1.04693	0.740355	0.240235	FALSE	FALSE
A0A6Q8PGH7;A0A6Q8PFA6;A0A6Q8PG37;A0A6Q8PH57;O00139;A0A6Q8PGG1;D6R9M0	Kinesin-like protein KIF2A	KIF2A	33	3336200	A0A6Q8PGH7	TRUE	1	-0.768418	2.14649	0.689037	0.797713	0.334991	FALSE	FALSE
J3KPF9;A0A087X011;E9PES4;Q9Y496;C9J9X2;H7C2F6	Kinesin-like protein;Kinesin-like protein KIF3A	KIF3A	37	220290	J3KPF9	TRUE	21	-5.8388	5.8388	0	0.917654	1	FALSE	FALSE
P33176	Kinesin-1 heavy chain	KIF5B	60	391430	P33176	TRUE	14	-4.23991	2.87048	-0.684715	0.887182	0.691481	FALSE	FALSE
A0A0G2JMZ6;O60282;A0A7I2V492;A0A7I2V3N5;A0A7I2V4K6;A0A7I2V581;A0A7I2V3V4;Q12840;A0A6Q8PGJ3;A0A7I2V352;A0A7I2YQQ7	Kinesin heavy chain isoform 5C;Kinesin heavy chain isoform 5A	KIF5C;KIF5A	52	7968800	A0A0G2JMZ6	FALSE	0	-0.319346	1.20724	0.443949	0.738975	0.238493	FALSE	FALSE
G5E9S8;G3V2E7;F8W6L3;G3V3H3;G3V5R9;E7EVH7;Q07866	Kinesin light chain 1	KLC1	35	9614300	G5E9S8	TRUE	1	-0.997608	0.643928	-0.17684	0.882296	0.657247	FALSE	FALSE
Q9H0B6	Kinesin light chain 2	KLC2	38	773370	Q9H0B6	TRUE	9	-2.4735	2.01409	-0.229709	0.903574	0.832682	FALSE	FALSE
M0R151;M0QYW4;Q9UBX7	Kallikrein-11;Kallikrein-11 inactive chain 1;Kallikrein-11 inactive chain 2	KLK11	4	53485000	M0R151	TRUE	6	-0.183173	3.33199	1.57441	0.468115	0.0762848	FALSE	FALSE
P52294;O60684;O15131	Importin subunit alpha-5;Importin subunit alpha-5, N-terminally processed;Importin subunit alpha-7;Importin subunit alpha-6	KPNA1;KPNA6;KPNA5	20	927170	P52294	TRUE	10	-2.38254	1.2121	-0.585219	0.853581	0.503926	FALSE	FALSE
A0A7I2YQ95;A0A7I2V340;H7C4F6;O00629	Importin subunit alpha-3	KPNA4	15	398660	A0A7I2YQ95	TRUE	16	-5.59803	11.3056	2.85378	0.849843	0.488472	FALSE	FALSE
Q14974;J3KTM9	Importin subunit beta-1	KPNB1	40	6481600	Q14974	TRUE	4	-0.17988	1.8348	0.827458	0.54437	0.101854	FALSE	FALSE
P01116	GTPase KRas;GTPase KRas, N-terminally processed	KRAS	9	34972000	P01116	TRUE	1	-0.598956	0.335202	-0.131877	0.865972	0.561659	FALSE	FALSE
P04264;CON__P04264	Keratin, type II cytoskeletal 1	KRT1	31	521870000	P04264	FALSE	0	-2.38155	0.0656874	-1.15793	0.41435	0.0623031	FALSE	FALSE
CON__P13645;P13645	Keratin, type I cytoskeletal 10	KRT10	26	377160000	CON__P13645	FALSE	0	-3.43363	-0.838144	-2.13589	0.0260571	0.0027025	TRUE	TRUE
K7ERE3;CON__ENSEMBL:ENSP00000377550;P13646;K7EMD9;CON__P13646-1;CON__Q2M2I5;Q2M2I5	Keratin, type I cytoskeletal 13;Keratin, type I cytoskeletal 24	KRT13;KRT24	26	97560	K7ERE3	TRUE	23	-9.45611	1.42175	-4.01718	0.621748	0.138688	FALSE	FALSE
CON__P02533;P02533	Keratin, type I cytoskeletal 14	KRT14	29	20733000	CON__P02533	TRUE	1	-3.00629	0.18551	-1.41039	0.48075	0.0799934	FALSE	FALSE
CON__P08779;P08779	Keratin, type I cytoskeletal 16	KRT16	29	12933000	CON__P08779	TRUE	4	-2.67085	0.893286	-0.88878	0.785215	0.309787	FALSE	FALSE
CON__Q04695;CON__Q9QWL7;Q04695;F5GWP8;K7EPJ9	Keratin, type I cytoskeletal 17	KRT17	29	5059500	CON__Q04695	TRUE	3	-1.54214	1.31097	-0.115586	0.906864	0.867181	FALSE	FALSE
CON__P35908v2;CON__P35908;P35908	Keratin, type II cytoskeletal 2 epidermal	KRT2	40	179970000	CON__P35908v2	FALSE	0	-3.16345	-0.620899	-1.89218	0.0597973	0.00568105	FALSE	FALSE
CON__P13647;P13647	Keratin, type II cytoskeletal 5	KRT5	31	17911000	CON__P13647	TRUE	2	-3.45888	-0.343792	-1.90133	0.181604	0.0193335	FALSE	FALSE
CON__P02538;P02538;CON__O95678;O95678	Keratin, type II cytoskeletal 6A;Keratin, type II cytoskeletal 75	KRT6A;KRT75	30	14777000	CON__P02538	FALSE	0	-4.2834	0.984677	-1.64936	0.709785	0.20572	FALSE	FALSE
P48668;CON__P48668;CON__P04259	Keratin, type II cytoskeletal 6C	KRT6C	30	424550	P48668	TRUE	19	-10.1139	9.2025	-0.455676	0.911679	0.922402	FALSE	FALSE
CON__Q6IME9;CON__Q14CN4-1;Q14CN4	Keratin, type II cytoskeletal 72	KRT72	33	2029200	CON__Q6IME9	TRUE	12	-19.9364	-2.09192	-11.0141	0.173375	0.0181857	FALSE	FALSE
CON__Q7Z794;Q7Z794	Keratin, type II cytoskeletal 1b	KRT77	31	72876	CON__Q7Z794	TRUE	23	-7.5518	1.13771	-3.20705	0.622145	0.138917	FALSE	FALSE
P35527;CON__P35527;K7EQQ3	Keratin, type I cytoskeletal 9	KRT9	26	204440000	P35527	FALSE	0	-2.38413	0.867171	-0.758482	0.800565	0.341212	FALSE	FALSE
Q86UP2	Kinectin	KTN1	83	609630	Q86UP2	TRUE	8	-1.87165	4.29841	1.21338	0.830773	0.420754	FALSE	FALSE
P32004	Neural cell adhesion molecule L1	L1CAM	54	3893600	P32004	TRUE	4	-1.78004	2.4554	0.337676	0.89371	0.742329	FALSE	FALSE
P83111	Serine beta-lactamase-like protein LACTB, mitochondrial	LACTB	25	6826500	P83111	TRUE	3	-2.3325	1.10862	-0.611937	0.844006	0.465891	FALSE	FALSE
H0YFI1;F5H479;F5GX19;F5H3Y3;Q6IAA8	Ragulator complex protein LAMTOR1	LAMTOR1	4	5510600	H0YFI1	TRUE	6	-1.62244	-0.0681662	-0.845305	0.273329	0.0345565	FALSE	FALSE
Q9Y2Q5	Ragulator complex protein LAMTOR2	LAMTOR2	6	422560	Q9Y2Q5	TRUE	22	-13.0331	-1.2184	-7.12575	0.190355	0.0206168	FALSE	FALSE
O43504;R4GMU8;E9PLX3;A0A0C4DGV4	Ragulator complex protein LAMTOR5	LAMTOR5	5	3510100	O43504	TRUE	8	-0.939746	0.428498	-0.255624	0.837861	0.443967	FALSE	FALSE
P28838	Cytosol aminopeptidase	LAP3	29	4278100	P28838	TRUE	10	2.29776	16.0654	9.18159	0.11809	0.0116134	FALSE	FALSE
Q6PKG0;E5RH50;A0A0B4J210	La-related protein 1	LARP1	60	15122000	Q6PKG0	TRUE	1	-1.14974	1.3763	0.113282	0.905553	0.853139	FALSE	FALSE
F8W1I4;Q8TBL5;A0A087WTL9;F8VY40;Q96J85;Q71RC2	La-related protein 4	LARP4	5	723890	F8W1I4	TRUE	20	-2.84592	9.64581	3.39994	0.761015	0.268851	FALSE	FALSE
Q92615	La-related protein 4B	LARP4B	32	2612400	Q92615	TRUE	5	-0.684059	1.96957	0.642756	0.792207	0.323495	FALSE	FALSE
A0A6I8PL42;B4DER1;A0A6I8PIT3;A0A6I8PIV1;Q9P2J5;A0A6I8PS05;A0A6I8PLB8;A0A6I8PRS0;A0A6I8PLB3;A0A6I8PIP7	Leucine--tRNA ligase, cytoplasmic	LARS	60	23676000	A0A6I8PL42	TRUE	1	-0.804745	1.57253	0.38389	0.854382	0.50735	FALSE	FALSE
P00338;F5GXY2;F5GYU2	L-lactate dehydrogenase A chain	LDHA	18	15440000	P00338	TRUE	4	-1.3769	2.18916	0.406128	0.879525	0.639113	FALSE	FALSE
A0A5F9ZHM4;P07195;A0A3B3IS95;A8MW50;C9J7H8	L-lactate dehydrogenase B chain;L-lactate dehydrogenase	LDHB	17	35590000	A0A5F9ZHM4	TRUE	5	-1.0504	0.705617	-0.17239	0.886403	0.685822	FALSE	FALSE
E5RIL0;H0YBC1;C9JVM4;E5RJS9;A0A3B3IS19;E5RHU8;O95214	Leptin receptor overlapping transcript-like 1	LEPROTL1	5	8557400	E5RIL0	TRUE	6	-1.84787	1.48114	-0.183362	0.902323	0.820185	FALSE	FALSE
O95202	LETM1 and EF-hand domain-containing protein 1, mitochondrial	LETM1	39	2539400	O95202	TRUE	6	-1.5244	2.60802	0.541809	0.871223	0.589645	FALSE	FALSE
A0A1B0GUD3;A0A1B0GV33;A0A0D9SFU4;O95970	Leucine-rich glioma-inactivated protein 1	LGI1	13	1799900	A0A1B0GUD3	TRUE	13	-5.29145	5.29145	0	0.917654	1	FALSE	FALSE
A0A0A0MTD2		LGSN	12	3175300	A0A0A0MTD2	TRUE	17	-6.75385	6.75385	0	0.917654	1	FALSE	FALSE
K7EQB6;K7ERZ5;P49916	DNA ligase 3	LIG3	14	3749600	K7EQB6	TRUE	8	-7.65858	7.06495	-0.296817	0.912599	0.933657	FALSE	FALSE
F8VQE1;Q9UHB6;F8VRN8;F8VS07	LIM domain and actin-binding protein 1	LIMA1	39	2724400	F8VQE1	TRUE	7	-14.2232	-3.92206	-9.07265	0.0150845	0.00155695	TRUE	TRUE
H0YI92;H0YIA8;Q9NUP9;O14910	Protein lin-7 homolog C;Protein lin-7 homolog A	LIN7A;LIN7C	8	3820800	H0YI92	TRUE	14	-15.7307	1.88716	-6.92176	0.578852	0.116541	FALSE	FALSE
Q96FE5;H0YMX3	Leucine-rich repeat and immunoglobulin-like domain-containing nogo receptor-interacting protein 1	LINGO1	24	2725500	Q96FE5	TRUE	10	-3.0917	0.796061	-1.14782	0.733423	0.231678	FALSE	FALSE
A0A087WW77;Q15334	Lethal(2) giant larvae protein homolog 1	LLGL1	40	1559100	A0A087WW77	TRUE	7	-1.91042	2.73555	0.412563	0.890214	0.714319	FALSE	FALSE
P49257	Protein ERGIC-53	LMAN1	20	597130	P49257	TRUE	16	-6.77888	6.77888	0	0.917654	1	FALSE	FALSE
A0A6Q8PHQ9;A0A6Q8PFJ0;P02545;Q3BDU5;A0A6Q8PF80;Q5TCI8;A0A6Q8PGH0	Prelamin-A/C;Lamin-A/C	LMNA	35	13824000	A0A6Q8PHQ9	TRUE	1	-1.96246	1.70173	-0.130366	0.908317	0.883222	FALSE	FALSE
P20700;E9PBF6;A0A0D9SFE5	Lamin-B1	LMNB1	35	31279000	P20700	FALSE	0	-1.18007	0.741712	-0.219181	0.87945	0.638635	FALSE	FALSE
Q03252	Lamin-B2	LMNB2	37	591310	Q03252	TRUE	12	-2.85843	2.39446	-0.231985	0.905762	0.855348	FALSE	FALSE
A0A096LPH7;P48553	Trafficking protein particle complex subunit 10	LOC102724200;TRAPPC10	10	391940	A0A096LPH7	TRUE	21	-6.406	6.406	0	0.917654	1	FALSE	FALSE
K7EJE8;K7EKE6;P36776;K7ER56;K7ER27	Lon protease homolog, mitochondrial	LONP1	36	5741800	K7EJE8	TRUE	12	-19.9345	0.0464495	-9.94403	0.362149	0.0509715	FALSE	FALSE
Q8NF37;A0A0G2JRI7;A0A0G2JQ62	Lysophosphatidylcholine acyltransferase 1	LPCAT1	21	2315400	Q8NF37	TRUE	10	-0.975299	1.11897	0.0718376	0.908686	0.887381	FALSE	FALSE
W4VSQ3;Q7Z2D5	Lipid phosphate phosphatase-related protein type 4	LPPR4	30	447070	W4VSQ3	TRUE	15	-7.51369	2.02438	-2.74466	0.742731	0.24328	FALSE	FALSE
Q07954	Prolow-density lipoprotein receptor-related protein 1;Low-density lipoprotein receptor-related protein 1 85 kDa subunit;Low-density lipoprotein receptor-related protein 1 515 kDa subunit;Low-density lipoprotein receptor-related protein 1 intracellular domain	LRP1	232	8144000	Q07954	TRUE	1	-1.30148	1.93171	0.315113	0.886699	0.687962	FALSE	FALSE
P98164	Low-density lipoprotein receptor-related protein 2	LRP2	207	94543	P98164	TRUE	14	-6.01355	6.01355	0	0.917654	1	FALSE	FALSE
P42704	Leucine-rich PPR motif-containing protein, mitochondrial	LRPPRC	90	457360	P42704	TRUE	8	-2.72616	3.01144	0.142638	0.911334	0.91824	FALSE	FALSE
Q9H9A6	Leucine-rich repeat-containing protein 40	LRRC40	38	231970	Q9H9A6	TRUE	17	-5.9173	5.9173	0	0.917654	1	FALSE	FALSE
Q96AG4	Leucine-rich repeat-containing protein 59	LRRC59	14	8362200	Q96AG4	TRUE	5	-0.433338	2.66591	1.11629	0.637425	0.148143	FALSE	FALSE
H3BLU2;Q13449;F5H5G1	Limbic system-associated membrane protein	LSAMP	20	18606000	H3BLU2	TRUE	3	-1.28309	0.206254	-0.538416	0.635166	0.146728	FALSE	FALSE
Q9H089;F8WFC6;H7C2X7	Large subunit GTPase 1 homolog	LSG1	37	5489200	Q9H089	TRUE	12	-5.62307	5.62307	0	0.917654	1	FALSE	FALSE
K7EMZ9;A0A140TA76;Q8ND56	Protein LSM14 homolog A	LSM14A	11	1442500	K7EMZ9	TRUE	16	-2.32013	16.1817	6.93076	0.612396	0.133426	FALSE	FALSE
Q9Y333	U6 snRNA-associated Sm-like protein LSm2	LSM2	6	3204300	Q9Y333	TRUE	17	-16.9261	1.13785	-7.8941	0.490914	0.0831126	FALSE	FALSE
F2Z2Y6;O95777;C9JIZ0;C9JNV3	U6 snRNA-associated Sm-like protein LSm8	LSM8	5	4122300	F2Z2Y6	TRUE	12	-7.15255	13.3334	3.09043	0.860618	0.535391	FALSE	FALSE
P09960	Leukotriene A-4 hydrolase	LTA4H	35	2602400	P09960	TRUE	8	-0.692158	2.26145	0.784646	0.768235	0.280121	FALSE	FALSE
O94822	E3 ubiquitin-protein ligase listerin	LTN1	91	18995	O94822	TRUE	23	-2.80456	2.80456	0	0.917654	1	FALSE	FALSE
Q96GA3	Protein LTV1 homolog	LTV1	19	661560	Q96GA3	TRUE	15	-6.61044	6.61044	0	0.917654	1	FALSE	FALSE
B8ZZ09;B8ZZ10;A8MYV2;Q9NQ29	Putative RNA-binding protein Luc7-like 1	LUC7L	5	6157200	B8ZZ09	TRUE	8	-0.579901	0.523778	-0.0280614	0.911179	0.916389	FALSE	FALSE
A0A0A6YYJ8;Q9Y383	Putative RNA-binding protein Luc7-like 2	LUC7L2	20	10387000	A0A0A6YYJ8	TRUE	3	-0.914345	0.90337	-0.00548742	0.916934	0.990053	FALSE	FALSE
J3KPP4;O95232	Luc7-like protein 3	LUC7L3	21	5463600	J3KPP4	TRUE	2	-1.11054	0.673702	-0.218421	0.875518	0.614381	FALSE	FALSE
O94772	Lymphocyte antigen 6H	LY6H	6	28280000	O94772	TRUE	7	-1.23626	0.643323	-0.296468	0.856629	0.517156	FALSE	FALSE
H3BPE1;H3BQK9;Q9UPN3;A0A590UJG2;H0Y390	Microtubule-actin cross-linking factor 1, isoforms 1/2/3/5	MACF1	435	154540	H3BPE1	TRUE	6	-3.84273	3.45793	-0.192399	0.910925	0.913349	FALSE	FALSE
D6RID6;D6RDW4;D6REW7;D6RIB6;B4DQT1;B4DVN3;E7ESC7;Q7L5Y9	Macrophage erythroblast attacher	MAEA	7	978220	D6RID6	TRUE	22	-7.00311	7.00311	0	0.917654	1	FALSE	FALSE
P61326;Q96A72;F5H6N1;F5H6P7	Protein mago nashi homolog;Protein mago nashi homolog 2	MAGOH;MAGOHB	10	100370000	P61326	FALSE	0	-0.770985	0.448681	-0.161152	0.870706	0.586786	FALSE	FALSE
E9PGC8;P78559	Microtubule-associated protein 1A;MAP1A heavy chain;MAP1 light chain LC2	MAP1A	118	1444700	E9PGC8	TRUE	3	-0.926451	1.60071	0.337129	0.870054	0.583212	FALSE	FALSE
P46821;D6RA32	Microtubule-associated protein 1B;MAP1B heavy chain;MAP1 light chain LC1	MAP1B	101	25781000	P46821	FALSE	0	-1.08902	0.254165	-0.417429	0.712962	0.208948	FALSE	FALSE
A0A669KB77;P11137	Microtubule-associated protein 2	MAP2	97	6907700	A0A669KB77	TRUE	1	0.0444507	3.2695	1.65697	0.329551	0.0445764	FALSE	FALSE
E7ENQ1;Q8N4C8;O95819;A0A0D9SEY1;E7EN19;G5E948;H7C360;G3XAA2;Q9UKE5;A0A0D9SG62;E7EX83;C9J840;A0A590UJE1	Misshapen-like kinase 1;Mitogen-activated protein kinase kinase kinase kinase 4;TRAF2 and NCK-interacting protein kinase	MAP4K4;MINK1;TNIK	51	3296400	E7ENQ1	TRUE	1	-1.12908	2.07202	0.471471	0.862628	0.545002	FALSE	FALSE
E9PFH7;A0A087WYG2;A0A669KB35;Q9UPT6	C-Jun-amino-terminal kinase-interacting protein 3	MAPK8IP3	59	194330	E9PFH7	TRUE	17	-6.4829	6.4829	0	0.917654	1	FALSE	FALSE
B1AMB1;B1AMB2;Q9BPZ7	Target of rapamycin complex 2 subunit MAPKAP1	MAPKAP1	2	11020000	B1AMB1	TRUE	7	-0.612246	0.747248	0.067501	0.90406	0.837626	FALSE	FALSE
Q15555;K7ERD8;K7EL66	Microtubule-associated protein RP/EB family member 2	MAPRE2	16	54944000	Q15555	TRUE	1	-1.716	0.537422	-0.58929	0.772701	0.287471	FALSE	FALSE
I3L170;A0A7I2PLE3;A0A0G2JQJ7;A0A0G2JPD5;A0A0G2JS76;A0A0G2JMX7;A0A7I2PJZ2;P10636	Microtubule-associated protein;Microtubule-associated protein tau	MAPT	14	13750000	I3L170	TRUE	1	-1.79192	0.0105081	-0.890706	0.369563	0.0524688	FALSE	FALSE
P29966	Myristoylated alanine-rich C-kinase substrate	MARCKS	14	11375000	P29966	TRUE	4	-1.05431	0.152664	-0.450825	0.614323	0.134488	FALSE	FALSE
P49006	MARCKS-related protein	MARCKSL1	6	65514000	P49006	TRUE	2	-1.39661	0.472939	-0.461833	0.787532	0.314223	FALSE	FALSE
Q9P0L2;J3KNR0;A0A7I2V3B9;A0A7I2V2N8;A0A7I2V639;B4DIB3;A0A7I2YQC1;A0A7I2V549;A0A7I2V4T2;A0A7I2V4K8;H0YJI9;A0A7I2V2U9;P27448;A0A087X0I6;A0A7I2V4G7;H0YNV4;A0A7I2YQF4;A0A7I2V409;H0YKP9;A0A7I2V2I9;A0A7I2V602;A0A7I2V3P5;A0A7I2V3C6;A0A7I2V4L1;A0A7I2V5G3;A0A7I2V5H7;A0A7I2YQF7;E9PC69;K7EK17;A0A0A0MRU9;A0A7I2YQR3;K7EKG8;F5H6N2;Q7KZI7;Q96L34;E7ETY4;F5H4F6;A0A7I2V3R3	Serine/threonine-protein kinase MARK1;MAP/microtubule affinity-regulating kinase 3;Serine/threonine-protein kinase MARK2;MAP/microtubule affinity-regulating kinase 4	MARK1;MARK3;MARK2;MARK4	45	851430	Q9P0L2	TRUE	8	-1.84143	3.65414	0.906355	0.852279	0.498452	FALSE	FALSE
P56192	Methionine--tRNA ligase, cytoplasmic	MARS	41	11434000	P56192	TRUE	1	-0.736906	1.49402	0.378557	0.849299	0.486289	FALSE	FALSE
P31153	S-adenosylmethionine synthase isoform type-2	MAT2A	18	11410000	P31153	TRUE	4	-1.00923	2.64382	0.81729	0.809059	0.360898	FALSE	FALSE
P43243;A8MXP9;A0A0R4J2E8;D6REM6;D6R991;B3KM87	Matrin-3	MATR3	37	27733000	P43243	FALSE	0	-0.379185	0.937014	0.278914	0.818951	0.386288	FALSE	FALSE
Q68D91	Metallo-beta-lactamase domain-containing protein 2	MBLAC2	20	1013600	Q68D91	TRUE	14	-10.7256	4.76129	-2.98215	0.833775	0.430333	FALSE	FALSE
H7C2M4;C9J4E9;A0A0G2JNX6;A9C4B8;Q96N66	Lysophospholipid acyltransferase 7	MBOAT7	3	7117100	H7C2M4	TRUE	14	-6.98376	6.98376	0	0.917654	1	FALSE	FALSE
D6R9R1;D6RDF7;Q9HCC0;A0A0G2JM88;D6RD67	Methylcrotonoyl-CoA carboxylase beta chain, mitochondrial	MCCC2	13	2405000	D6R9R1	TRUE	11	-8.75281	7.76956	-0.491629	0.909979	0.902221	FALSE	FALSE
S4R468;Q8NE86	Calcium uniporter protein, mitochondrial	MCU	7	7681500	S4R468	TRUE	7	-10.7866	5.24977	-2.76844	0.847411	0.478844	FALSE	FALSE
B9A041;A0A5K1VW95;P40925;B8ZZ51;C9JF79	Malate dehydrogenase, cytoplasmic;Malate dehydrogenase	MDH1	11	5025100	B9A041	TRUE	7	-0.488271	2.56874	1.04023	0.669781	0.170628	FALSE	FALSE
P40926;G3XAL0	Malate dehydrogenase, mitochondrial;Malate dehydrogenase	MDH2	21	7869700	P40926	TRUE	4	-1.31524	0.375192	-0.470022	0.754296	0.258987	FALSE	FALSE
P48163	NADP-dependent malic enzyme	ME1	28	8154500	P48163	TRUE	7	-1.24138	0.981363	-0.130011	0.901204	0.809274	FALSE	FALSE
P51608;A0A0D9SFX7;B5MCB4	Methyl-CpG-binding protein 2	MECP2	22	4513300	P51608	TRUE	5	-2.10874	0.80529	-0.651726	0.809125	0.36106	FALSE	FALSE
F5GY88;A0A0B4J1W0;O75448;B9TX62;B4DDR8;F5H5K2	Mediator of RNA polymerase II transcription subunit 24	MED24	52	220060	F5GY88	TRUE	15	-4.39882	4.39882	0	0.917654	1	FALSE	FALSE
P55081	Microfibrillar-associated protein 1	MFAP1	17	2095700	P55081	TRUE	8	-1.24214	0.270909	-0.485617	0.698713	0.195029	FALSE	FALSE
Q9NXC5	WD repeat-containing protein mio	MIOS	54	482620	Q9NXC5	TRUE	10	-7.5724	2.5546	-2.5089	0.786827	0.312864	FALSE	FALSE
E9PMM8;E9PIA0;A0A499FJS1;A0A499FJN1;A0A499FIS5;Q9BUB5	MAP kinase-interacting serine/threonine-protein kinase 1	MKNK1	6	46187000	E9PMM8	TRUE	6	-14.9989	6.40115	-4.29886	0.827601	0.411017	FALSE	FALSE
Q14165;F5H1S8	Malectin	MLEC	16	2934600	Q14165	TRUE	10	-1.19513	3.17867	0.991771	0.806419	0.354585	FALSE	FALSE
Q15773;F5H0Y3	Myeloid leukemia factor 2	MLF2	9	1574500	Q15773	TRUE	15	-13.1433	6.63199	-3.25568	0.852459	0.499202	FALSE	FALSE
Q9Y3A3;S4R3N1;B4DM50	MOB-like protein phocein	MOB4;HSPE1-MOB4	11	3673400	Q9Y3A3	TRUE	10	-15.2009	1.29488	-6.95303	0.52277	0.0937644	FALSE	FALSE
Q7Z3U7;A0A286YFF8	Protein MON2 homolog	MON2	82	384180	Q7Z3U7	TRUE	10	-2.56756	3.46095	0.446697	0.895787	0.759895	FALSE	FALSE
Q5JR04;Q9HCE1	Putative helicase MOV-10	MOV10	52	82276	Q5JR04	TRUE	16	-14.0172	1.70541	-6.15588	0.581398	0.117724	FALSE	FALSE
Q5R3B4;O95563	Mitochondrial pyruvate carrier 2	MPC2	8	7483800	Q5R3B4	TRUE	8	-1.00624	0.828921	-0.0886574	0.904481	0.841948	FALSE	FALSE
E9PQB6;Q9Y3B7	39S ribosomal protein L11, mitochondrial	MRPL11	4	10933000	E9PQB6	TRUE	11	-11.3874	4.44017	-3.4736	0.812702	0.369922	FALSE	FALSE
B4DLN1;P52815	39S ribosomal protein L12, mitochondrial	MRPL12	21	64205000	B4DLN1	FALSE	0	-0.683809	0.172812	-0.255499	0.72956	0.22711	FALSE	FALSE
Q9BYD1;E5RJI7;H0YAX3	39S ribosomal protein L13, mitochondrial	MRPL13	13	11041000	Q9BYD1	TRUE	5	-0.896974	0.162924	-0.367025	0.66029	0.163568	FALSE	FALSE
Q6P1L8	39S ribosomal protein L14, mitochondrial	MRPL14	8	6993500	Q6P1L8	TRUE	12	-2.52598	16.7627	7.11837	0.622194	0.138945	FALSE	FALSE
E5RHF4;E5RIZ4;Q9P015	39S ribosomal protein L15, mitochondrial	MRPL15	11	6313000	E5RHF4	TRUE	4	-0.517273	1.03714	0.259932	0.850851	0.492561	FALSE	FALSE
E9PI14;Q9NX20	39S ribosomal protein L16, mitochondrial	MRPL16	4	22475000	E9PI14	TRUE	4	-1.23193	0.185841	-0.523045	0.622408	0.139069	FALSE	FALSE
S4R3W9;P49406;S4R455	39S ribosomal protein L19, mitochondrial	MRPL19	10	11329000	S4R3W9	TRUE	5	-1.61342	0.0690586	-0.77218	0.444668	0.0698533	FALSE	FALSE
C9IY40;A0A669KAX9;Q5T653	39S ribosomal protein L2, mitochondrial	MRPL2	9	6548100	C9IY40	TRUE	11	-0.622729	0.286786	-0.167971	0.839355	0.449134	FALSE	FALSE
Q7Z2W9;F5H7V8;H3BUY0	39S ribosomal protein L21, mitochondrial	MRPL21	13	6886300	Q7Z2W9	TRUE	3	-0.996532	0.61565	-0.190441	0.877559	0.626764	FALSE	FALSE
J3KQY1;E7ESL0;Q9NWU5	39S ribosomal protein L22, mitochondrial	MRPL22	13	17158000	J3KQY1	TRUE	3	-0.878521	1.44674	0.28411	0.87563	0.615048	FALSE	FALSE
Q16540	39S ribosomal protein L23, mitochondrial	MRPL23	10	2112800	Q16540	TRUE	8	-1.23677	0.577368	-0.329698	0.841375	0.456288	FALSE	FALSE
Q96A35	39S ribosomal protein L24, mitochondrial	MRPL24	13	17568000	Q96A35	TRUE	1	-1.07481	0.0749399	-0.499933	0.495462	0.0845493	FALSE	FALSE
D6RAN8;H7C5U8;Q9P0M9	39S ribosomal protein L27, mitochondrial	MRPL27	6	5515800	D6RAN8	TRUE	15	-6.82041	6.82041	0	0.917654	1	FALSE	FALSE
Q8TCC3	39S ribosomal protein L30, mitochondrial	MRPL30	8	7675300	Q8TCC3	TRUE	5	-1.1796	0.95284	-0.113378	0.902941	0.826316	FALSE	FALSE
Q96DV4	39S ribosomal protein L38, mitochondrial	MRPL38	22	4280200	Q96DV4	TRUE	4	-1.43612	2.23367	0.398774	0.881881	0.654479	FALSE	FALSE
C9JG87;Q9NYK5	39S ribosomal protein L39, mitochondrial	MRPL39	20	15990000	C9JG87	FALSE	0	-0.56382	0.563286	-0.000267175	0.917598	0.999219	FALSE	FALSE
K7EJ73;K7ELQ0;K7ES61;X6RAY8;Q9BYD3	39S ribosomal protein L4, mitochondrial	MRPL4	4	7533200	K7EJ73	TRUE	12	-17.8061	3.10839	-7.34884	0.652056	0.15777	FALSE	FALSE
Q8IXM3	39S ribosomal protein L41, mitochondrial	MRPL41	6	26309000	Q8IXM3	TRUE	2	-1.00811	1.23266	0.112277	0.903917	0.836162	FALSE	FALSE
H0YBU8;H0Y6Y8;B1AL05;Q8N983	39S ribosomal protein L43, mitochondrial	MRPL43	10	20784000	H0YBU8	FALSE	0	-1.40619	0.112748	-0.646723	0.514087	0.0907198	FALSE	FALSE
Q9H9J2	39S ribosomal protein L44, mitochondrial	MRPL44	17	2482600	Q9H9J2	TRUE	10	-0.783579	2.14185	0.679136	0.801598	0.343512	FALSE	FALSE
A0A087WT90;Q9H2W6	39S ribosomal protein L46, mitochondrial	MRPL46	11	11607000	A0A087WT90	TRUE	4	-1.2363	0.422622	-0.406842	0.789281	0.317642	FALSE	FALSE
Q9HD33	39S ribosomal protein L47, mitochondrial	MRPL47	15	18891000	Q9HD33	TRUE	4	-2.2029	1.06133	-0.570785	0.845965	0.473269	FALSE	FALSE
F5H702;Q96GC5;F5H8D0	39S ribosomal protein L48, mitochondrial	MRPL48	7	21306000	F5H702	TRUE	5	-0.839919	0.524675	-0.157622	0.878779	0.634377	FALSE	FALSE
H0YDP7;Q13405;E9PNF1	39S ribosomal protein L49, mitochondrial	MRPL49	8	26415000	H0YDP7	FALSE	0	-1.24743	0.33037	-0.45853	0.739219	0.2388	FALSE	FALSE
P82664	28S ribosomal protein S10, mitochondrial	MRPS10	12	5443800	P82664	TRUE	4	-0.790265	1.94351	0.576625	0.819744	0.388452	FALSE	FALSE
O60783	28S ribosomal protein S14, mitochondrial	MRPS14	6	8426300	O60783	TRUE	6	-1.03653	2.03864	0.501055	0.8535	0.503584	FALSE	FALSE
A6ND22;Q9Y3D3	28S ribosomal protein S16, mitochondrial	MRPS16	7	17277000	A6ND22	TRUE	5	-0.877567	1.10385	0.113141	0.901663	0.813715	FALSE	FALSE
G5E9W7;P82650;H7C5F2;H7C5H3	28S ribosomal protein S22, mitochondrial	MRPS22	21	7654500	G5E9W7	TRUE	1	-1.42364	0.146785	-0.638426	0.552603	0.105149	FALSE	FALSE
J3QLR8;Q9Y3D9	28S ribosomal protein S23, mitochondrial	MRPS23	9	9194400	J3QLR8	TRUE	4	-0.788144	0.175418	-0.306363	0.702988	0.199058	FALSE	FALSE
E7EPW2;P82663	28S ribosomal protein S25, mitochondrial	MRPS25	7	20038000	E7EPW2	TRUE	2	-1.50208	0.0190823	-0.741497	0.383827	0.055448	FALSE	FALSE
E5RGC7;E5RK86;E5RFH3;H0YAT2;Q9Y2Q9	28S ribosomal protein S28, mitochondrial	MRPS28	5	19783000	E5RGC7	TRUE	2	-0.846173	0.146265	-0.349954	0.650018	0.156379	FALSE	FALSE
Q9NP92	28S ribosomal protein S30, mitochondrial	MRPS30	18	8763500	Q9NP92	TRUE	7	-1.75163	0.447992	-0.651817	0.732034	0.23002	FALSE	FALSE
P82673;H0YG82	28S ribosomal protein S35, mitochondrial	MRPS35	15	9999400	P82673	FALSE	0	-1.16024	0.457607	-0.351314	0.814646	0.374887	FALSE	FALSE
P82933	28S ribosomal protein S9, mitochondrial	MRPS9	25	9701900	P82933	FALSE	0	-1.2102	0.589323	-0.310437	0.847491	0.479155	FALSE	FALSE
Q9UKD2	mRNA turnover protein 4 homolog	MRTO4	15	4129300	Q9UKD2	TRUE	7	-0.747146	2.7567	1.00478	0.743941	0.244854	FALSE	FALSE
A0A0A6YYJ0;Q8IYR6	Tomoregulin-1	MSANTD3-TMEFF1;TMEFF1	14	1211600	A0A0A6YYJ0	TRUE	6	-2.06656	1.50576	-0.280396	0.894171	0.746171	FALSE	FALSE
B4DHE8;A0A6Q8PF05;Q96DH6;J3KTC1;B4DM51	RNA-binding protein Musashi homolog 2	MSI2	11	6996800	B4DHE8	TRUE	6	-1.2037	1.14022	-0.0317429	0.914323	0.955402	FALSE	FALSE
F8W9Y9;H0Y4T7;E7ESY4;Q13330	Metastasis-associated protein MTA1	MTA1	15	865210	F8W9Y9	TRUE	17	-14.4758	1.91403	-6.28089	0.596826	0.125226	FALSE	FALSE
E9PIE4;Q9Y6C9	Mitochondrial carrier homolog 2	MTCH2	11	2731500	E9PIE4	TRUE	10	-1.46431	1.50937	0.0225328	0.915822	0.975037	FALSE	FALSE
P42345	Serine/threonine-protein kinase mTOR	MTOR	131	1304500	P42345	TRUE	4	-2.94374	2.22013	-0.361806	0.897234	0.772563	FALSE	FALSE
C9JAZ1;O75431	Metaxin-2	MTX2	9	315850	C9JAZ1	TRUE	18	-6.70479	6.70479	0	0.917654	1	FALSE	FALSE
Q14764	Major vault protein	MVP	43	79139000	Q14764	FALSE	0	-1.37951	-0.147501	-0.763503	0.170409	0.0177852	FALSE	FALSE
O75592;A0A499FJI4;H7C3U4	E3 ubiquitin-protein ligase MYCBP2	MYCBP2	218	179820	O75592	TRUE	11	-11.283	2.23541	-4.52377	0.678478	0.177479	FALSE	FALSE
A0A087WUT0;A0A0A0MQW0;A0A0A0MR39;Q9P2K5;H0YN19	Myelin expression factor 2	MYEF2	23	8673000	A0A087WUT0	TRUE	1	-1.17499	0.123516	-0.525735	0.555834	0.106476	FALSE	FALSE
P35580	Myosin-10	MYH10	102	72225000	P35580	FALSE	0	-1.68803	0.491789	-0.598122	0.758506	0.265099	FALSE	FALSE
P35749	Myosin-11	MYH11	99	1119700	P35749	TRUE	10	-8.9668	7.91709	-0.524853	0.909604	0.897874	FALSE	FALSE
Q7Z406;A0A0C4DFM8	Myosin-14	MYH14	103	650190	Q7Z406	TRUE	6	-1.96993	3.79483	0.912451	0.856302	0.515711	FALSE	FALSE
P35579	Myosin-9	MYH9	104	7742800	P35579	TRUE	1	-1.71095	0.272047	-0.719454	0.632956	0.145362	FALSE	FALSE
J3QRS3;P19105;O14950;P24844	Myosin regulatory light chain 12A;Myosin regulatory light chain 12B;Myosin regulatory light polypeptide 9	MYL12A;MYL12B;MYL9	10	120690000	J3QRS3	FALSE	0	-1.40219	1.21916	-0.0915166	0.90851	0.885393	FALSE	FALSE
G8JLA2;F8VZU9;F8W180		MYL6	10	2712000	G8JLA2	TRUE	13	-10.7938	3.86252	-3.46562	0.797642	0.334839	FALSE	FALSE
F8W1R7;G3V1V0;P60660;J3KND3;B7Z6Z4;F8VPF3;G3V1Y7	Myosin light polypeptide 6	MYL6	10	258730000	F8W1R7	FALSE	0	-1.23415	0.496415	-0.368869	0.817943	0.38357	FALSE	FALSE
H7C482		MYL7	8	14268000	H7C482	TRUE	12	-10.0794	10.023	-0.0281976	0.917321	0.995378	FALSE	FALSE
A0A0D9SFK2;Q92614	Unconventional myosin-XVIIIa	MYO18A	101	2933000	A0A0D9SFK2	TRUE	1	-1.62088	3.26093	0.820026	0.850379	0.490637	FALSE	FALSE
E9PDF6;O43795	Unconventional myosin-Ib	MYO1B	61	2954200	E9PDF6	TRUE	5	-3.38129	-0.00556499	-1.69343	0.353777	0.0493212	FALSE	FALSE
F5H6E2;O00159	Unconventional myosin-Ic	MYO1C	55	5167100	F5H6E2	TRUE	5	-2.28348	1.81494	-0.234274	0.901643	0.81352	FALSE	FALSE
Q9Y4I1;G3V394;F8WE88	Unconventional myosin-Va	MYO5A	97	151580000	Q9Y4I1	FALSE	0	-1.2496	0.586152	-0.331725	0.842079	0.458823	FALSE	FALSE
E7EW20;A0A590UJ40;Q9UM54	Unconventional myosin-VI	MYO6	63	760480	E7EW20	TRUE	14	-15.1168	3.49702	-5.8099	0.711106	0.207053	FALSE	FALSE
A0A0A0MRM8;A0A1Y0BRN3;A0A0D9SGC1;A0A590UK22;A0A590UKB0;A0A590UJ75;A0A590UK86;A0A590UK71;A0A5F9ZI03;A0A590UJY4		MYO6	60	22641000	A0A0A0MRM8	TRUE	1	-3.01374	1.39754	-0.808098	0.840384	0.452755	FALSE	FALSE
F8VZJ2;A0A7I2V2K5;H0YHX9;A0A7I2V473;Q13765;E9PAV3;F8W0W4;F8VNW4	Nascent polypeptide-associated complex subunit alpha;Nascent polypeptide-associated complex subunit alpha, muscle-specific form	NACA	6	242820000	F8VZJ2	FALSE	0	1.4796	2.89632	2.18796	6.74745e-07	3.29648e-06	TRUE	TRUE
O15069	NAC-alpha domain-containing protein 1	NACAD	33	2336800	O15069	TRUE	2	1.30779	3.85927	2.58353	0.00308234	0.000440204	TRUE	TRUE
Q9BZK3	Putative nascent polypeptide-associated complex subunit alpha-like protein	NACAP1	6	3867400	Q9BZK3	TRUE	18	-5.89723	5.89723	0	0.917654	1	FALSE	FALSE
P17050	Alpha-N-acetylgalactosaminidase	NAGA	18	6167100	P17050	TRUE	3	-1.12859	0.218863	-0.454863	0.673979	0.173887	FALSE	FALSE
H0YH88;H0YHC3;F8W020;F8W118;F8VXI6;F8VUX1;F8VY35;F8VV59;F8W543;B7Z9C2;F8W0J6;F5H4R6;H0YIV4;P55209	Nucleosome assembly protein 1-like 1	NAP1L1	8	25645000	H0YH88	TRUE	4	-0.968217	1.23834	0.135063	0.900295	0.800606	FALSE	FALSE
M0R0Y2;P54920;M0R213	Alpha-soluble NSF attachment protein	NAPA	16	3698300	M0R0Y2	TRUE	9	-13.6499	0.523365	-6.56327	0.435891	0.0675841	FALSE	FALSE
A0A087WZQ7;Q9H115	Beta-soluble NSF attachment protein	NAPB	19	13703000	A0A087WZQ7	TRUE	3	-0.783898	0.320665	-0.231616	0.820735	0.391183	FALSE	FALSE
K7EJ19;K7EIU7;K7EPK2;K7EQ35;O43776	Asparagine--tRNA ligase, cytoplasmic	NARS	7	4679500	K7EJ19	TRUE	9	-7.18093	14.8312	3.82512	0.846674	0.475987	FALSE	FALSE
Q5T321;A0A0D9SF28;F5GXV7;Q8NFP9	Neurobeachin	NBEA	146	449170	Q5T321	TRUE	9	-2.50059	3.53305	0.516231	0.891484	0.72428	FALSE	FALSE
A0A087WTF6;A0A087WX77;A0A087WWD4;A0A087WV75;P13591;A0A087WTE4;A0A087WWJ5	Neural cell adhesion molecule 1	NCAM1	38	92965000	A0A087WTF6	FALSE	0	-1.05637	-0.0679723	-0.562172	0.234901	0.027875	FALSE	FALSE
H7BYX6		NCAM1	30	1896800	H7BYX6	TRUE	11	-8.0847	13.2724	2.59385	0.875982	0.617156	FALSE	FALSE
H9KV31;O15394	Neural cell adhesion molecule 2	NCAM2	46	1341200	H9KV31	TRUE	11	-3.60105	9.42513	2.91204	0.80921	0.361266	FALSE	FALSE
O14594	Neurocan core protein	NCAN	42	947580	O14594	TRUE	12	-11.093	10.7435	-0.174748	0.915717	0.973636	FALSE	FALSE
Q09161	Nuclear cap-binding protein subunit 1	NCBP1	34	604570	Q09161	TRUE	10	-1.72197	2.80817	0.543099	0.876728	0.621672	FALSE	FALSE
Q9UBB6;C9J5H8	Neurochondrin	NCDN	34	12254000	Q9UBB6	TRUE	3	-0.638009	0.706196	0.0340933	0.911196	0.916593	FALSE	FALSE
Q9Y2A7	Nck-associated protein 1	NCKAP1	61	3550800	Q9Y2A7	TRUE	2	-1.00819	2.7892	0.890509	0.799448	0.338753	FALSE	FALSE
A0A7I2V428;C9JLB1;A0A7I2V3F3;P19338;A0A7I2V5M5;H7BY16;A0A7I2V699;A0A7I2V2U7;A0A7I2V349;A0A7I2V506	Nucleolin	NCL	35	196250000	A0A7I2V428	FALSE	0	0.694336	2.9361	1.81522	0.029352	0.00306327	TRUE	TRUE
B7Z9X4;Q9ULP0;H3BPQ3;H3BQJ4	Protein NDRG4	NDRG4	11	1891000	B7Z9X4	TRUE	14	-5.03922	11.6682	3.31449	0.829484	0.416753	FALSE	FALSE
Q8N1B9;A0A7I2V2I6;E7ESZ7;A0A7I2V4N8;A0A7I2V2N6;H7C2X4;A0A087WXC5;H7C1Y7;A0A7I2V5B2;A0A7I2V5U7;A0A7I2V594;A0A7I2V419;A0A7I2V2X3;A0A7I2V458;A0A7I2V2W9;A0A7I2YQU0;A0A7I2V438;A0A7I2V3H5;A0A7I2V5L0;C9J6X0;A0A7I2V2F6;A0A7I2V3D4;A0A7I2V327;O95299	NADH dehydrogenase [ubiquinone] 1 alpha subcomplex subunit 10, mitochondrial	NDUFA10	12	6069500	Q8N1B9	TRUE	13	-7.55577	7.55577	0	0.917654	1	FALSE	FALSE
K7EQ77;K7EK78;K7EP35;K7EMT4;Q86Y39	NADH dehydrogenase [ubiquinone] 1 alpha subcomplex subunit 11	NDUFA11	6	4741300	K7EQ77	TRUE	14	-6.78339	6.78339	0	0.917654	1	FALSE	FALSE
Q9UI09	NADH dehydrogenase [ubiquinone] 1 alpha subcomplex subunit 12	NDUFA12	9	34605000	Q9UI09	TRUE	4	-0.836709	0.118909	-0.3589	0.610668	0.132482	FALSE	FALSE
Q9P0J0;B4DEZ3;K7EJE1;E7ENQ6	NADH dehydrogenase [ubiquinone] 1 alpha subcomplex subunit 13	NDUFA13	8	74049000	Q9P0J0	TRUE	3	-1.66822	0.352708	-0.657757	0.692166	0.189086	FALSE	FALSE
O00483	Cytochrome c oxidase subunit NDUFA4	NDUFA4	6	28892000	O00483	TRUE	7	-0.938061	0.100193	-0.418934	0.558519	0.107595	FALSE	FALSE
R4GN43;A0A2Y9D025;P56556	NADH dehydrogenase [ubiquinone] 1 alpha subcomplex subunit 6	NDUFA6	5	92764000	R4GN43	TRUE	4	-2.01773	0.792509	-0.612609	0.813942	0.373076	FALSE	FALSE
O95182	NADH dehydrogenase [ubiquinone] 1 alpha subcomplex subunit 7	NDUFA7	7	24580000	O95182	TRUE	9	-0.421635	2.00427	0.791319	0.691107	0.18815	FALSE	FALSE
P51970	NADH dehydrogenase [ubiquinone] 1 alpha subcomplex subunit 8	NDUFA8	9	101010000	P51970	TRUE	3	-0.857143	0.80868	-0.0242314	0.914066	0.952101	FALSE	FALSE
A0A3B3ISG8;Q16795;F5GY40	NADH dehydrogenase [ubiquinone] 1 alpha subcomplex subunit 9, mitochondrial	NDUFA9	38	1827700	A0A3B3ISG8	TRUE	16	-7.58909	7.58909	0	0.917654	1	FALSE	FALSE
O14561;H3BNK3	Acyl carrier protein, mitochondrial;Acyl carrier protein	NDUFAB1	7	122150000	O14561	TRUE	4	-1.64746	-0.193657	-0.920558	0.154628	0.0157597	FALSE	FALSE
Q9P032	NADH dehydrogenase [ubiquinone] 1 alpha subcomplex assembly factor 4	NDUFAF4	13	1335300	Q9P032	TRUE	14	-7.53914	7.53914	0	0.917654	1	FALSE	FALSE
H3BV16;H3BPJ9;O96000	NADH dehydrogenase [ubiquinone] 1 beta subcomplex subunit 10	NDUFB10	10	10192000	H3BV16	TRUE	8	-1.10662	1.75762	0.325499	0.879637	0.639829	FALSE	FALSE
C9JKQ2;O43676	NADH dehydrogenase [ubiquinone] 1 beta subcomplex subunit 3	NDUFB3	4	73297000	C9JKQ2	TRUE	5	-0.975352	0.412605	-0.281374	0.826192	0.406812	FALSE	FALSE
A0A087WZX2;O95139	NADH dehydrogenase [ubiquinone] 1 beta subcomplex subunit 6	NDUFB6	6	36544000	A0A087WZX2	TRUE	7	-1.34888	1.59269	0.121906	0.906585	0.864163	FALSE	FALSE
O95169	NADH dehydrogenase [ubiquinone] 1 beta subcomplex subunit 8, mitochondrial	NDUFB8	8	7434200	O95169	TRUE	13	-15.0138	1.60551	-6.70412	0.558721	0.10768	FALSE	FALSE
P28331;B4DJ81	NADH-ubiquinone oxidoreductase 75 kDa subunit, mitochondrial	NDUFS1	41	115610000	P28331	FALSE	0	-1.01267	0.986566	-0.0130498	0.916081	0.978495	FALSE	FALSE
A0A7I2YQD8;A0A7I2V4G5;O75306;A0A7I2V4X8;A0A7I2V596;A0A7I2YQG7	NADH dehydrogenase [ubiquinone] iron-sulfur protein 2, mitochondrial	NDUFS2	24	53183000	A0A7I2YQD8	TRUE	2	-1.49187	-0.371858	-0.931865	0.0241539	0.0024787	TRUE	TRUE
O75489	NADH dehydrogenase [ubiquinone] iron-sulfur protein 3, mitochondrial	NDUFS3	17	42780000	O75489	TRUE	4	-2.49414	0.208479	-1.14283	0.520016	0.0927865	FALSE	FALSE
O43181;H0Y9M8	NADH dehydrogenase [ubiquinone] iron-sulfur protein 4, mitochondrial	NDUFS4	9	7439600	O43181	TRUE	9	0.00891079	3.05277	1.53084	0.351091	0.0488004	FALSE	FALSE
F5H5N1;F5GXJ1;O75251;A0A087WXF6;A0A087WTI3	NADH dehydrogenase [ubiquinone] iron-sulfur protein 7, mitochondrial	NDUFS7	10	33957000	F5H5N1	TRUE	9	-1.20901	7.97951	3.38525	0.623279	0.139575	FALSE	FALSE
E9PKH6;E9PPW7;O00217	NADH dehydrogenase [ubiquinone] iron-sulfur protein 8, mitochondrial	NDUFS8	9	79947000	E9PKH6	TRUE	5	-1.51768	0.700332	-0.408676	0.839652	0.450174	FALSE	FALSE
G3V0I5;P49821;B4DE93	NADH dehydrogenase [ubiquinone] flavoprotein 1, mitochondrial	NDUFV1	22	82830000	G3V0I5	FALSE	0	-1.32499	-0.218843	-0.771918	0.0916804	0.00874167	FALSE	FALSE
E7EPT4;P19404	NADH dehydrogenase [ubiquinone] flavoprotein 2, mitochondrial	NDUFV2	14	53106000	E7EPT4	TRUE	1	-2.27932	0.19416	-1.04258	0.522769	0.093764	FALSE	FALSE
P46934;H0Y8X6	E3 ubiquitin-protein ligase NEDD4	NEDD4	60	364240	P46934	TRUE	12	1.19858	15.2946	8.24661	0.213097	0.0241845	FALSE	FALSE
F8VSA6;E9PS38;S4R3E9;E9PL57;Q15843	NEDD8	NEDD8;NEDD8-MDP1	2	8314600	F8VSA6	TRUE	20	-6.69438	6.69438	0	0.917654	1	FALSE	FALSE
P12036	Neurofilament heavy polypeptide	NEFH	31	144140	P12036	TRUE	21	-5.6678	5.6678	0	0.917654	1	FALSE	FALSE
P07196	Neurofilament light polypeptide	NEFL	37	50087000	P07196	FALSE	0	-1.18933	0.306427	-0.441451	0.733554	0.231836	FALSE	FALSE
E7EMV2;E7ESP9;P07197	Neurofilament medium polypeptide	NEFM	39	80679000	E7EMV2	FALSE	0	-1.07105	0.459382	-0.305834	0.828393	0.413414	FALSE	FALSE
Q7Z3B1	Neuronal growth regulator 1	NEGR1	16	4388800	Q7Z3B1	TRUE	6	-0.728697	0.924571	0.0979371	0.900955	0.806889	FALSE	FALSE
G3V5V3;O60524;G3V4D9	Nuclear export mediator factor NEMF	NEMF	48	4427000	G3V5V3	TRUE	10	1.65892	14.6747	8.16683	0.161304	0.0165958	FALSE	FALSE
Q59FP8;Q92859	Neogenin	NEO1	48	263410	Q59FP8	TRUE	13	-8.43239	3.29365	-2.56937	0.812997	0.370667	FALSE	FALSE
P48681	Nestin	NES	89	716480	P48681	TRUE	8	-0.668044	3.09201	1.21198	0.696729	0.1932	FALSE	FALSE
P21359;H0Y465;J3KSB5	Neurofibromin;Neurofibromin truncated	NF1	140	2576000	P21359	TRUE	4	-1.80087	3.99619	1.09766	0.836082	0.437941	FALSE	FALSE
H7BY57;X6RKN2;O94856;H7C0L6	Neurofascin	NFASC	45	627440	H7BY57	TRUE	14	-8.02649	3.35596	-2.33526	0.824306	0.401295	FALSE	FALSE
H0Y4W4;Q7LC14;O00221	NF-kappa-B inhibitor epsilon	NFKBIE	3	169330000	H0Y4W4	TRUE	6	-1.41871	-0.014046	-0.716377	0.336762	0.0460093	FALSE	FALSE
B1AHD1;A0A3B3IUA2;P55769	NHP2-like protein 1;NHP2-like protein 1, N-terminally processed	NHP2L1	8	10230000	B1AHD1	TRUE	4	-1.11244	0.755103	-0.17867	0.88744	0.69338	FALSE	FALSE
F8WCR5;H7C2U6;Q9BPW8	Protein NipSnap homolog 1	NIPSNAP1	8	6883100	F8WCR5	TRUE	6	-1.33802	2.04512	0.353551	0.883707	0.666831	FALSE	FALSE
Q8NFZ4	Neuroligin-2	NLGN2	29	612620	Q8NFZ4	TRUE	14	-7.02326	7.02326	0	0.917654	1	FALSE	FALSE
Q9NZ94;E7EVK0	Neuroligin-3	NLGN3	25	1767900	Q9NZ94	TRUE	11	-4.50587	4.50587	0	0.917654	1	FALSE	FALSE
Q96D46;C9JA08	60S ribosomal export protein NMD3	NMD3	26	2382100	Q96D46	TRUE	13	-4.569	4.569	0	0.917654	1	FALSE	FALSE
P15531;E7ERL0;J3KPD9	Nucleoside diphosphate kinase A	NME1;NME2	9	111880000	P15531	FALSE	0	-0.512653	0.60572	0.0465332	0.906536	0.863626	FALSE	FALSE
Q32Q12;P22392;O60361	Nucleoside diphosphate kinase;Nucleoside diphosphate kinase B;Putative nucleoside diphosphate kinase	NME1-NME2;NME2;NME2P1	19	3300500	Q32Q12	TRUE	9	-1.54967	1.18881	-0.180428	0.898698	0.785759	FALSE	FALSE
A0A7I2V539;P30419;K7EN82;B7Z8J4;A0A7I2V4Y5;A0A7I2V3U5;A0A7I2V3X4;Q5VUC6;O60551	Glycylpeptide N-tetradecanoyltransferase 1;Glycylpeptide N-tetradecanoyltransferase;Glycylpeptide N-tetradecanoyltransferase 2	NMT1;NMT2	21	334850	A0A7I2V539	TRUE	20	-1.43383	13.1656	5.86587	0.561835	0.108995	FALSE	FALSE
A0A590UJM2;A0A590UK29;Q13423;A0A590UJI3;E9PCX7;A0A590UK15	NAD(P) transhydrogenase, mitochondrial	NNT	36	6396300	A0A590UJM2	TRUE	1	-0.647551	2.12987	0.741161	0.76693	0.278029	FALSE	FALSE
H3BUR4;Q9ULX3	RNA-binding protein NOB1	NOB1	5	2443300	H3BUR4	TRUE	13	-4.53255	4.53255	0	0.917654	1	FALSE	FALSE
A0A0G2JP90;A0A087WW46;A0A7I2V3P4;A0A7I2V4T6;A0A7I2V2Z5;A0A7I2V6B0;J3KN36;A0A0G2JN29;A0A087X117;Q15155;P69849;Q5JPE7	Nodal modulator 1;Nodal modulator 3;Nodal modulator 2	NOMO1;NOMO3;NOMO2	59	130660	A0A0G2JP90	TRUE	16	-3.94077	9.63455	2.84689	0.820719	0.391138	FALSE	FALSE
A0A7I2V4N2;A0A7I2V464;A0A7I2V4J2;A0A7I2V5Y7;A0A7I2V535;Q15233;C9IZL7;H7C367;C9JYS8;A0A7I2V4K9	Non-POU domain-containing octamer-binding protein	NONO	17	4838600	A0A7I2V4N2	TRUE	8	-1.98019	0.404587	-0.787802	0.684957	0.182842	FALSE	FALSE
P46087	Probable 28S rRNA (cytosine(4447)-C(5))-methyltransferase	NOP2	32	759610	P46087	TRUE	10	-1.85738	2.87453	0.508573	0.882407	0.657991	FALSE	FALSE
A0A494C128;O00567;H0YDU4;H0Y653	Nucleolar protein 56	NOP56	27	4587800	A0A494C128	TRUE	3	-1.55276	0.406393	-0.573182	0.736788	0.235773	FALSE	FALSE
Q9Y2X3	Nucleolar protein 58	NOP58	24	5662100	Q9Y2X3	TRUE	3	-1.31983	1.67921	0.179692	0.900729	0.804727	FALSE	FALSE
C9J5P6;P29475	Nitric oxide synthase;Nitric oxide synthase, brain	NOS1	73	126400	C9J5P6	TRUE	20	-4.52573	4.52573	0	0.917654	1	FALSE	FALSE
P51513	RNA-binding protein Nova-1	NOVA1	22	111040	P51513	TRUE	20	-5.74323	5.59204	-0.0755939	0.916046	0.978029	FALSE	FALSE
A0A6Q8PFC2;Q9UNW9	RNA-binding protein Nova-2	NOVA2	20	2826500	A0A6Q8PFC2	TRUE	4	-0.99482	1.14179	0.0734842	0.90866	0.887085	FALSE	FALSE
E9PJY4;E9PPD4;E9PP11;A0A7I2V604;E9PPZ2;A0A7I2V389;E9PLK3;A0A7I2V3W8;A6NEC2;P55786	Puromycin-sensitive aminopeptidase-like protein;Puromycin-sensitive aminopeptidase	NPEPPS;NPEPPSL1	7	3361300	E9PJY4	TRUE	9	-0.489229	2.0078	0.759285	0.721975	0.218527	FALSE	FALSE
A0A7I2V5S2;A0A7I2YQC0;P06748;A0A7I2V4G8;A0A7I2V433;A0A7I2V2X9;A0A7I2V3U2;A0A7I2V3G5;A0A7I2V579	Nucleophosmin	NPM1	14	347760000	A0A7I2V5S2	FALSE	0	0.597199	1.57486	1.08603	0.00113737	0.000172365	TRUE	TRUE
Q9Y639;Q9UFM8	Neuroplastin	NPTN;DKFZp566H1924	20	6905800	Q9Y639	TRUE	3	-1.90373	0.819507	-0.542109	0.828971	0.415177	FALSE	FALSE
C9JYY6;F8W775;Q92823;A0A087X2B3	Neuronal cell adhesion molecule	NRCAM	57	1528900	C9JYY6	TRUE	7	-3.21407	0.793613	-1.21023	0.724739	0.221597	FALSE	FALSE
A0A0R4J2G7;A0A1D5RMU6;E7ERL8;Q9ULB1;A0A0U1RRK7	Neurexin-1	NRXN1	64	1929400	A0A0R4J2G7	TRUE	6	-3.17495	2.76361	-0.205666	0.908591	0.886304	FALSE	FALSE
G5E9G7;Q9P2S2;H7C2R8;P58401	Neurexin-2;Neurexin-2-beta	NRXN2	77	472850	G5E9G7	TRUE	14	-10.4976	4.88322	-2.80717	0.840848	0.454403	FALSE	FALSE
O95478;A0A0A0MQZ6	Ribosome biogenesis protein NSA2 homolog	NSA2	11	2495000	O95478	TRUE	8	-1.94966	1.98447	0.0174042	0.916594	0.985424	FALSE	FALSE
I3L0N3;P46459	Vesicle-fusing ATPase	NSF	47	80792000	I3L0N3	TRUE	1	-0.901141	0.0310955	-0.435023	0.428271	0.0656705	FALSE	FALSE
P42857	Neuron-specific protein family member 1	NSG1	10	12793000	P42857	TRUE	4	-0.930437	0.137188	-0.396625	0.617882	0.13648	FALSE	FALSE
Q9P121;F8VTR5	Neurotrimin	NTM	18	13583000	Q9P121	TRUE	3	-0.96856	0.534371	-0.217094	0.864195	0.5527	FALSE	FALSE
Q16620	BDNF/NT-3 growth factors receptor	NTRK2	34	1264400	Q16620	TRUE	4	-1.7544	2.58092	0.41326	0.887583	0.694431	FALSE	FALSE
O43809;H3BND3	Cleavage and polyadenylation specificity factor subunit 5	NUDT21	14	3475000	O43809	TRUE	10	-1.82553	0.590274	-0.617629	0.77883	0.298068	FALSE	FALSE
H0YFY6;A0A087WY61;Q14980;K4DIE0	Nuclear mitotic apparatus protein 1	NUMA1	57	481500	H0YFY6	TRUE	9	-6.67504	11.6342	2.4796	0.869008	0.577551	FALSE	FALSE
Q8TEM1	Nuclear pore membrane glycoprotein 210	NUP210	77	596970	Q8TEM1	TRUE	5	-3.93287	2.22813	-0.852367	0.867477	0.569443	FALSE	FALSE
Q56VL3	OCIA domain-containing protein 2	OCIAD2	11	1369000	Q56VL3	TRUE	13	-4.29559	4.29559	0	0.917654	1	FALSE	FALSE
E9PCR7;Q02218;A0A0D9SFS3;E9PFG7	2-oxoglutarate dehydrogenase, mitochondrial	OGDH	46	43323000	E9PCR7	TRUE	2	-2.0997	1.03205	-0.533827	0.848809	0.484338	FALSE	FALSE
E9PDF2		OGDH	46	115010	E9PDF2	TRUE	21	-5.97638	5.97638	0	0.917654	1	FALSE	FALSE
Q9ULD0	2-oxoglutarate dehydrogenase-like, mitochondrial	OGDHL	50	4816100	Q9ULD0	TRUE	8	-11.2868	-0.996176	-6.1415	0.198043	0.021803	FALSE	FALSE
Q9NTK5;J3KQ32;C9JTK6	Obg-like ATPase 1	OLA1	26	1878600	Q9NTK5	FALSE	0	-0.703272	1.03231	0.164521	0.887801	0.696042	FALSE	FALSE
A0A2R8Y3X5;E5KLJ9;O60313;A0A2R8YE78;A0A2R8YDM2;C9JMB8;A0A2R8YFD1;A0A2R8YGE5;A0A2R8YD53;A0A2R8Y4Q3	Dynamin-like 120 kDa protein, mitochondrial;Dynamin-like 120 kDa protein, form S1	OPA1	50	11908000	A0A2R8Y3X5	TRUE	4	-1.30838	2.06994	0.380777	0.880061	0.642556	FALSE	FALSE
Q14982	Opioid-binding protein/cell adhesion molecule	OPCML	18	16819000	Q14982	TRUE	2	-1.25159	2.27246	0.510434	0.863978	0.551622	FALSE	FALSE
A0A087WUD3;Q9NRP0	Oligosaccharyltransferase complex subunit OSTC	OSTC	2	51903000	A0A087WUD3	TRUE	5	-1.06615	-0.0315977	-0.548872	0.297915	0.0387057	FALSE	FALSE
F5GYN4;J3KR44;F5GYJ8;Q96FW1;F5H6Q1	Ubiquitin thioesterase OTUB1	OTUB1	13	1981900	F5GYN4	TRUE	10	-5.31973	12.5403	3.61026	0.826638	0.408138	FALSE	FALSE
P07237;H7BZ94;I3L398;H0Y3Z3	Protein disulfide-isomerase	P4HB	35	3148800	P07237	TRUE	5	-1.23197	3.09807	0.93305	0.816029	0.378489	FALSE	FALSE
Q9UQ80;F8VR77	Proliferation-associated protein 2G4	PA2G4	22	546240000	Q9UQ80	FALSE	0	-0.232811	1.19473	0.480961	0.674993	0.174688	FALSE	FALSE
P11940;H0YAR2;A0A7I2YQ88;E7EQV3;A0A7I2V649;A0A7I2V4N4;A0A7I2YQE4;E7ERJ7;A0A087WTT1;A0A7I2YQ90;Q9H361	Polyadenylate-binding protein 1;Polyadenylate-binding protein;Polyadenylate-binding protein 3	PABPC1;PABPC3	36	550720000	P11940	FALSE	0	-0.480499	0.644829	0.082165	0.896179	0.763291	FALSE	FALSE
A0A7I2V598;H0Y5F5	Polyadenylate-binding protein	PABPC4	31	1265400	A0A7I2V598	TRUE	10	0.0312712	2.664	1.34763	0.33318	0.0452928	FALSE	FALSE
A0A7I2V4L7;B1ANR0;Q13310;A0A7I2V5W9	Polyadenylate-binding protein;Polyadenylate-binding protein 4	PABPC4	33	66640000	A0A7I2V4L7	FALSE	0	-1.03886	1.10907	0.0351059	0.913601	0.94619	FALSE	FALSE
B4DEH8;G3V4T2;A0A7I2V383;Q86U42	Polyadenylate-binding protein 2	PABPN1	10	5728700	B4DEH8	TRUE	6	-0.452423	1.56463	0.556105	0.757006	0.262896	FALSE	FALSE
Q6VY07;H0YF56;E9PPK2;B4DF77	Phosphofurin acidic cluster sorting protein 1	PACS1	37	1548200	Q6VY07	TRUE	6	0.228031	3.80272	2.01538	0.242308	0.0291062	FALSE	FALSE
F6U236;Q9BY11	Protein kinase C and casein kinase substrate in neurons protein 1	PACSIN1	23	859580	F6U236	TRUE	12	-0.202535	13.1933	6.49537	0.389312	0.0566301	FALSE	FALSE
A0A6Q8PFT2;A0A6Q8PFU3;P43034;A0A6Q8PH33;A0A6Q8PG63	Platelet-activating factor acetylhydrolase IB subunit alpha	PAFAH1B1	18	4720100	A0A6Q8PFT2	TRUE	2	-1.49273	0.617984	-0.437374	0.822698	0.396689	FALSE	FALSE
P22234;E9PBS1;D6RF62	Multifunctional protein ADE2;Phosphoribosylaminoimidazole-succinocarboxamide synthase;Phosphoribosylaminoimidazole carboxylase	PAICS	19	7833800	P22234	TRUE	6	-0.899689	1.50904	0.304675	0.873534	0.602737	FALSE	FALSE
A0A087X294;O75914;H0YCG5;E9PM17;B3KNX7;Q13153	Non-specific serine/threonine protein kinase;Serine/threonine-protein kinase PAK 3;Serine/threonine-protein kinase PAK 1	PAK3;PAK1	26	747520	A0A087X294	TRUE	9	-2.3501	0.768328	-0.790885	0.780928	0.30184	FALSE	FALSE
Q96RD7	Pannexin-1	PANX1	17	1082400	Q96RD7	TRUE	11	-3.6954	9.59144	2.94802	0.810653	0.364802	FALSE	FALSE
P09874;A0A7I2V3E1	Poly [ADP-ribose] polymerase 1	PARP1	51	5370500	P09874	TRUE	4	-0.534172	3.46941	1.46762	0.626483	0.141456	FALSE	FALSE
Q9UKK3	Poly [ADP-ribose] polymerase 4	PARP4	82	98457	Q9UKK3	TRUE	19	-5.6661	5.6661	0	0.917654	1	FALSE	FALSE
P11498;A0A494C101;E9PRE7;A0A494C0T2;A0A494C016	Pyruvate carboxylase, mitochondrial	PC	59	3502600	P11498	TRUE	3	-2.67924	1.48958	-0.594828	0.865155	0.557511	FALSE	FALSE
Q15365	Poly(rC)-binding protein 1	PCBP1	17	5842900	Q15365	TRUE	2	-0.105686	2.62458	1.25945	0.439691	0.068558	FALSE	FALSE
Q15366;F8VZX2;H3BRU6;F8W0G4;F8VXH9;F8W1G6;P57721;E9PFP8;J3QT27	Poly(rC)-binding protein 2;Poly(rC)-binding protein 3	PCBP2;PCBP3	17	36676000	Q15366	FALSE	0	-1.30349	0.11795	-0.592768	0.531806	0.0970556	FALSE	FALSE
P05165;A0A1B0GWA1;A0A1B0GUX9;A0A1B0GWI4;A0A1B0GU58;A0A1B0GTR1	Propionyl-CoA carboxylase alpha chain, mitochondrial	PCCA	46	1319800	P05165	TRUE	12	-0.651994	0.651994	0	0.917654	1	FALSE	FALSE
E9PEC3;E7EUY3;E7ETT1;E9PDR0;C9JQS9;E7EX59;P05166;E7ETT4	Propionyl-CoA carboxylase beta chain, mitochondrial	PCCB	24	1708400	E9PEC3	TRUE	10	-10.8463	5.28491	-2.78069	0.847576	0.479485	FALSE	FALSE
Q08174;D6RAX3	Protocadherin-1	PCDH1	40	2428800	Q08174	TRUE	7	-3.15597	0.624279	-1.26585	0.678144	0.177209	FALSE	FALSE
Q9UN70;A0A087X1P2	Protocadherin gamma-C3	PCDHGC3	42	711130	Q9UN70	TRUE	9	-0.645788	2.99666	1.17544	0.69619	0.192706	FALSE	FALSE
A0A5H1ZRS1;Q15154;A0A4W8VX11;H0YBA1	Pericentriolar material 1 protein	PCM1	86	3133700	A0A5H1ZRS1	TRUE	3	-2.25374	1.19461	-0.529563	0.859062	0.52815	FALSE	FALSE
C9JGT6;C9JM55;C9K055;F8W8W4;Q9UHG3	Prenylcysteine oxidase 1	PCYOX1	6	4048900	C9JGT6	TRUE	14	-10.9219	3.89393	-3.51398	0.796974	0.333411	FALSE	FALSE
E7EVZ5;Q8NBM8	Prenylcysteine oxidase-like	PCYOX1L	11	1904300	E7EVZ5	TRUE	8	-1.17984	3.75258	1.28637	0.773455	0.288742	FALSE	FALSE
Q13442	28 kDa heat- and acid-stable phosphoprotein	PDAP1	7	2309400	Q13442	TRUE	16	-11.7397	5.21892	-3.26039	0.833996	0.431049	FALSE	FALSE
Q53EL6	Programmed cell death protein 4	PDCD4	23	5735600	Q53EL6	TRUE	8	1.03224	12.3039	6.66809	0.204709	0.0228316	FALSE	FALSE
H0Y9X3;A0A024QZ42;A0A087WZ38;O75340	Programmed cell death protein 6	PDCD6	4	5776600	H0Y9X3	TRUE	9	-0.466717	0.73321	0.133247	0.880816	0.647451	FALSE	FALSE
Q8WUM4	Programmed cell death 6-interacting protein	PDCD6IP	48	4893400	Q8WUM4	TRUE	3	-1.59444	0.0481764	-0.773132	0.419667	0.0635704	FALSE	FALSE
E9PEF1;O00408;H0YFL1	cGMP-dependent 3,5-cyclic phosphodiesterase	PDE2A	44	2702700	E9PEF1	TRUE	5	-1.38392	2.11506	0.365569	0.883718	0.666905	FALSE	FALSE
P08559	Pyruvate dehydrogenase E1 component subunit alpha, somatic form, mitochondrial	PDHA1	22	142100000	P08559	TRUE	1	-2.05787	-0.151198	-1.10453	0.220454	0.0254297	FALSE	FALSE
P11177;C9J634	Pyruvate dehydrogenase E1 component subunit beta, mitochondrial	PDHB	21	172730000	P11177	TRUE	1	-2.2102	0.128522	-1.04084	0.474105	0.0780204	FALSE	FALSE
O00330;E9PLU0;E9PRI6;H0YD97	Pyruvate dehydrogenase protein X component, mitochondrial	PDHX	25	4470200	O00330	TRUE	9	-2.58622	0.782775	-0.901724	0.76605	0.276633	FALSE	FALSE
P30101	Protein disulfide-isomerase A3	PDIA3	29	7834900	P30101	TRUE	1	-0.664896	1.999	0.66705	0.784178	0.307835	FALSE	FALSE
Q15084	Protein disulfide-isomerase A6	PDIA6	17	738950	Q15084	TRUE	17	-2.37686	14.1569	5.89002	0.644031	0.152388	FALSE	FALSE
O15018	PDZ domain-containing protein 2;Processed PDZ domain-containing protein 2	PDZD2	143	94969	O15018	TRUE	18	-2.20168	12.148	4.97316	0.659832	0.163239	FALSE	FALSE
Q15121;B1AKZ5	Astrocytic phosphoprotein PEA-15	PEA15	7	6037500	Q15121	TRUE	8	-0.427574	0.856197	0.214311	0.851028	0.493285	FALSE	FALSE
B3KXD6;B5MCF9;O00541;H7C267	Pescadillo homolog	PES1	23	648770	B3KXD6	TRUE	15	-8.8289	9.08404	0.127568	0.915935	0.976538	FALSE	FALSE
O96011	Peroxisomal membrane protein 11B	PEX11B	14	1315100	O96011	TRUE	15	-11.3209	4.98407	-3.16842	0.832492	0.426194	FALSE	FALSE
F8VZI0;A0A2R8Y891;P08237	ATP-dependent 6-phosphofructokinase, muscle type	PFKM	29	12717000	F8VZI0	TRUE	4	-0.665326	1.73762	0.536148	0.809583	0.362174	FALSE	FALSE
Q01813;Q5VSR5;A0A7I2V3Z0;P17858	ATP-dependent 6-phosphofructokinase, platelet type;ATP-dependent 6-phosphofructokinase, liver type	PFKP;PFKL	32	670410	Q01813	TRUE	15	-7.1564	7.1564	0	0.917654	1	FALSE	FALSE
CON__P02584;K7EJ44;P07737	Profilin-1	PFN1	9	7709500	CON__P02584	TRUE	3	-0.971849	0.90699	-0.0324292	0.913363	0.943179	FALSE	FALSE
P15259;P18669	Phosphoglycerate mutase 2;Phosphoglycerate mutase 1	PGAM2;PGAM1	14	418290	P15259	TRUE	18	-6.75182	6.75182	0	0.917654	1	FALSE	FALSE
F5GXG4;Q96HS1	Serine/threonine-protein phosphatase PGAM5, mitochondrial	PGAM5	9	19841000	F5GXG4	TRUE	2	-1.98127	-0.351994	-1.16663	0.0782918	0.00738624	FALSE	FALSE
Q75T13	GPI inositol-deacylase	PGAP1	45	1597300	Q75T13	TRUE	7	-2.85855	2.15536	-0.351597	0.897213	0.772376	FALSE	FALSE
P00558;P07205	Phosphoglycerate kinase 1;Phosphoglycerate kinase 2	PGK1;PGK2	27	3442300	P00558	TRUE	3	-1.61014	0.370956	-0.61959	0.710247	0.206185	FALSE	FALSE
O00264	Membrane-associated progesterone receptor component 1	PGRMC1	8	48401000	O00264	TRUE	2	-1.03543	0.1233	-0.456063	0.577517	0.115926	FALSE	FALSE
P35232;C9JW96;C9JZ20;E7ESE2;E9PCW0	Prohibitin	PHB	18	713420000	P35232	FALSE	0	-1.28204	-0.0338159	-0.657926	0.304378	0.0398534	FALSE	FALSE
Q99623;F5GY37;J3KPX7;A0A7I2V5F0;F5H3X6;F5GWA7	Prohibitin-2	PHB2	22	387330000	Q99623	FALSE	0	-1.25595	-0.257853	-0.756902	0.0517055	0.00497573	FALSE	FALSE
Q7RTV0	PHD finger-like domain-containing protein 5A	PHF5A	8	8133700	Q7RTV0	TRUE	4	-1.61923	0.754469	-0.432378	0.841092	0.455274	FALSE	FALSE
A0A286YFL2;A0A286YFA2;A0A286YF22;A0A2C9F2M7;O43175;A0A286YFM8;A0A286YER3;A0A286YFC8;A0A286YFB2;A0A286YF78	D-3-phosphoglycerate dehydrogenase	PHGDH	22	27961000	A0A286YFL2	TRUE	2	-1.44765	0.315791	-0.565932	0.698753	0.195066	FALSE	FALSE
A6NIT2;A6NMN0;P46020	Phosphorylase b kinase regulatory subunit alpha, skeletal muscle isoform	PHKA1	51	3392300	A6NIT2	TRUE	5	-1.20922	0.428582	-0.390318	0.795906	0.331148	FALSE	FALSE
Q96S52	GPI transamidase component PIG-S	PIGS	23	357260	Q96S52	TRUE	8	-1.97906	2.37079	0.195867	0.905497	0.852548	FALSE	FALSE
K7EN45;Q13526	Peptidyl-prolyl cis-trans isomerase NIMA-interacting 1	PIN1	5	880850	K7EN45	TRUE	20	-11.8871	5.07457	-3.40625	0.827646	0.411154	FALSE	FALSE
P14618;H3BTN5;B4DNK4;H3BR70;H3BQ34	Pyruvate kinase PKM;Pyruvate kinase	PKM	33	64133000	P14618	TRUE	1	-1.29753	1.12435	-0.0865862	0.908267	0.882658	FALSE	FALSE
A0A0D9SF60;Q99569;B4DRK2;E9PHB5;E7EPC8;Q9UQB3	Plakophilin-4;Catenin delta-2	PKP4;CTNND2	66	147960	A0A0D9SF60	TRUE	14	-5.68234	5.68234	0	0.917654	1	FALSE	FALSE
Q8NHP8	Putative phospholipase B-like 2;Putative phospholipase B-like 2 32 kDa form;Putative phospholipase B-like 2 45 kDa form	PLBD2	25	710660	Q8NHP8	TRUE	9	-0.627123	1.75881	0.565843	0.796992	0.333449	FALSE	FALSE
H0YCJ2;A0A1B0GWB6;A0A087WW73;A0A087WT80;Q9NQ66;A0A1B0GW62;A0A0D9SGI7;A0A0D9SF51;A0A0D9SG17	Phosphoinositide phospholipase C;1-phosphatidylinositol 4,5-bisphosphate phosphodiesterase beta-1	PLCB1	42	137520	H0YCJ2	TRUE	14	-4.96792	10.4151	2.72361	0.844522	0.467817	FALSE	FALSE
Q8IV08;M0R2W7;M0R1F7	Phospholipase D3	PLD3	18	5490700	Q8IV08	TRUE	2	-0.698463	0.506922	-0.0957705	0.893812	0.743181	FALSE	FALSE
Q15149;H0YDN1	Plectin	PLEC	290	31835000	Q15149	FALSE	0	-0.433287	1.1661	0.366404	0.804348	0.349758	FALSE	FALSE
Q9UIW2;P51805	Plexin-A1;Plexin-A3	PLXNA1;PLXNA3	96	1095500	Q9UIW2	TRUE	5	-4.08897	1.57717	-1.2559	0.810846	0.365279	FALSE	FALSE
O75051	Plexin-A2	PLXNA2	93	558880	O75051	TRUE	4	-2.85792	2.41268	-0.222618	0.906346	0.861584	FALSE	FALSE
Q9HCM2	Plexin-A4	PLXNA4	93	3679200	Q9HCM2	TRUE	3	-0.674092	2.46776	0.896833	0.745535	0.246951	FALSE	FALSE
O15031;A6QRG9;A0A087WU36	Plexin-B2	PLXNB2	90	282000	O15031	TRUE	12	-2.63999	2.79153	0.0757734	0.914219	0.95406	FALSE	FALSE
Q9H307	Pinin	PNN	34	6409900	Q9H307	FALSE	0	-1.23435	1.68929	0.227469	0.894427	0.748314	FALSE	FALSE
F8WBJ6;Q9NRX1	RNA-binding protein PNO1	PNO1	8	277230	F8WBJ6	TRUE	21	-4.11103	4.11103	0	0.917654	1	FALSE	FALSE
M0R2C2;A0A384DVU0;Q8IY17	Neuropathy target esterase	PNPLA6	14	408450	M0R2C2	TRUE	18	-7.60378	7.60378	0	0.917654	1	FALSE	FALSE
P16435;H0Y4R2;E7EMD0	NADPH--cytochrome P450 reductase	POR	37	3874900	P16435	TRUE	5	-3.73143	0.965611	-1.38291	0.734458	0.232925	FALSE	FALSE
A5A3E0;P0CG38;P0CG39	POTE ankyrin domain family member F;POTE ankyrin domain family member I;POTE ankyrin domain family member J	POTEF;POTEI;POTEJ	54	678460	A5A3E0	TRUE	13	-1.85537	2.78868	0.466656	0.88543	0.678857	FALSE	FALSE
O14495;A0A286YF41;A0A286YEZ7;A0A286YES4	Lipid phosphate phosphohydrolase 3	PPAP2B	14	6747300	O14495	TRUE	4	-1.18914	1.2897	0.050277	0.912567	0.933253	FALSE	FALSE
G3V200;O75334;F8VWR9;H0YH95;H0YHK3;B1APN9;O75335	Liprin-alpha-2;Liprin-alpha-4	PPFIA2;PPFIA4	64	35315	G3V200	TRUE	21	-2.73923	2.73923	0	0.917654	1	FALSE	FALSE
R4GN36		PPFIA3	36	3386300	R4GN36	TRUE	7	0.0629957	3.36622	1.71461	0.319508	0.0426418	FALSE	FALSE
F8WE65;C9J5S7;P62937;A0A7I2V4V1;P0DN26;A0A0H2UH34;A0A0B4J2A2;A0A075B767;A0A075B759;Q9Y536;F5H284	Peptidyl-prolyl cis-trans isomerase;Peptidyl-prolyl cis-trans isomerase A;Peptidyl-prolyl cis-trans isomerase A, N-terminally processed;Peptidyl-prolyl cis-trans isomerase A-like 4A/B/C;Peptidyl-prolyl cis-trans isomerase A-like 4D	PPIA;PPIAL4C;PPIAL4E;PPIAL4A;PPIAL4D	7	67427000	F8WE65	FALSE	0	-1.01388	0.97086	-0.0215095	0.915009	0.964303	FALSE	FALSE
P23284	Peptidyl-prolyl cis-trans isomerase B	PPIB	12	7211800	P23284	TRUE	1	-0.836317	0.465354	-0.185482	0.865258	0.558031	FALSE	FALSE
Q08752	Peptidyl-prolyl cis-trans isomerase D	PPID	25	239780	Q08752	TRUE	18	-5.76338	12.3962	3.31639	0.84077	0.454126	FALSE	FALSE
Q9UNP9;E9PK21;E9PKY5;E9PEQ6	Peptidyl-prolyl cis-trans isomerase E;Peptidyl-prolyl cis-trans isomerase	PPIE	16	214730	Q9UNP9	TRUE	12	-11.258	4.40059	-3.42868	0.813124	0.37099	FALSE	FALSE
A0A7I2V629;A0A7I2V5Q5;Q13427;A0A7I2V4W3;C9JN15;C9JM79;E9PG73;A0A7I2V4F2	Peptidyl-prolyl cis-trans isomerase G;Peptidyl-prolyl cis-trans isomerase	PPIG	22	3391800	A0A7I2V629	TRUE	4	-1.82133	-0.0877847	-0.954558	0.262001	0.0326044	FALSE	FALSE
Q9Y3C6	Peptidyl-prolyl cis-trans isomerase-like 1	PPIL1	8	1005800	Q9Y3C6	TRUE	20	-8.82976	8.94529	0.0577631	0.916878	0.989293	FALSE	FALSE
F8VYE8;P36873;F8VR82;F8W0W8;A0A087WYY5;E7ETD8	Serine/threonine-protein phosphatase;Serine/threonine-protein phosphatase PP1-gamma catalytic subunit	PPP1CC;PPP1CB	16	22761000	F8VYE8	TRUE	3	-0.832504	0.862801	0.0151483	0.915486	0.970565	FALSE	FALSE
Q96SB3	Neurabin-2	PPP1R9B	31	8838600	Q96SB3	FALSE	0	-1.48479	1.36793	-0.0584282	0.912514	0.9326	FALSE	FALSE
P67775;P62714	Serine/threonine-protein phosphatase 2A catalytic subunit alpha isoform;Serine/threonine-protein phosphatase 2A catalytic subunit beta isoform	PPP2CA;PPP2CB	16	14496000	P67775	TRUE	5	-0.89661	0.382628	-0.256991	0.827591	0.410987	FALSE	FALSE
P30153;B3KQV6	Serine/threonine-protein phosphatase 2A 65 kDa regulatory subunit A alpha isoform	PPP2R1A	32	39335000	P30153	FALSE	0	-1.18237	0.168885	-0.506744	0.611653	0.133019	FALSE	FALSE
P63151;E5RFR9;A0A590UJJ1;A0A590UJY3;Q66LE6	Serine/threonine-protein phosphatase 2A 55 kDa regulatory subunit B alpha isoform;Serine/threonine-protein phosphatase 2A 55 kDa regulatory subunit B delta isoform	PPP2R2A;PPP2R2D	24	4922400	P63151	TRUE	2	-0.483458	2.06701	0.791777	0.713414	0.209414	FALSE	FALSE
E9PFR3;Q14738;H0YJU0;H7C5Q9;Q96B13;H0Y8C4;H0YJ75;Q13362	Serine/threonine-protein phosphatase 2A 56 kDa regulatory subunit delta isoform;Serine/threonine-protein phosphatase 2A 56 kDa regulatory subunit gamma isoform	PPP2R5D;PPP2R5C	28	224200	E9PFR3	TRUE	15	-3.5566	2.61908	-0.468761	0.895128	0.754242	FALSE	FALSE
Q16537	Serine/threonine-protein phosphatase 2A 56 kDa regulatory subunit epsilon isoform	PPP2R5E	21	2820000	Q16537	TRUE	6	-1.51132	3.84756	1.16812	0.813953	0.373105	FALSE	FALSE
Q08209;E9PPC8;E9PK68;E7ETC2;Q5F2F8;P16298	Serine/threonine-protein phosphatase 2B catalytic subunit alpha isoform;Serine/threonine-protein phosphatase;Serine/threonine-protein phosphatase 2B catalytic subunit beta isoform	PPP3CA;PPP3CB	23	5222500	Q08209	TRUE	6	-1.74448	1.98396	0.119741	0.909312	0.894513	FALSE	FALSE
F6U1T9;D3YTA9;P63098;H7BYZ3	Calcineurin subunit B type 1	PPP3R1	9	11829000	F6U1T9	TRUE	5	-1.90732	1.66387	-0.121727	0.908748	0.888086	FALSE	FALSE
Q06830;A0A0A0MSI0;A0A0A0MRQ5	Peroxiredoxin-1	PRDX1	15	28253000	Q06830	TRUE	2	-1.46942	1.19894	-0.135242	0.903734	0.834303	FALSE	FALSE
P32119	Peroxiredoxin-2	PRDX2	13	8506600	P32119	TRUE	2	-1.35893	1.83281	0.23694	0.895737	0.759463	FALSE	FALSE
P30048	Thioredoxin-dependent peroxide reductase, mitochondrial	PRDX3	15	6905000	P30048	TRUE	7	-1.68425	0.595725	-0.544264	0.795534	0.330364	FALSE	FALSE
Q13162;H7C3T4	Peroxiredoxin-4	PRDX4	16	3212100	Q13162	TRUE	11	-0.756866	12.7775	6.01033	0.476138	0.0786187	FALSE	FALSE
A0A499FJL1;P48147	Prolyl endopeptidase	PREP	42	18670	A0A499FJL1	TRUE	23	-6.62844	1.00024	-2.8141	0.622472	0.139106	FALSE	FALSE
A0A7I2V5J4;P17612;A0A7I2YQ82;Q15136;B7Z708;K7ERP6	cAMP-dependent protein kinase catalytic subunit alpha	PRKACA;KIN27	14	14563000	A0A7I2V5J4	FALSE	0	-0.158524	0.89773	0.369603	0.65443	0.159412	FALSE	FALSE
A0A087WVC4;A0A0A0MS54;P22694;B1APG1;B1APG0;B1APG2;B1APF8;B1APF9;B1APG3	cAMP-dependent protein kinase catalytic subunit beta	PRKACB	17	844830	A0A087WVC4	TRUE	17	-5.58916	12.0382	3.22453	0.840564	0.453391	FALSE	FALSE
K7EPB2;P10644;K7EPR5;K7EQK3;K7EMU2;X6RAV4;K7EMZ6;K7EM13;K7EIE5;K7EID3;K7EJ40;K7EK41	cAMP-dependent protein kinase type I-alpha regulatory subunit;cAMP-dependent protein kinase type I-alpha regulatory subunit, N-terminally processed	PRKAR1A	14	2168400	K7EPB2	TRUE	11	-1.31829	14.2898	6.48574	0.534776	0.0981662	FALSE	FALSE
H7BYW5;C9JSK5;P31321	cAMP-dependent protein kinase type I-beta regulatory subunit	PRKAR1B	12	3366200	H7BYW5	TRUE	8	-0.726567	0.516457	-0.105055	0.891887	0.727495	FALSE	FALSE
P13861	cAMP-dependent protein kinase type II-alpha regulatory subunit	PRKAR2A	24	4176900	P13861	TRUE	4	-0.709128	1.90245	0.596662	0.804903	0.35104	FALSE	FALSE
P31323	cAMP-dependent protein kinase type II-beta regulatory subunit	PRKAR2B	21	26811000	P31323	FALSE	0	-0.943555	0.242543	-0.350506	0.733077	0.231263	FALSE	FALSE
P05771;P17252	Protein kinase C beta type;Protein kinase C alpha type	PRKCB;PRKCA	35	513150	P05771	TRUE	8	-1.89091	2.59248	0.350788	0.894264	0.746949	FALSE	FALSE
O75569;A0A7I2YQ87;A0A7I2V5H3	Interferon-inducible double-stranded RNA-dependent protein kinase activator A	PRKRA	14	77048000	O75569	FALSE	0	0.786702	1.9912	1.38895	0.000637176	0.000115478	TRUE	TRUE
E9PKG1;Q99873;E9PQ98;E9PIX6;E9PNR9;H0YDE4	Protein arginine N-methyltransferase 1	PRMT1	20	5560100	E9PKG1	TRUE	7	-1.0841	2.34565	0.630775	0.839887	0.450998	FALSE	FALSE
O14744	Protein arginine N-methyltransferase 5;Protein arginine N-methyltransferase 5, N-terminally processed	PRMT5	32	1858500	O14744	TRUE	11	-9.25575	3.67492	-2.79042	0.815768	0.377806	FALSE	FALSE
Q9UMS4;F5GY56	Pre-mRNA-processing factor 19	PRPF19	19	7317400	Q9UMS4	FALSE	0	-0.984423	1.00832	0.0119488	0.916211	0.980245	FALSE	FALSE
Q8NAV1	Pre-mRNA-splicing factor 38A	PRPF38A	14	489090	Q8NAV1	TRUE	17	-2.04606	14.6636	6.30878	0.607112	0.130567	FALSE	FALSE
A0A7N4I394;O75400	Pre-mRNA-processing factor 40 homolog A	PRPF40A	36	5679300	A0A7N4I394	TRUE	2	-0.456123	2.20504	0.874457	0.687558	0.18506	FALSE	FALSE
Q13523	Serine/threonine-protein kinase PRP4 homolog	PRPF4B	41	2373800	Q13523	TRUE	3	-0.807999	2.05253	0.622266	0.814324	0.374058	FALSE	FALSE
O94906	Pre-mRNA-processing factor 6	PRPF6	56	1732000	O94906	TRUE	6	-2.46776	3.22845	0.380344	0.898391	0.782958	FALSE	FALSE
Q6P2Q9	Pre-mRNA-processing-splicing factor 8	PRPF8	127	5814300	Q6P2Q9	FALSE	0	-0.618857	1.82224	0.601692	0.788068	0.315265	FALSE	FALSE
P60891;B1ALA9;A0A2R8Y7H4	Ribose-phosphate pyrophosphokinase 1	PRPS1	16	16129000	P60891	TRUE	3	-0.133398	2.82126	1.34393	0.453387	0.0721799	FALSE	FALSE
P11908	Ribose-phosphate pyrophosphokinase 2	PRPS2	16	2484500	P11908	TRUE	14	-19.8862	2.78239	-8.55192	0.607641	0.13085	FALSE	FALSE
C9J168;B4DP31;Q14558;C9JUN4	Phosphoribosyl pyrophosphate synthase-associated protein 1	PRPSAP1	15	1127800	C9J168	TRUE	15	-6.54526	6.54526	0	0.917654	1	FALSE	FALSE
O60256;E7EPA1;C9JJS3;C9K0K7;I3L0S1;C9JDU5	Phosphoribosyl pyrophosphate synthase-associated protein 2	PRPSAP2	23	4628200	O60256	TRUE	9	-0.923913	12.3554	5.71573	0.504546	0.0874997	FALSE	FALSE
E7EPN9;Q9Y520	Protein PRRC2C	PRRC2C	100	244040	E7EPN9	TRUE	14	-11.4334	3.417	-4.00818	0.763559	0.272738	FALSE	FALSE
H0Y8D1;A6XMV8;CON__P07477;A0A0J9YYC8;E7EQ64;A6XMV9;Q8NHM4;P07478;P07477	Putative trypsin-6;Trypsin-2;Trypsin-1;Alpha-trypsin chain 1;Alpha-trypsin chain 2	PRSS1;PRSS3P2;PRSS2	6	117040000	H0Y8D1	FALSE	0	-1.52041	0.26201	-0.629199	0.64939	0.155953	FALSE	FALSE
B4DKF8;E5RJ29;Q9NYI0;A0A087X1Z0;A0A087WXD8	PH and SEC7 domain-containing protein 3	PSD3	22	104100	B4DKF8	TRUE	8	-0.762757	3.22638	1.23181	0.715661	0.211749	FALSE	FALSE
O75475	PC4 and SFRS1-interacting protein	PSIP1	28	997100	O75475	TRUE	12	-7.60177	7.55011	-0.0258293	0.917249	0.994383	FALSE	FALSE
P25786;F5GX11	Proteasome subunit alpha type-1	PSMA1	17	165070000	P25786	TRUE	3	-2.6918	-0.704214	-1.69801	0.0197824	0.00200424	TRUE	TRUE
A0A024RA52;P25787;A0A7I2V2H3	Proteasome subunit alpha type;Proteasome subunit alpha type-2	PSMA2	13	92607000	A0A024RA52	TRUE	2	-1.89267	0.999817	-0.446427	0.858616	0.526106	FALSE	FALSE
P25788	Proteasome subunit alpha type-3	PSMA3	13	218530000	P25788	TRUE	2	-1.6594	-0.282116	-0.970759	0.0864189	0.0081947	FALSE	FALSE
P25789;H0YMZ1;H0YN18;H0YL69;H0YMA1;H0YLC2;H0YKT8;H0YMI6	Proteasome subunit alpha type-4;Proteasome subunit alpha type;Proteasome subunit beta type	PSMA4	13	161730000	P25789	TRUE	3	-1.63855	0.727787	-0.455384	0.833861	0.43061	FALSE	FALSE
P28066	Proteasome subunit alpha type-5	PSMA5	11	267060000	P28066	TRUE	4	-0.932859	0.402314	-0.265273	0.829262	0.416071	FALSE	FALSE
G3V5Z7;P60900;G3V295;G3V3I1;G3V3U4	Proteasome subunit alpha type;Proteasome subunit alpha type-6	PSMA6	17	155940000	G3V5Z7	TRUE	2	-2.61303	-0.395618	-1.50433	0.107711	0.0104522	FALSE	FALSE
O14818;H0Y586	Proteasome subunit alpha type-7	PSMA7	14	213760000	O14818	TRUE	3	-1.93732	-0.199942	-1.06863	0.17594	0.0185377	FALSE	FALSE
P20618	Proteasome subunit beta type-1	PSMB1	14	165460000	P20618	TRUE	1	-1.90805	0.954585	-0.476733	0.85128	0.494315	FALSE	FALSE
P49721	Proteasome subunit beta type-2	PSMB2	10	65076000	P49721	TRUE	5	-2.02222	1.3982	-0.312009	0.88925	0.706919	FALSE	FALSE
P49720	Proteasome subunit beta type-3	PSMB3	9	48598000	P49720	TRUE	5	-1.84362	1.73161	-0.0560031	0.913778	0.948425	FALSE	FALSE
A0A087WUL2;A0A087WXQ8;A0A087WY10		PSMB3	9	463050	A0A087WUL2	TRUE	20	-6.61339	6.61339	0	0.917654	1	FALSE	FALSE
P28070	Proteasome subunit beta type-4	PSMB4	11	29009000	P28070	TRUE	7	-0.87572	1.47489	0.299586	0.873058	0.6	FALSE	FALSE
P28074;H0YJM8	Proteasome subunit beta type-5	PSMB5	15	66559000	P28074	TRUE	6	-1.42724	1.74125	0.157007	0.904092	0.837945	FALSE	FALSE
P28072;A0A087X2I4	Proteasome subunit beta type-6;Proteasome subunit beta type	PSMB6	11	31170000	P28072	TRUE	8	-0.556531	2.19805	0.820757	0.729949	0.227564	FALSE	FALSE
Q99436;Q5TBG5	Proteasome subunit beta type-7;Proteasome subunit beta type	PSMB7	11	126040000	Q99436	TRUE	2	-1.32523	0.0923656	-0.616433	0.495414	0.0845341	FALSE	FALSE
Q5JNW7;A0A140T998;X5D2R7;P28062	Proteasome subunit beta type;Proteasome subunit beta type-8	PSMB8;PSM8	17	5997100	Q5JNW7	TRUE	9	-0.736114	2.27494	0.769411	0.778967	0.298312	FALSE	FALSE
P62191	26S protease regulatory subunit 4	PSMC1	25	237000000	P62191	FALSE	0	-0.0913412	1.90302	0.905837	0.454769	0.0725557	FALSE	FALSE
P35998;C9JX88	26S protease regulatory subunit 7	PSMC2	28	174420000	P35998	FALSE	0	-1.29867	0.490141	-0.404264	0.807084	0.356158	FALSE	FALSE
R4GNH3;P17980;E9PM69;E9PKD5;E9PMD8;E9PN50	26S protease regulatory subunit 6A	PSMC3	26	145230000	R4GNH3	FALSE	0	-1.07022	0.132145	-0.469037	0.584091	0.118992	FALSE	FALSE
P43686	26S protease regulatory subunit 6B	PSMC4	25	117840000	P43686	TRUE	1	-1.25816	0.680095	-0.28903	0.8616	0.540052	FALSE	FALSE
P62195;J3QSA9;J3KRP2;J3QQM1;J3QLH6	26S protease regulatory subunit 8	PSMC5	24	224540000	P62195	FALSE	0	-2.37177	-0.422622	-1.3972	0.077741	0.00733291	FALSE	FALSE
A0A087X2I1;P62333;H0YJC0	26S protease regulatory subunit 10B	PSMC6	23	216240000	A0A087X2I1	TRUE	1	-2.09458	0.444959	-0.824811	0.693166	0.189977	FALSE	FALSE
Q99460;A0A087WW66;A0A7I2V523;A0A7I2V641;A0A7I2YQY1;A0A7I2V262;A0A7I2V5C8;A0A7I2V2K8;A0A7I2V479;A0A7I2V4X0;A0A7I2YQI9;A0A7I2V491	26S proteasome non-ATPase regulatory subunit 1	PSMD1	47	120180000	Q99460	FALSE	0	-1.51685	-0.116628	-0.816737	0.215327	0.0245559	FALSE	FALSE
O00231	26S proteasome non-ATPase regulatory subunit 11	PSMD11	27	182100000	O00231	FALSE	0	-0.750938	0.783306	0.0161844	0.915082	0.965253	FALSE	FALSE
O00232	26S proteasome non-ATPase regulatory subunit 12	PSMD12	25	87129000	O00232	FALSE	0	-1.04141	0.634422	-0.203493	0.875993	0.617222	FALSE	FALSE
Q9UNM6;J3KNQ3;A0A087WUL9;E9PL38	26S proteasome non-ATPase regulatory subunit 13	PSMD13	26	105100000	Q9UNM6	FALSE	0	-1.47875	0.556379	-0.461186	0.806543	0.354877	FALSE	FALSE
O00487	26S proteasome non-ATPase regulatory subunit 14	PSMD14	15	117910000	O00487	FALSE	0	-0.853667	1.00943	0.0778836	0.906477	0.862993	FALSE	FALSE
Q13200	26S proteasome non-ATPase regulatory subunit 2	PSMD2	49	108200000	Q13200	FALSE	0	-1.67577	0.783281	-0.446243	0.841558	0.456944	FALSE	FALSE
O43242	26S proteasome non-ATPase regulatory subunit 3	PSMD3	34	84546000	O43242	FALSE	0	-0.769069	1.97756	0.604247	0.812254	0.368791	FALSE	FALSE
Q5VWC4;P55036;A6PVX3	26S proteasome non-ATPase regulatory subunit 4	PSMD4	15	102160000	Q5VWC4	TRUE	3	-0.458735	2.42563	0.983446	0.668718	0.169816	FALSE	FALSE
Q16401	26S proteasome non-ATPase regulatory subunit 5	PSMD5	28	1056000	Q16401	TRUE	13	-10.6308	5.28754	-2.67164	0.850468	0.490999	FALSE	FALSE
Q15008	26S proteasome non-ATPase regulatory subunit 6	PSMD6	25	61062000	Q15008	TRUE	1	0.168089	2.69413	1.43111	0.23821	0.0284197	FALSE	FALSE
P51665;H3BNT7;H3BTM8	26S proteasome non-ATPase regulatory subunit 7	PSMD7	15	107970000	P51665	TRUE	1	-1.22891	0.50772	-0.360597	0.822363	0.395739	FALSE	FALSE
R4GMR5;P48556;K7EJR3;K7EJC1	26S proteasome non-ATPase regulatory subunit 8	PSMD8	17	88111000	R4GMR5	TRUE	1	-1.87985	-0.0618953	-0.970873	0.291388	0.0375715	FALSE	FALSE
Q06323	Proteasome activator complex subunit 1	PSME1	15	3465200	Q06323	TRUE	11	-6.83544	1.07887	-2.87828	0.631467	0.144451	FALSE	FALSE
A6NLN1;A0A7I2V621;P26599;A0A0U1RRM4;A0A7I2V4H6;A0A6Q8PEX4;A0A087WU68;K7EKJ7;K7EK45	Polypyrimidine tract-binding protein 1	PTBP1	19	4614700	A6NLN1	TRUE	5	-0.943175	0.786453	-0.0783611	0.905412	0.851653	FALSE	FALSE
A0A6Q8PFC0;A0A6Q8PFE6;A0A7I2RVZ4;Q9UKA9;B4DI28;A0A6Q8PEZ3;A0A6Q8PH43	Polypyrimidine tract-binding protein 2	PTBP2	18	2552400	A0A6Q8PFC0	TRUE	12	-1.08929	0.748007	-0.170642	0.888582	0.701866	FALSE	FALSE
Q15185;A0A087WYT3	Prostaglandin E synthase 3	PTGES3	9	8644200	Q15185	TRUE	6	0.22948	1.55807	0.893776	0.11279	0.0110112	FALSE	FALSE
Q9P2B2	Prostaglandin F2 receptor negative regulator	PTGFRN	51	253690	Q9P2B2	TRUE	18	-6.66311	6.66311	0	0.917654	1	FALSE	FALSE
Q14289	Protein-tyrosine kinase 2-beta	PTK2B	65	955400	Q14289	TRUE	10	-14.0864	-1.99441	-8.04038	0.119891	0.0118228	FALSE	FALSE
C9JR52;P21246	Pleiotrophin	PTN	6	2177200	C9JR52	TRUE	18	-4.6956	11.6443	3.47437	0.818366	0.384705	FALSE	FALSE
P23468;Q3KPI9;F5GWR7	Receptor-type tyrosine-protein phosphatase delta;Protein-tyrosine-phosphatase	PTPRD	93	675890	P23468	TRUE	6	-2.84644	2.4887	-0.178869	0.908909	0.889909	FALSE	FALSE
P10586;H0Y380;H0Y4H1;H0Y7Z9;H0Y6Z7	Receptor-type tyrosine-protein phosphatase F	PTPRF	101	257010	P10586	TRUE	9	-2.54078	3.19636	0.327792	0.901651	0.813607	FALSE	FALSE
A0A6I8PRG8;A0A6I8PU14;A0A6I8PRB8;A0A6I8PL17;Q16827	Receptor-type tyrosine-protein phosphatase O	PTPRO	10	978910	A0A6I8PRG8	TRUE	16	-3.66143	12.2391	4.28884	0.763754	0.27304	FALSE	FALSE
G8JL96;Q13332	Protein-tyrosine-phosphatase;Receptor-type tyrosine-protein phosphatase S	PTPRS	63	6920700	G8JL96	TRUE	2	-0.503184	1.12669	0.311752	0.834704	0.433368	FALSE	FALSE
Q6NZI2	Polymerase I and transcript release factor	PTRF	16	4693100	Q6NZI2	TRUE	5	-3.6354	-0.586375	-2.11089	0.0959325	0.00919873	FALSE	FALSE
A0A0J9YYL3;A0A0J9YXJ8;A0A0J9YVP6;A0A0J9YXX5;Q9UHX1;A0A0J9YVR6;E9PQ56;A0A0J9YWM1;H0YEM1;E9PN18	Poly(U)-binding-splicing factor PUF60	PUF60	25	5219900	A0A0J9YYL3	TRUE	4	-0.814185	1.78665	0.486232	0.837773	0.443666	FALSE	FALSE
A0A0C4DG68;Q8TB72;H0YDK8;E9PR38;H0YEH2;Q5T1Z4;Q5T1Z8;Q14671	Pumilio homolog 2;Pumilio homolog 1	PUM2;PUM1	28	2411900	A0A0C4DG68	TRUE	7	-1.47504	0.605432	-0.434805	0.821291	0.392729	FALSE	FALSE
Q00577	Transcriptional activator protein Pur-alpha	PURA	8	88439000	Q00577	FALSE	0	-1.15402	0.284144	-0.434938	0.72415	0.220937	FALSE	FALSE
Q96QR8	Transcriptional activator protein Pur-beta	PURB	9	50625000	Q96QR8	FALSE	0	-1.89492	0.651382	-0.62177	0.79031	0.31968	FALSE	FALSE
Q9UJV8	Purine-rich element-binding protein gamma	PURG	13	12855000	Q9UJV8	TRUE	4	-1.03592	0.657812	-0.189053	0.880557	0.645764	FALSE	FALSE
J3QL24;J3QKT4;J3KQ22;P32322	Pyrroline-5-carboxylate reductase;Pyrroline-5-carboxylate reductase 1, mitochondrial	PYCR1	10	2610400	J3QL24	TRUE	14	-11.6797	5.1629	-3.25838	0.833121	0.428213	FALSE	FALSE
P11216	Glycogen phosphorylase, brain form	PYGB	49	14569000	P11216	TRUE	3	-0.537742	1.77331	0.617782	0.76642	0.277218	FALSE	FALSE
P47897;A0A1B0GVU9;B4DDN1	Glutamine--tRNA ligase	QARS	45	14297000	P47897	TRUE	2	-0.881332	0.719452	-0.0809403	0.903773	0.834692	FALSE	FALSE
P61026	Ras-related protein Rab-10	RAB10	13	33214000	P61026	FALSE	0	-0.45745	0.496722	0.019636	0.912488	0.932279	FALSE	FALSE
Q15907;H3BMH2;H3BSC1;P62491	Ras-related protein Rab-11B;Ras-related protein Rab-11A	RAB11B;RAB11A	15	64664000	Q15907	FALSE	0	-1.21102	-0.0455864	-0.628303	0.282015	0.0359848	FALSE	FALSE
P61106;X6RFL8	Ras-related protein Rab-14	RAB14	16	18231000	P61106	TRUE	1	-1.44873	-0.219079	-0.833906	0.107934	0.0104763	FALSE	FALSE
Q9NP72;A0A087X163;H0Y6T8;Q5W0J0	Ras-related protein Rab-18	RAB18	13	24429000	Q9NP72	TRUE	1	-0.733529	0.792181	0.0293262	0.912848	0.936737	FALSE	FALSE
P62820;E7END7;Q9H0U4	Ras-related protein Rab-1A;Ras-related protein Rab-1B	RAB1A;RAB1B	15	66103000	P62820	TRUE	1	-1.41183	0.989101	-0.211364	0.890516	0.716668	FALSE	FALSE
Q9UL25	Ras-related protein Rab-21	RAB21	13	1362500	Q9UL25	TRUE	10	-8.8219	8.7896	-0.0161506	0.917436	0.996978	FALSE	FALSE
P61019;A0A3B3ITL1;Q8WUD1;E9PKL7	Ras-related protein Rab-2A;Ras-related protein Rab-2B	RAB2A;RAB2B	14	38784000	P61019	FALSE	0	-1.52053	0.209461	-0.655535	0.60464	0.129257	FALSE	FALSE
Q13636	Ras-related protein Rab-31	RAB31	13	1439600	Q13636	TRUE	12	-1.7598	0.946928	-0.406435	0.861014	0.537263	FALSE	FALSE
F5H157;Q15286	Ras-related protein Rab-35	RAB35	11	3314800	F5H157	TRUE	10	-7.87855	14.0274	3.07441	0.866415	0.56393	FALSE	FALSE
P20336;S4R3Q3	Ras-related protein Rab-3A	RAB3A	13	53293000	P20336	FALSE	0	-1.03748	0.480536	-0.27847	0.840209	0.452136	FALSE	FALSE
Q96E17	Ras-related protein Rab-3C	RAB3C	13	13257000	Q96E17	TRUE	6	-1.29847	0.573022	-0.362726	0.832862	0.42738	FALSE	FALSE
O95716	Ras-related protein Rab-3D	RAB3D	14	5712100	O95716	TRUE	2	-0.99914	0.53941	-0.229865	0.86144	0.539287	FALSE	FALSE
P51148;F8VVK3;K7ERI8;K7ERQ8;F8VVZ0;F8VUA5;K7ENY4;P61020;P20339	Ras-related protein Rab-5C;Ras-related protein Rab-5B;Ras-related protein Rab-5A	RAB5C;RAB5B;RAB5A	11	21569000	P51148	TRUE	1	-1.46283	0.113508	-0.674659	0.509543	0.0891701	FALSE	FALSE
P20340;C9JU14;J3KR73	Ras-related protein Rab-6A	RAB6A;RAB6B	13	2072500	P20340	TRUE	10	-0.764105	0.632676	-0.0657147	0.904874	0.846025	FALSE	FALSE
Q9NRW1	Ras-related protein Rab-6B	RAB6B	13	21365000	Q9NRW1	TRUE	1	-2.49176	0.584685	-0.953537	0.71409	0.210112	FALSE	FALSE
P51149;C9J8S3;A0A6Q8PG52;A0A6Q8PH84;C9J4V0;A0A6Q8PGE6;C9J592;C9IZZ0;C9J4S4	Ras-related protein Rab-7a	RAB7A	14	32232000	P51149	FALSE	0	-0.335473	1.44277	0.55365	0.71218	0.208146	FALSE	FALSE
Q9Y3P9	Rab GTPase-activating protein 1	RABGAP1	52	127060	Q9Y3P9	TRUE	12	-3.37755	2.11796	-0.629797	0.879197	0.637022	FALSE	FALSE
P63000;P60763	Ras-related C3 botulinum toxin substrate 1;Ras-related C3 botulinum toxin substrate 3	RAC1;RAC3	8	35179000	P63000	TRUE	1	-0.741076	0.361472	-0.189802	0.847725	0.480067	FALSE	FALSE
P11233;H7C3P7	Ras-related protein Ral-A	RALA	9	39099000	P11233	TRUE	1	-1.06544	0.968257	-0.0485916	0.911597	0.921409	FALSE	FALSE
P11234;C9J6B1;C9JQB3;C9JPE8;C9JYR1	Ras-related protein Ral-B	RALB;RALA	9	1043600	P11234	TRUE	15	-6.20155	12.3926	3.09554	0.851315	0.494463	FALSE	FALSE
Q5QPL9;Q9UKM9;Q5QPM1;Q5QPM0	RNA-binding protein Raly	RALY	16	9207700	Q5QPL9	TRUE	3	-0.897179	0.680738	-0.108221	0.897757	0.77723	FALSE	FALSE
Q86SE5;B3KT61	RNA-binding Raly-like protein	RALYL	15	1089700	Q86SE5	TRUE	18	-1.30064	13.6332	6.16627	0.540023	0.100164	FALSE	FALSE
B5MDF5;J3KQE5;P62826;H0YFC6;F5H018	GTP-binding nuclear protein Ran	RAN	10	15872000	B5MDF5	TRUE	4	-1.13967	0.213927	-0.46287	0.667153	0.168631	FALSE	FALSE
Q96S59	Ran-binding protein 9	RANBP9	23	1103500	Q96S59	TRUE	12	-5.05443	5.05443	0	0.917654	1	FALSE	FALSE
P61224;F5H7Y6;P62834;E7ESV4;F5GX62;A6NIZ1;F5H004;F5H6R7;A0A075B6Q0;F5H4H0;F5H0B7;F5H500;F5H491;F5GWU8;F5H077;F5GYH7;F5GYB5	Ras-related protein Rap-1b;Ras-related protein Rap-1A;Ras-related protein Rap-1b-like protein	RAP1B;RAP1A	10	48989000	P61224	FALSE	0	-0.333322	0.80832	0.237499	0.822053	0.394866	FALSE	FALSE
P52306;D6RHZ7;D6RHH8;D6RB97	Rap1 GTPase-GDP dissociation stimulator 1	RAP1GDS1	31	430850	P52306	TRUE	15	-5.30361	11.5474	3.12188	0.838952	0.447729	FALSE	FALSE
P10114	Ras-related protein Rap-2a	RAP2A	12	3463800	P10114	TRUE	5	-0.122166	2.41709	1.14746	0.459667	0.0739025	FALSE	FALSE
P61225;F6U784;Q9Y3L5	Ras-related protein Rap-2b;Ras-related protein Rap-2c	RAP2B;RAP2A;RAP2C	11	1122900	P61225	TRUE	16	-14.9609	1.57281	-6.69403	0.555846	0.106481	FALSE	FALSE
P54136	Arginine--tRNA ligase, cytoplasmic	RARS	37	46833000	P54136	TRUE	1	-0.996642	0.580536	-0.208053	0.870815	0.587386	FALSE	FALSE
Q7LDG7	RAS guanyl-releasing protein 2	RASGRP2	34	985150	Q7LDG7	TRUE	10	-0.749075	2.81307	1.032	0.740333	0.240207	FALSE	FALSE
Q09028	Histone-binding protein RBBP4	RBBP4	14	38599000	Q09028	FALSE	0	-1.74338	-0.233784	-0.988581	0.130483	0.0129577	FALSE	FALSE
E9PC52;Q16576;Q5JP01	Histone-binding protein RBBP7	RBBP7	15	514320	E9PC52	TRUE	12	-7.77532	8.05167	0.138175	0.915537	0.97124	FALSE	FALSE
Q9NWB1;A0A6Q8PGE0;F8VZG9;B7Z1U7;A0A6Q8PFM4;J3KNW3;A0A0G2JRA5;A0A087X2B1;A0A6Q8PH77;B0QYY4;A0A0G2JSB3;B0QYV1;A0A6Q8PHA3;F8VZY7;F8VR27;S4R469;B0QYY7;I3L1D4;A0A286YEU2;O43251;J3QQZ2;A0A3B3ITL7;J3QRF4;S4R3K7;A0A0G2JRD1;F5H0M1;A6NFN3;B0QYY6	RNA binding protein fox-1 homolog 1;RNA binding protein fox-1 homolog;RNA binding protein fox-1 homolog 2;RNA binding protein fox-1 homolog 3	RBFOX1;RBFOX2;RBFOX3	10	2364100	Q9NWB1	TRUE	13	-1.0924	2.41127	0.659439	0.836885	0.440644	FALSE	FALSE
P49756;E9PQU5	RNA-binding protein 25	RBM25	33	4558000	P49756	FALSE	0	-1.31881	0.725795	-0.296508	0.863881	0.551142	FALSE	FALSE
Q14498;A0A0U1RQH7;G3XAC6;H0Y4X3;A0A0U1RQW2	RNA-binding protein 39	RBM39	24	8349400	Q14498	TRUE	1	-1.48819	0.899232	-0.294477	0.87507	0.611715	FALSE	FALSE
Q9Y5S9	RNA-binding protein 8A	RBM8A	8	88381000	Q9Y5S9	FALSE	0	-0.74543	0.563746	-0.090842	0.897474	0.774693	FALSE	FALSE
P38159;H0Y6E7;H3BT71;Q96E39;H3BR27;H3BUY5	RNA-binding motif protein, X chromosome;RNA-binding motif protein, X chromosome, N-terminally processed;RNA binding motif protein, X-linked-like-1	RBMX;RBMXL1	25	19917000	P38159	FALSE	0	-0.750527	1.00926	0.129365	0.895999	0.76173	FALSE	FALSE
Q14257;H0YL43	Reticulocalbin-2	RCN2	14	2977000	Q14257	TRUE	16	-7.49532	7.49532	0	0.917654	1	FALSE	FALSE
B7Z332;B7Z510;H0Y8J8;Q00765	Receptor expression-enhancing protein;Receptor expression-enhancing protein 5	REEP5	2	46408000	B7Z332	TRUE	6	-1.17518	0.510604	-0.33229	0.830433	0.419694	FALSE	FALSE
J3KQ66;P78509	Reelin	RELN	127	394610	J3KQ66	TRUE	9	-11.3742	0.337172	-5.51849	0.418516	0.063294	FALSE	FALSE
P61586;A0A7I2YQV1;Q5JR08;C9JX21;C9JNR4;A0A7I2V5E6;C9JRM1;P08134;A0A7I2V3G1;Q5JR06;Q5JR07;E9PN11;E9PLA2;E9PQH6;U3KQV3;Q5JR05;U3KQA9	Transforming protein RhoA;Rho-related GTP-binding protein RhoC	RHOA;RHOC	8	29050000	P61586	TRUE	5	-0.918809	0.856768	-0.0310204	0.913308	0.942488	FALSE	FALSE
P62745	Rho-related GTP-binding protein RhoB	RHOB	9	18591000	P62745	TRUE	3	-1.5615	0.565464	-0.498018	0.799778	0.339478	FALSE	FALSE
H3BV80;H3BMS0;H3BMM9;H3BTC0;Q15287;H3BPG5	RNA-binding protein with serine-rich domain 1	RNPS1	9	56255000	H3BV80	TRUE	1	-0.845566	0.676916	-0.084325	0.902224	0.819203	FALSE	FALSE
K7EPS3;Q9GZN7;K7EJ96;K7EPN1;K7ERP1	Protein rogdi homolog	ROGDI	17	7227100	K7EPS3	TRUE	6	-1.80441	1.25976	-0.272322	0.890185	0.714096	FALSE	FALSE
P27635;X1WI28	60S ribosomal protein L10	RPL10	8	1192800000	P27635	FALSE	0	0.449051	1.82422	1.13664	0.0252617	0.00261109	TRUE	TRUE
F8W7C6;H7C123;H7C2C5		RPL10	8	5722300	F8W7C6	TRUE	16	-0.525111	15.0157	7.24529	0.429196	0.0659002	FALSE	FALSE
P62906	60S ribosomal protein L10a	RPL10A	10	1727500000	P62906	FALSE	0	0.378492	1.49421	0.936351	0.0227079	0.00231393	TRUE	TRUE
P62913;Q5VVC8	60S ribosomal protein L11	RPL11	10	1367600000	P62913	FALSE	0	0.534767	1.58143	1.0581	0.00312387	0.000447148	TRUE	TRUE
P30050	60S ribosomal protein L12	RPL12	9	1635500000	P30050	FALSE	0	0.394391	1.24432	0.819357	0.00546817	0.000700903	TRUE	TRUE
P26373;J3QSB4	60S ribosomal protein L13	RPL13	9	1526600000	P26373	FALSE	0	0.31675	1.35759	0.83717	0.0308946	0.00322438	TRUE	TRUE
A0A7I2V5L3;M0QYS1;P40429;Q8J015;A0A7I2V2L9	60S ribosomal protein L13a	RPL13A;RPL13a	10	734420000	A0A7I2V5L3	FALSE	0	-0.306558	1.16554	0.429493	0.737802	0.237028	FALSE	FALSE
E7EPB3;P50914	60S ribosomal protein L14	RPL14	6	859680000	E7EPB3	FALSE	0	0.578386	1.78716	1.18277	0.00461907	0.000610146	TRUE	TRUE
P61313;A0A2R8YEM3;E7EQV9;E7ENU7;E7EX53;A0A2R8Y738	60S ribosomal protein L15;Ribosomal protein L15	RPL15	11	957760000	P61313	FALSE	0	0.577687	1.60576	1.09172	0.0019446	0.000274619	TRUE	TRUE
A0A087WXM6;J3QQT2;J3KRX5;A0A0A6YYL6;P18621;J3QLC8;A0A0A0MRF8;J3KRB3;A0A087WWH0;J3QS96	60S ribosomal protein L17	RPL17;RPL17-C18orf32	9	2433400000	A0A087WXM6	FALSE	0	0.375496	1.42111	0.898302	0.0188817	0.00191431	TRUE	TRUE
F8VYV2;G3V203;J3QQ67;Q07020;A0A075B7A0;H0YHA7;F8VUA6	60S ribosomal protein L18	RPL18	5	1790500000	F8VYV2	FALSE	0	0.212517	1.28956	0.75104	0.0920836	0.00878441	FALSE	FALSE
M0R117;Q02543;M0R3D6;M0R1A7;M0R0P7	60S ribosomal protein L18a	RPL18A	9	723150000	M0R117	FALSE	0	0.351691	1.46506	0.908377	0.0276922	0.00288955	TRUE	TRUE
J3QR09;J3KTE4;A0A7I2YQG2;P84098	Ribosomal protein L19;60S ribosomal protein L19	RPL19	6	1486700000	J3QR09	FALSE	0	0.275573	1.51632	0.895948	0.0740699	0.00698189	FALSE	FALSE
P46778;G3V1B3;M0R181	60S ribosomal protein L21	RPL21	6	651440000	P46778	FALSE	0	-0.282105	1.38843	0.553163	0.683784	0.181854	FALSE	FALSE
P35268;K7ERI7;K7EJT5;K7EP65;K7EKS7;K7ELC4;K7EMH1	60S ribosomal protein L22	RPL22	4	1749100000	P35268	FALSE	0	0.321253	1.30734	0.814294	0.0254154	0.0026299	TRUE	TRUE
C9JYQ9;H0Y8C2;Q6P5R6	60S ribosomal protein L22-like 1	RPL22L1	4	202210000	C9JYQ9	FALSE	0	0.0586326	1.65143	0.855033	0.286265	0.0366983	FALSE	FALSE
P62829;J3KTJ3;J3KT29;C9JD32	60S ribosomal protein L23	RPL23	9	1518100000	P62829	FALSE	0	0.642144	1.69032	1.16623	0.00111284	0.000169459	TRUE	TRUE
H7BY10;K7EJV9;K7ERT8;A8MUS3;P62750;K7EMA7	60S ribosomal protein L23a	RPL23A	6	2737200000	H7BY10	FALSE	0	0.422225	1.31548	0.868852	0.00495022	0.000645072	TRUE	TRUE
C9JXB8;C9JNW5;P83731	60S ribosomal protein L24	RPL24	7	1665900000	C9JXB8	FALSE	0	0.530231	1.48691	1.00857	0.0020926	0.000295484	TRUE	TRUE
J3QRI7;J3QQQ9;J3QQV1;J3QRC4;P61254;E5RIT6;Q9UNX3	60S ribosomal protein L26;60S ribosomal protein L26-like 1	RPL26;RPL26L1	6	2337700000	J3QRI7	FALSE	0	0.524769	1.47753	1.00115	0.00215949	0.000305388	TRUE	TRUE
P61353;K7ELC7	60S ribosomal protein L27	RPL27	6	1302300000	P61353	FALSE	0	-0.630112	1.08264	0.226262	0.870718	0.586852	FALSE	FALSE
E9PLL6;P46776;E9PJD9	60S ribosomal protein L27a	RPL27A	6	1131900000	E9PLL6	FALSE	0	-0.506373	1.58779	0.54071	0.776195	0.293437	FALSE	FALSE
H0YKD8;P46779;H0YLP6;H0YMF4	60S ribosomal protein L28	RPL28	12	543880000	H0YKD8	FALSE	0	0.37348	1.70013	1.0368	0.0402379	0.00400031	TRUE	TRUE
P39023;G5E9G0;H7C422;H7C3M2;B5MCW2	60S ribosomal protein L3	RPL3	19	1301700000	P39023	FALSE	0	0.301537	1.22536	0.763449	0.0252904	0.00261459	TRUE	TRUE
P62888;E5RI99;A0A0B4J213;A0A0C4DH44	60S ribosomal protein L30	RPL30	6	1281400000	P62888	FALSE	0	0.554036	1.72959	1.14181	0.00503118	0.000653695	TRUE	TRUE
P62899;H7C2W9;C9JU56;B7Z4E3;B7Z4C8;B8ZZK4	60S ribosomal protein L31	RPL31	7	2547400000	P62899	FALSE	0	0.132907	1.32129	0.727101	0.17983	0.0190814	FALSE	FALSE
P62910;F8W727;D3YTB1	60S ribosomal protein L32	RPL32	7	856180000	P62910	FALSE	0	-0.344385	1.24271	0.449162	0.74846	0.250871	FALSE	FALSE
P49207	60S ribosomal protein L34	RPL34	6	1108900000	P49207	FALSE	0	-0.838441	2.21211	0.686833	0.807823	0.35792	FALSE	FALSE
F2Z388;P42766	60S ribosomal protein L35	RPL35	5	984170000	F2Z388	FALSE	0	0.00982047	3.4467	1.72826	0.351238	0.0488288	FALSE	FALSE
P18077;C9K025;F8WBS5;F8WB72	60S ribosomal protein L35a	RPL35A	7	813390000	P18077	FALSE	0	-0.241515	1.7859	0.772193	0.601103	0.127412	FALSE	FALSE
Q9Y3U8;J3QSB5	60S ribosomal protein L36	RPL36	3	1278900000	Q9Y3U8	FALSE	0	0.781626	1.85893	1.32028	0.000205743	5.8514e-05	TRUE	TRUE
H0Y5B4;H7BZ11;J3KQN4;P83881;Q969Q0	60S ribosomal protein L36a;60S ribosomal protein L36a-like	RPL36A;RPL36A-HNRNPH2;RPL36AL	5	933450000	H0Y5B4	FALSE	0	0.272176	1.80884	1.04051	0.108857	0.0105767	FALSE	FALSE
C9J4Z3;P61513;M0R0A1;Q6P4E4;E9PEL3;M0R2L6;G5E9R3	60S ribosomal protein L37a	RPL37A	4	317400000	C9J4Z3	FALSE	0	-0.0840976	1.38357	0.649738	0.47903	0.0794779	FALSE	FALSE
P63173;J3KT73;J3QL01	60S ribosomal protein L38	RPL38	3	1526400000	P63173	FALSE	0	-0.37429	1.51911	0.57241	0.724291	0.221095	FALSE	FALSE
P36578;H3BM89	60S ribosomal protein L4	RPL4	16	894720000	P36578	FALSE	0	0.757476	1.72503	1.24125	9.39518e-05	3.4363e-05	TRUE	TRUE
P46777;A0A2R8Y6J3	60S ribosomal protein L5	RPL5	11	1867000000	P46777	FALSE	0	0.412455	1.55309	0.982773	0.0184237	0.00186943	TRUE	TRUE
Q02878	60S ribosomal protein L6	RPL6	13	1757600000	Q02878	FALSE	0	0.28935	1.4142	0.851776	0.0523058	0.00502791	FALSE	FALSE
A8MUD9;P18124	60S ribosomal protein L7	RPL7	10	1192200000	A8MUD9	FALSE	0	0.386343	1.61446	1.0004	0.0279989	0.00292533	TRUE	TRUE
P62424;Q5T8U2;Q5T8U3	60S ribosomal protein L7a	RPL7A	10	2577200000	P62424	FALSE	0	0.37339	1.34288	0.858137	0.0143685	0.00149275	TRUE	TRUE
E9PKZ0;P62917;G3V1A1;E9PKU4	60S ribosomal protein L8	RPL8	8	1293500000	E9PKZ0	FALSE	0	0.424126	1.71549	1.06981	0.0248781	0.0025646	TRUE	TRUE
D6RAN4;P32969;A0A2R8Y5Y7;H0Y9V9	60S ribosomal protein L9	RPL9	8	1202400000	D6RAN4	FALSE	0	0.617879	1.71148	1.16468	0.00188562	0.000266662	TRUE	TRUE
P05388;F8VW21;F8VU65;F8VWS0;F8VPE8;F8VZS0;Q8NHW5;G3V210;F8VQY6;F8VRK7;F8VS58	60S acidic ribosomal protein P0;60S acidic ribosomal protein P0-like	RPLP0;RPLP0P6	13	1740800000	P05388	FALSE	0	0.480784	1.4074	0.944093	0.00292187	0.000414441	TRUE	TRUE
P05386	60S acidic ribosomal protein P1	RPLP1	3	2396600000	P05386	FALSE	0	0.0130194	1.59951	0.806265	0.340185	0.0467029	FALSE	FALSE
P05387;H0YDD8	60S acidic ribosomal protein P2	RPLP2	5	509020000	P05387	FALSE	0	-0.423585	2.22363	0.900023	0.670233	0.170974	FALSE	FALSE
P04843;B7Z4L4	Dolichyl-diphosphooligosaccharide--protein glycosyltransferase subunit 1	RPN1	37	18900000	P04843	TRUE	3	-1.823	-0.385326	-1.10416	0.0466739	0.00454318	TRUE	TRUE
P04844	Dolichyl-diphosphooligosaccharide--protein glycosyltransferase subunit 2	RPN2	23	20601000	P04844	TRUE	2	-1.67589	-0.126143	-0.901015	0.217762	0.0249674	FALSE	FALSE
P46783;F6U211;A0A2R8Y7H1;A0A2R8YFH6;A0A1W2PQS6;A0A2R8Y6L3;S4R435;Q9NQ39	40S ribosomal protein S10;Putative 40S ribosomal protein S10-like	RPS10;RPS10-NUDT3;RPS10P5	8	1935700000	P46783	FALSE	0	0.371397	1.38675	0.879076	0.0176652	0.00179628	TRUE	TRUE
P62280;M0QZC5	40S ribosomal protein S11	RPS11	10	1069000000	P62280	FALSE	0	0.40566	1.63004	1.01785	0.0242935	0.00249507	TRUE	TRUE
P25398	40S ribosomal protein S12	RPS12	7	2267500000	P25398	FALSE	0	0.413704	1.35495	0.884325	0.00745864	0.000886496	TRUE	TRUE
P62277;J3KMX5	40S ribosomal protein S13	RPS13	9	870050000	P62277	FALSE	0	0.425838	1.40093	0.913382	0.0077283	0.000910738	TRUE	TRUE
P62263;A0A2R8Y811;E5RH77	40S ribosomal protein S14	RPS14	4	2597200000	P62263	FALSE	0	0.154766	1.26058	0.707672	0.146925	0.01483	FALSE	FALSE
K7ELC2;P62841;K7EM56;A0A0B4J2B4;S4R417	40S ribosomal protein S15	RPS15	7	447590000	K7ELC2	FALSE	0	0.478831	1.88404	1.18144	0.0224072	0.00228072	TRUE	TRUE
K7EJ78;K7EQJ5;S4R456		RPS15	6	11537000	K7EJ78	TRUE	11	-11.1618	4.30802	-3.42688	0.810956	0.365552	FALSE	FALSE
P62244;I3L3P7	40S ribosomal protein S15a	RPS15A	8	895070000	P62244	FALSE	0	0.129696	1.97146	1.05058	0.232456	0.027478	FALSE	FALSE
H3BN98;I3L246		RPS15A	9	7968700	H3BN98	TRUE	6	-0.945235	2.30134	0.678052	0.821403	0.393044	FALSE	FALSE
P62249;M0R210;M0R3H0;M0R1M5;Q6IPX4	40S ribosomal protein S16	RPS16	11	1321300000	P62249	FALSE	0	0.719642	1.74351	1.23158	0.000290381	7.23361e-05	TRUE	TRUE
H3BNC9;P08708;H0YN88;A0A075B716	40S ribosomal protein S17	RPS17	25	418480000	H3BNC9	FALSE	0	0.614894	1.81777	1.21633	0.00311724	0.000446031	TRUE	TRUE
P62269	40S ribosomal protein S18	RPS18	9	1631000000	P62269	FALSE	0	0.265457	1.60276	0.934106	0.0911782	0.00868859	FALSE	FALSE
P39019	40S ribosomal protein S19	RPS19	10	1496100000	P39019	FALSE	0	0.362875	1.206	0.784436	0.00835886	0.000967649	TRUE	TRUE
P15880;H0YEN5;E9PQD7;E9PMM9;I3L404	40S ribosomal protein S2	RPS2	18	1015800000	P15880	FALSE	0	0.627414	1.71866	1.17304	0.00169809	0.000242506	TRUE	TRUE
P60866;G3XAN0	40S ribosomal protein S20	RPS20	5	1873900000	P60866	FALSE	0	0.0172292	1.32664	0.671937	0.330742	0.0448103	FALSE	FALSE
Q8WVC2;P63220;Q9BYK2;Q9BYK1	40S ribosomal protein S21	RPS21	5	1111100000	Q8WVC2	FALSE	0	0.26399	1.42084	0.842415	0.0699526	0.00659679	FALSE	FALSE
P62266;D6RD47	40S ribosomal protein S23	RPS23	6	1148400000	P62266	FALSE	0	0.795423	1.89403	1.34473	0.000209978	5.93459e-05	TRUE	TRUE
E7ETK0;A0A2R8Y849;A0A2R8YD14;P62847;A0A2R8Y8A0	40S ribosomal protein S24	RPS24	6	943980000	E7ETK0	FALSE	0	0.0917166	1.33938	0.715546	0.227888	0.0267481	FALSE	FALSE
P62851	40S ribosomal protein S25	RPS25	5	2460700000	P62851	FALSE	0	0.51897	1.64072	1.07984	0.00555338	0.000710251	TRUE	TRUE
P62854;Q5JNZ5	40S ribosomal protein S26;Putative 40S ribosomal protein S26-like 1	RPS26;RPS26P11	5	1064600000	P62854	FALSE	0	0.58939	1.88086	1.23513	0.00598528	0.00075429	TRUE	TRUE
P42677	40S ribosomal protein S27	RPS27	4	2510600000	P42677	FALSE	0	0.624453	1.6745	1.14948	0.00136833	0.000200959	TRUE	TRUE
P62979;P0CG48;F5GYU3;A0A2R8Y422;F5H388;B4DV12;F5H265;J3QKN0;F5H2Z3;F5H6Q2;F5GXK7;Q5PY61;J3QTR3;J3QS39;Q96C32;P62987;P0CG47;F5H747;M0R2S1;M0R1M6;M0R1V7	Ubiquitin-40S ribosomal protein S27a;Ubiquitin;40S ribosomal protein S27a;Polyubiquitin-C;Ubiquitin;Ubiquitin-60S ribosomal protein L40;Ubiquitin;60S ribosomal protein L40;Polyubiquitin-B;Ubiquitin	RPS27A;UBC;UBB;UBA52	6	2118000000	P62979	FALSE	0	0.228554	0.977165	0.60286	0.0306112	0.00319447	TRUE	TRUE
H0YMV8;Q71UM5;C9JLI6	40S ribosomal protein S27;40S ribosomal protein S27-like	RPS27L	5	215550000	H0YMV8	TRUE	1	-0.383455	1.58331	0.599929	0.720705	0.217137	FALSE	FALSE
P62857	40S ribosomal protein S28	RPS28	3	3921200000	P62857	FALSE	0	0.498422	1.40937	0.953894	0.00223004	0.000316196	TRUE	TRUE
A0A2R8Y851;P62273;A0A2R8Y6P7;A0A087WTT6	40S ribosomal protein S29	RPS29	4	43965000	A0A2R8Y851	TRUE	2	0.596175	2.65657	1.62637	0.0368176	0.00371523	TRUE	TRUE
P23396;E9PL09;E9PPU1;H0YEU2;F2Z2S8;H0YCJ7	40S ribosomal protein S3	RPS3	19	1578900000	P23396	FALSE	0	0.623547	1.68769	1.15562	0.00149858	0.000218366	TRUE	TRUE
E9PJN9		RPS3	2	82714000	E9PJN9	TRUE	3	0.00520858	1.35532	0.680265	0.349139	0.0484246	FALSE	FALSE
P61247;D6RAT0;D6RG13;D6RB09;E9PFI5;H0Y8L7;D6RAS7;H0Y9Y4	40S ribosomal protein S3a	RPS3A	17	1318200000	P61247	FALSE	0	0.239704	1.28506	0.762383	0.0692202	0.00652918	FALSE	FALSE
P62701	40S ribosomal protein S4, X isoform	RPS4X	16	1332600000	P62701	FALSE	0	0.710385	1.8881	1.29924	0.00124479	0.000185359	TRUE	TRUE
M0R0F0;P46782;M0R0R2	40S ribosomal protein S5;40S ribosomal protein S5, N-terminally processed	RPS5	10	1234700000	M0R0F0	FALSE	0	0.827354	1.85428	1.34081	7.43746e-05	2.7857e-05	TRUE	TRUE
P62753;A2A3R7;A2A3R5	40S ribosomal protein S6	RPS6	8	1527700000	P62753	FALSE	0	0.207212	1.30191	0.754559	0.0982945	0.00945883	FALSE	FALSE
P62081;B5MCP9;A0A2R8Y623	40S ribosomal protein S7	RPS7	10	1108700000	P62081	FALSE	0	0.765106	1.76247	1.26379	0.000108819	3.97493e-05	TRUE	TRUE
P62241;Q5JR95	40S ribosomal protein S8	RPS8	9	1997600000	P62241	FALSE	0	0.527812	1.49834	1.01308	0.00229405	0.000326352	TRUE	TRUE
P46781;B5MCT8;C9JM19	40S ribosomal protein S9	RPS9	11	1275100000	P46781	FALSE	0	0.562221	1.66755	1.11488	0.00318163	0.000457011	TRUE	TRUE
C9J9K3;A0A0C4DG17;P08865	40S ribosomal protein SA	RPSA	13	1738600000	C9J9K3	FALSE	0	0.383715	1.2075	0.795607	0.00536007	0.000689113	TRUE	TRUE
Q92600	Cell differentiation protein RCD1 homolog	RQCD1	17	2799600	Q92600	TRUE	6	-1.34649	1.44141	0.0474593	0.913425	0.943958	FALSE	FALSE
E9PK85;P62070;P10301	Ras-related protein R-Ras2;Ras-related protein R-Ras	RRAS2;RRAS	12	2139800	E9PK85	TRUE	10	-15.5154	1.57316	-6.97111	0.54984	0.104029	FALSE	FALSE
Q9P2E9;F8W7S5;A0A087WVV2	Ribosome-binding protein 1	RRBP1	95	14324000	Q9P2E9	FALSE	0	-1.17009	0.155732	-0.507176	0.598071	0.125857	FALSE	FALSE
Q15050	Ribosome biogenesis regulatory protein homolog	RRS1	18	5124700	Q15050	TRUE	8	0.111733	1.57235	0.842043	0.224054	0.0260603	FALSE	FALSE
H3BMQ2;A0A7I2V3F2;Q9UHA3	Probable ribosome biogenesis protein RLP24	RSL24D1	4	7395400	H3BMQ2	TRUE	13	-5.69957	12.8404	3.57044	0.833761	0.430285	FALSE	FALSE
O00442	RNA 3-terminal phosphate cyclase	RTCA	19	740620	O00442	TRUE	13	-4.68162	10.0621	2.69023	0.840879	0.454513	FALSE	FALSE
Q9Y3I0	tRNA-splicing ligase RtcB homolog	RTCB	24	9543000	Q9Y3I0	TRUE	3	-0.84451	0.526105	-0.159202	0.878479	0.632496	FALSE	FALSE
Q16799;Q2NKQ5;A8MT72	Reticulon-1;Reticulon	RTN1	30	46137000	Q16799	FALSE	0	-1.34051	-0.140991	-0.740749	0.173006	0.0181356	FALSE	FALSE
O95197	Reticulon-3	RTN3	46	19907000	O95197	TRUE	3	-1.44919	-0.0791672	-0.764177	0.251282	0.0306579	FALSE	FALSE
Q9NQC3;A0A0U1RQR6;H7C106;F8W914	Reticulon-4;Reticulon	RTN4	45	5936000	Q9NQC3	TRUE	2	-0.725619	1.64277	0.458578	0.833002	0.427831	FALSE	FALSE
Q7L099	Protein RUFY3	RUFY3	26	15083000	Q7L099	FALSE	0	-0.429646	0.764365	0.16736	0.866511	0.564426	FALSE	FALSE
Q9Y265;E7ETR0	RuvB-like 1	RUVBL1	22	31919000	Q9Y265	TRUE	1	-1.13241	0.0447405	-0.543833	0.438196	0.0681733	FALSE	FALSE
Q9Y230;M0R0Y3	RuvB-like 2	RUVBL2	27	18639000	Q9Y230	TRUE	2	-1.51771	-0.368031	-0.942871	0.0266965	0.00277557	TRUE	TRUE
H7BY35;Q92736	Ryanodine receptor 2	RYR2	267	1227300	H7BY35	TRUE	3	-3.61778	0.836451	-1.39067	0.710991	0.206936	FALSE	FALSE
Q99584	Protein S100-A13	S100A13	6	38698000	Q99584	TRUE	3	-1.09183	0.177387	-0.457224	0.637324	0.148079	FALSE	FALSE
Q96FQ6	Protein S100-A16	S100A16	6	9656700	Q96FQ6	TRUE	6	-1.13038	0.294042	-0.418168	0.735529	0.234228	FALSE	FALSE
R4GN98;P06703	Protein S100;Protein S100-A6	S100A6	5	1620200	R4GN98	TRUE	21	-3.98065	3.98065	0	0.917654	1	FALSE	FALSE
P05109	Protein S100-A8;Protein S100-A8, N-terminally processed	S100A8	8	1650500	P05109	TRUE	23	-10.7379	1.61319	-4.56234	0.621591	0.138597	FALSE	FALSE
P06702	Protein S100-A9	S100A9	8	8384400	P06702	TRUE	7	-2.39843	0.996271	-0.701078	0.823244	0.398244	FALSE	FALSE
P04271	Protein S100-B	S100B	3	913790	P04271	TRUE	18	-8.25242	8.25242	0	0.917654	1	FALSE	FALSE
Q9Y512	Sorting and assembly machinery component 50 homolog	SAMM50	29	16725000	Q9Y512	TRUE	4	-0.941118	0.667283	-0.136917	0.891651	0.725612	FALSE	FALSE
O00422;H7BZW6	Histone deacetylase complex subunit SAP18	SAP18	11	68111000	O00422	TRUE	1	-1.00823	0.655593	-0.176318	0.883068	0.662461	FALSE	FALSE
Q6SZW1	Sterile alpha and TIR motif-containing protein 1	SARM1	45	6806800	Q6SZW1	TRUE	2	-0.756244	2.26742	0.755586	0.784692	0.308801	FALSE	FALSE
P82979;F8VZQ9;H0YHG0	SAP domain-containing ribonucleoprotein	SARNP	12	20512000	P82979	TRUE	1	-1.4252	0.801322	-0.311937	0.866546	0.564606	FALSE	FALSE
O95248	Myotubularin-related protein 5	SBF1	87	1135000	O95248	TRUE	5	-3.007	1.29914	-0.853927	0.829544	0.416937	FALSE	FALSE
Q8N9R8;Q3SXZ0	Protein SCAI	SCAI;C9orf126	33	688450	Q8N9R8	TRUE	10	-2.58727	2.88392	0.148325	0.910716	0.910873	FALSE	FALSE
O15126;A0A087WXB0;A0A087WU14	Secretory carrier-associated membrane protein 1	SCAMP1	15	9821000	O15126	TRUE	8	-1.00831	0.671901	-0.168204	0.885589	0.679987	FALSE	FALSE
O14828	Secretory carrier-associated membrane protein 3	SCAMP3	10	2327900	O14828	TRUE	16	-7.40097	7.40097	0	0.917654	1	FALSE	FALSE
H3BMY4;Q8TAC9	Secretory carrier-associated membrane protein 5	SCAMP5	4	6230700	H3BMY4	TRUE	14	-13.367	6.11012	-3.62845	0.838235	0.445251	FALSE	FALSE
Q8NBX0	Saccharopine dehydrogenase-like oxidoreductase	SCCPDH	20	230120	Q8NBX0	TRUE	20	-4.06935	4.06935	0	0.917654	1	FALSE	FALSE
Q8WU76;A0A087WUD7	Sec1 family domain-containing protein 2	SCFD2	31	425290	Q8WU76	TRUE	14	-4.70323	4.70323	0	0.917654	1	FALSE	FALSE
A0A1B0GWA6;Q99250;A0A669KBL5;A0A669KBM3;A0A669KAR0	Sodium channel protein type 2 subunit alpha	SCN2A	57	349550	A0A1B0GWA6	TRUE	12	-2.17548	3.6286	0.726563	0.874176	0.606461	FALSE	FALSE
A0A1W2PRD1;Q9NY46;A0A1B0GVX7;A0A286YEQ8;A0A2R8YDP4;A0A590UK43;A0A286YF26;A0A1W2PPJ3;Q9UQD0;Q15858;P35498	Sodium channel protein type 3 subunit alpha;Sodium channel protein type 8 subunit alpha;Sodium channel protein type 9 subunit alpha;Sodium channel protein type 1 subunit alpha	SCN3A;SCN8A;SCN9A;SCN1A	68	150460	A0A1W2PRD1	TRUE	14	-4.35171	4.35171	0	0.917654	1	FALSE	FALSE
I3L506;I3L4Z3;Q9HB40	Retinoid-inducible serine carboxypeptidase	SCPEP1	4	14240000	I3L506	TRUE	12	-0.862501	0.918331	0.0279151	0.913775	0.948388	FALSE	FALSE
P31431	Syndecan-4	SDC4	9	6075800	P31431	TRUE	3	-0.260898	1.95678	0.847942	0.598405	0.126028	FALSE	FALSE
B4DHN5;E9PBU7;G5EA09;O00560	Syntenin-1	SDCBP	9	14923000	B4DHN5	TRUE	2	-0.944738	-0.161465	-0.553102	0.0854513	0.00809621	FALSE	FALSE
D6RFM5;P31040;A0A087X1I3;A0A494C1T6	Succinate dehydrogenase [ubiquinone] flavoprotein subunit, mitochondrial	SDHA	29	7434600	D6RFM5	TRUE	2	-1.17135	2.58925	0.708947	0.836669	0.439913	FALSE	FALSE
P21912;A0A087WXX8;A0A087WWT1	Succinate dehydrogenase [ubiquinone] iron-sulfur subunit, mitochondrial	SDHB	18	8214100	P21912	TRUE	8	-12.4151	-1.13935	-6.77725	0.192883	0.0210006	FALSE	FALSE
P55735;A8MXL6	Protein SEC13 homolog	SEC13	13	2786600	P55735	TRUE	10	-1.52763	14.2508	6.36158	0.559134	0.107853	FALSE	FALSE
O75396	Vesicle-trafficking protein SEC22b	SEC22B	14	21866000	O75396	TRUE	2	-1.23278	0.834582	-0.199101	0.887178	0.691455	FALSE	FALSE
F5H365;Q15436;G3V5X8;G3V4Q2;G3V4V1;G3V1W4;G3V3G5;G3V2R6	Protein transport protein Sec23A	SEC23A	37	342270	F5H365	TRUE	16	-5.89295	5.89295	0	0.917654	1	FALSE	FALSE
H0Y9K1;H0Y8V7;H0YAB3;D6RHZ5;H7BXG7;D6REX3;O94979	Protein transport protein Sec31A	SEC31A	12	8088300	H0Y9K1	TRUE	6	-1.66988	2.16204	0.246082	0.899273	0.791043	FALSE	FALSE
B4DR61;P61619;Q8TC24	Protein transport protein Sec61 subunit alpha isoform 1	SEC61A1;SEC61A2	16	479670	B4DR61	TRUE	11	-1.86714	1.4681	-0.19952	0.900761	0.805028	FALSE	FALSE
Q9H9S3;F8W776	Protein transport protein Sec61 subunit alpha isoform 2	SEC61A2	16	8197900	Q9H9S3	TRUE	2	-0.264292	2.35342	1.04456	0.567137	0.111281	FALSE	FALSE
S4R3B5;P60468	Protein transport protein Sec61 subunit beta	SEC61B	2	116330000	S4R3B5	TRUE	3	0.352229	1.32052	0.836373	0.0180293	0.00183121	TRUE	TRUE
P60059	Protein transport protein Sec61 subunit gamma	SEC61G	3	39369000	P60059	TRUE	3	-0.935014	1.73702	0.401003	0.861061	0.537487	FALSE	FALSE
H0YKY4;Q93073	Selenocysteine insertion sequence-binding protein 2-like	SECISBP2L	9	52270000	H0YKY4	TRUE	1	-1.05753	0.124583	-0.466473	0.575586	0.115044	FALSE	FALSE
K7ENI5;K7EP88;K7ELV2;Q96EE3	Nucleoporin SEH1	SEH1L	11	1929200	K7ENI5	TRUE	18	-9.43141	9.43141	0	0.917654	1	FALSE	FALSE
Q8NC51	Plasminogen activator inhibitor 1 RNA-binding protein	SERBP1	18	476030000	Q8NC51	FALSE	0	0.661449	1.91833	1.28989	0.00273336	0.000386095	TRUE	TRUE
P07093	Glia-derived nexin	SERPINE2	22	16379000	P07093	TRUE	2	-0.981937	1.20389	0.110975	0.903707	0.834024	FALSE	FALSE
P50454;E9PJH8;E9PKH2;E9PPV6;E9PR70	Serpin H1	SERPINH1	23	36434000	P50454	TRUE	4	-0.921287	0.646945	-0.137171	0.890738	0.718404	FALSE	FALSE
Q15459	Splicing factor 3A subunit 1	SF3A1	41	6456500	Q15459	TRUE	1	-1.31318	0.791809	-0.260687	0.874829	0.61029	FALSE	FALSE
Q15428;K7EMT0	Splicing factor 3A subunit 2	SF3A2	14	1516100	Q15428	TRUE	14	-11.2608	10.301	-0.479895	0.912039	0.926775	FALSE	FALSE
Q12874	Splicing factor 3A subunit 3	SF3A3	24	9200100	Q12874	TRUE	2	-1.14026	0.762229	-0.189013	0.885909	0.682267	FALSE	FALSE
O75533	Splicing factor 3B subunit 1	SF3B1	62	9251600	O75533	FALSE	0	-1.15397	1.58191	0.213971	0.894276	0.747049	FALSE	FALSE
E9PPJ0;Q13435;H0YEX5	Splicing factor 3B subunit 2	SF3B2	43	2006900	E9PPJ0	TRUE	4	-2.42872	0.0202112	-1.20426	0.374702	0.0535268	FALSE	FALSE
Q15393	Splicing factor 3B subunit 3	SF3B3	52	14024000	Q15393	FALSE	0	-1.6247	-0.115092	-0.869896	0.224385	0.0261189	FALSE	FALSE
Q15427	Splicing factor 3B subunit 4	SF3B4	16	6859700	Q15427	TRUE	2	-2.54195	-0.258921	-1.40043	0.177942	0.0188159	FALSE	FALSE
Q9BWJ5	Splicing factor 3B subunit 5	SF3B5	5	5348800	Q9BWJ5	TRUE	9	-1.17729	0.110416	-0.533439	0.53734	0.0991365	FALSE	FALSE
Q9Y3B4	Splicing factor 3B subunit 6	SF3B6	8	11050000	Q9Y3B4	TRUE	3	-1.62766	0.606175	-0.510742	0.804751	0.350688	FALSE	FALSE
P31947	14-3-3 protein sigma	SFN	16	28719000	P31947	TRUE	1	-1.2348	1.76775	0.266472	0.890234	0.714477	FALSE	FALSE
P23246	Splicing factor, proline- and glutamine-rich	SFPQ	30	7084500	P23246	TRUE	2	-0.721767	2.04315	0.660693	0.795308	0.329889	FALSE	FALSE
S4R2X2;D6RFI0;Q9H9B4	Sideroflexin-1	SFXN1	8	4196000	S4R2X2	TRUE	10	-1.13884	1.55974	0.210452	0.894359	0.747745	FALSE	FALSE
S4R3N9;A0A1P0AYU5;Q9BWM7	Sideroflexin-3	SFXN3	12	13128000	S4R3N9	TRUE	10	-0.477932	0.477932	0	0.917654	1	FALSE	FALSE
Q8TD22;C9JIV5;H7C1S9;B8ZZJ6	Sideroflexin-5	SFXN5	13	5517500	Q8TD22	TRUE	8	-1.08047	1.11606	0.0177922	0.915693	0.973315	FALSE	FALSE
Q99962;M0QYE0;M0R0I3;Q99961	Endophilin-A1;Endophilin-A2	SH3GL2;SH3GL1	16	1925500	Q99962	TRUE	10	-0.340626	2.26525	0.962314	0.621771	0.138701	FALSE	FALSE
B7ZC39;B7ZC38;Q9NR46;F8WFB9	Endophilin-B2	SH3GLB2	17	2924200	B7ZC39	TRUE	8	-0.910433	0.960638	0.0251027	0.914356	0.955818	FALSE	FALSE
H0YIZ0;P34897	Serine hydroxymethyltransferase;Serine hydroxymethyltransferase, mitochondrial	SHMT2	17	2415000	H0YIZ0	TRUE	9	-6.5122	12.6583	3.07303	0.855096	0.51043	FALSE	FALSE
P63208;E5RJR5;E7ERH2;F8W8N3	S-phase kinase-associated protein 1	SKP1	10	22627000	P63208	TRUE	4	-1.5296	-0.0194922	-0.774546	0.331218	0.0449042	FALSE	FALSE
Q9H2X9	Solute carrier family 12 member 5	SLC12A5	45	1921300	Q9H2X9	TRUE	12	-0.822917	0.822917	0	0.917654	1	FALSE	FALSE
Q9P2U7;M0R1S5	Vesicular glutamate transporter 1	SLC17A7	20	2646000	Q9P2U7	TRUE	10	-11.5328	5.81915	-2.85683	0.852455	0.499184	FALSE	FALSE
P43004;A0A2R8YD46;A0A2R8Y860;A0A2R8Y4W1;A0A2U3TZS7;A0A2R8YFE3;A0A2R8Y862;A0A2R8Y6B8;H0YEK4;A0A163QEF0;A0A2R8YG01;A0A2R8Y5Y1;A0A2R8Y740;A0A2R8Y6J5;A0A2U3U0E3;A0A2R8Y642;A0A2R8YHI4;A0A2R8Y4N0	Excitatory amino acid transporter 2;Amino acid transporter	SLC1A2	21	7751400	P43004	TRUE	6	-1.77759	1.08422	-0.346681	0.87613	0.618051	FALSE	FALSE
P43003;A0A087X0U3;A0A087WT87	Excitatory amino acid transporter 1;Amino acid transporter	SLC1A3	16	37488000	P43003	TRUE	5	-0.74071	0.689213	-0.0257484	0.913167	0.940726	FALSE	FALSE
P53007;B4DP62	Tricarboxylate transport protein, mitochondrial	SLC25A1	17	12548000	P53007	TRUE	3	-1.62952	0.218656	-0.705434	0.599617	0.126647	FALSE	FALSE
Q02978;I3L1P8	Mitochondrial 2-oxoglutarate/malate carrier protein	SLC25A11	17	7153000	Q02978	TRUE	6	-1.1987	3.11978	0.96054	0.810181	0.363639	FALSE	FALSE
O75746	Calcium-binding mitochondrial carrier protein Aralar1	SLC25A12	37	30095000	O75746	TRUE	2	-0.653591	0.990497	0.168453	0.884588	0.672936	FALSE	FALSE
Q9UJS0	Calcium-binding mitochondrial carrier protein Aralar2	SLC25A13	34	2198000	Q9UJS0	TRUE	8	-1.42516	3.45403	1.01443	0.82215	0.395139	FALSE	FALSE
O43772;C9JPE1	Mitochondrial carnitine/acylcarnitine carrier protein	SLC25A20	17	4622900	O43772	TRUE	6	-1.29489	1.98427	0.34469	0.883442	0.665009	FALSE	FALSE
Q9H936;E9PJH7;K4DIB3;A0A0D9SFE1;A0A0D9SEI9;K4DIA8;K4DIB8;K4DIB6;E9PI74;E9PQ36;A0A0D9SG84;K4DIA2;K4DIB0;E9PS95;A0A0D9SFA8;Q9H1K4	Mitochondrial glutamate carrier 1;Mitochondrial glutamate carrier 2	SLC25A22;SLC25A18	17	27967000	Q9H936	TRUE	3	-1.12603	0.314101	-0.405963	0.749785	0.252679	FALSE	FALSE
G3V441;G3V4H8;Q8N8R3	Mitochondrial basic amino acids transporter	SLC25A29	2	6095100	G3V441	TRUE	16	-7.21175	14.2708	3.52954	0.852666	0.500066	FALSE	FALSE
F8VVM2;Q00325;F8VWQ0	Phosphate carrier protein, mitochondrial	SLC25A3	18	28748000	F8VVM2	TRUE	2	-0.969501	0.0697636	-0.449869	0.499496	0.0858461	FALSE	FALSE
P12235;V9GYG0	ADP/ATP translocase 1	SLC25A4	20	24706000	P12235	TRUE	2	-0.548385	1.48692	0.469267	0.80303	0.346741	FALSE	FALSE
P05141	ADP/ATP translocase 2;ADP/ATP translocase 2, N-terminally processed	SLC25A5	19	164430000	P05141	FALSE	0	-2.34962	-0.0383485	-1.19399	0.324211	0.043539	FALSE	FALSE
P12236	ADP/ATP translocase 3;ADP/ATP translocase 3, N-terminally processed	SLC25A6	20	361660000	P12236	FALSE	0	-1.34768	0.0183158	-0.66468	0.385666	0.0558421	FALSE	FALSE
Q6PCB7	Long-chain fatty acid transport protein 1	SLC27A1	34	3115600	Q6PCB7	TRUE	5	-2.45253	1.34985	-0.551337	0.863893	0.551201	FALSE	FALSE
P11166	Solute carrier family 2, facilitated glucose transporter member 1	SLC2A1	13	11273000	P11166	TRUE	5	-1.67777	1.82	0.0711131	0.912554	0.933094	FALSE	FALSE
F8VX04;Q9H2H9	Sodium-coupled neutral amino acid transporter 1	SLC38A1	18	870500	F8VX04	TRUE	13	-5.77696	5.77696	0	0.917654	1	FALSE	FALSE
E7EW28;C9J240;Q6U841;Q2Y0W8;F8WDX9	Anion exchange protein;Sodium-driven chloride bicarbonate exchanger;Electroneutral sodium bicarbonate exchanger 1	SLC4A10;SLC4A8	48	979320	E7EW28	TRUE	7	-3.12554	2.15147	-0.487036	0.888817	0.703641	FALSE	FALSE
Q9Y6R1	Electrogenic sodium bicarbonate cotransporter 1	SLC4A4	41	87217	Q9Y6R1	TRUE	18	-7.62472	7.62472	0	0.917654	1	FALSE	FALSE
P48066	Sodium- and chloride-dependent GABA transporter 3	SLC6A11	16	5315700	P48066	TRUE	10	-0.52602	0.58585	0.0299148	0.910773	0.911544	FALSE	FALSE
E7EV41;P32418	Sodium/calcium exchanger 1	SLC8A1	24	5903400	E7EV41	TRUE	4	-1.16005	2.37693	0.608438	0.847806	0.480387	FALSE	FALSE
A0A590UJP6;H7C5G9;A0A590UJT5;H7BZK0;A0A590UJ16;A0A590UJS6;A0A590UJU9;H7C3M8;A0A5F9VB99;A0A590UJK3;Q14BN4	Sarcolemmal membrane-associated protein	SLMAP	8	1195400	A0A590UJP6	TRUE	20	-7.20974	7.20974	0	0.917654	1	FALSE	FALSE
P51532;A0A2R8YGG3;Q9HBD4;A0A2R8Y4P4;A0A2R8Y7S2;A0A2R8YGP5;A0A0A0MT49;A0A2R8Y526;A0A2R8Y7Y7;A0A2R8YF80;A0A2R8Y6N0;A0A2R8YDA1;A0A2R8Y7F3;A0A2R8Y440;A0A2R8YG32;A0A2R8YF58;A0A2R8Y4C5;A0A2R8Y6V2;A0A2R8Y7R0	Transcription activator BRG1	SMARCA4	63	261710	P51532	TRUE	13	-9.74132	4.83212	-2.4546	0.850093	0.489482	FALSE	FALSE
A0A0G2JRV3;G5E975;Q12824	SWI/SNF-related matrix-associated actin-dependent regulator of chromatin subfamily B member 1	SMARCB1	15	556530	A0A0G2JRV3	TRUE	20	-5.40382	5.40382	0	0.917654	1	FALSE	FALSE
Q92922	SWI/SNF complex subunit SMARCC1	SMARCC1	49	91268	Q92922	TRUE	20	-4.45825	4.45825	0	0.917654	1	FALSE	FALSE
Q8TAQ2;F8VXC8	SWI/SNF complex subunit SMARCC2	SMARCC2	51	4001500	Q8TAQ2	TRUE	4	-2.00441	0.768844	-0.617781	0.80989	0.362925	FALSE	FALSE
F8VRQ4;Q96GM5;F8VZ70;F8VUB0	SWI/SNF-related matrix-associated actin-dependent regulator of chromatin subfamily D member 1	SMARCD1	21	393170	F8VRQ4	TRUE	17	-8.46939	8.19304	-0.138179	0.915645	0.972681	FALSE	FALSE
Q6STE5	SWI/SNF-related matrix-associated actin-dependent regulator of chromatin subfamily D member 3	SMARCD3	32	1173300	Q6STE5	TRUE	9	-11.4835	0.593097	-5.44522	0.461783	0.0744922	FALSE	FALSE
A0A2R8Y765;J3QKS7;A0A2R8Y7U4;A0A2U3TZQ7;A0A2R8Y7I9;A0A2R8Y4T4;A0A2R8YES3;A0A2R8Y855;B4DGM3;Q969G3	SWI/SNF-related matrix-associated actin-dependent regulator of chromatin subfamily E member 1	SMARCE1	18	2114900	A0A2R8Y765	TRUE	14	-7.82492	7.82492	0	0.917654	1	FALSE	FALSE
H3BS51;Q9NY59	Sphingomyelin phosphodiesterase 3	SMPD3	27	1043000	H3BS51	TRUE	10	-1.61255	2.53213	0.459794	0.880865	0.647775	FALSE	FALSE
Q2TAY7	WD40 repeat-containing protein SMU1;WD40 repeat-containing protein SMU1, N-terminally processed	SMU1	26	2452200	Q2TAY7	TRUE	7	-1.26211	1.27181	0.00484797	0.917199	0.993696	FALSE	FALSE
P60880;A0A0A0MSS0	Synaptosomal-associated protein 25	SNAP25	13	68755000	P60880	TRUE	1	-0.569055	1.20177	0.316359	0.843459	0.463867	FALSE	FALSE
E5RGY9;E9PDG8;O60641	Clathrin coat assembly protein AP180	SNAP91	19	3409200	E5RGY9	TRUE	8	-0.687968	1.66766	0.489848	0.82212	0.395056	FALSE	FALSE
Q16143;G4Y816	Beta-synuclein	SNCB	6	6848500	Q16143	TRUE	11	-4.92497	12.1728	3.62394	0.818915	0.386191	FALSE	FALSE
Q7KZF4	Staphylococcal nuclease domain-containing protein 1	SND1	53	34444000	Q7KZF4	TRUE	1	-0.896142	1.17247	0.138164	0.898385	0.782898	FALSE	FALSE
O75643;A0A494C1A5	U5 small nuclear ribonucleoprotein 200 kDa helicase	SNRNP200	118	9251200	O75643	FALSE	0	-0.949277	0.73644	-0.106419	0.899645	0.794501	FALSE	FALSE
Q96DI7;Q9NSS8	U5 small nuclear ribonucleoprotein 40 kDa protein	SNRNP40;DKFZp434D199	16	4273800	Q96DI7	TRUE	6	-1.15516	0.200529	-0.477314	0.6509	0.156979	FALSE	FALSE
P08621;M0QYR1	U1 small nuclear ribonucleoprotein 70 kDa	SNRNP70	17	5621500	P08621	TRUE	7	-0.49405	1.26056	0.383254	0.813577	0.372143	FALSE	FALSE
P09012;M0QXK2;M0R221;M0R2B8;M0QZG7;M0R0G9;M0R268	U1 small nuclear ribonucleoprotein A	SNRPA	12	18024000	P09012	TRUE	3	-0.424246	0.784052	0.179903	0.86173	0.540671	FALSE	FALSE
P09661;H0YLR3;H0YMA0;H0YKK0	U2 small nuclear ribonucleoprotein A	SNRPA1	10	17617000	P09661	TRUE	1	-1.86393	0.499494	-0.68222	0.741631	0.241863	FALSE	FALSE
P08579	U2 small nuclear ribonucleoprotein B	SNRPB2	10	6391800	P08579	TRUE	6	-1.33763	0.676078	-0.330777	0.852687	0.500157	FALSE	FALSE
P09234;A0A0A0MRR7	U1 small nuclear ribonucleoprotein C	SNRPC	6	3865600	P09234	TRUE	8	-1.09829	0.888369	-0.104961	0.903049	0.827394	FALSE	FALSE
P62314	Small nuclear ribonucleoprotein Sm D1	SNRPD1	4	42483000	P62314	FALSE	0	-1.46952	0.399587	-0.534965	0.744607	0.245727	FALSE	FALSE
P62316;K7ERG4	Small nuclear ribonucleoprotein Sm D2	SNRPD2	7	63934000	P62316	TRUE	1	-1.71978	1.01983	-0.349973	0.872912	0.599162	FALSE	FALSE
P62318;H3BT13	Small nuclear ribonucleoprotein Sm D3	SNRPD3	6	100500000	P62318	FALSE	0	-0.625379	0.330523	-0.147428	0.858681	0.5264	FALSE	FALSE
P62304;A6NHK2	Small nuclear ribonucleoprotein E	SNRPE	4	23378000	P62304	TRUE	4	-1.14886	0.927209	-0.110825	0.902873	0.825631	FALSE	FALSE
P62306	Small nuclear ribonucleoprotein F	SNRPF	4	47242000	P62306	TRUE	5	-1.33583	0.254004	-0.540914	0.669852	0.170682	FALSE	FALSE
P62308;A8MWD9;Q49AN9;F5H013	Small nuclear ribonucleoprotein G;Putative small nuclear ribonucleoprotein G-like protein 15	SNRPG;SNRPGP15	3	51902000	P62308	FALSE	0	-1.69129	1.3389	-0.176194	0.901318	0.810376	FALSE	FALSE
J3QLE5;P63162;P14678;J3KRY3;S4R3P3	Small nuclear ribonucleoprotein-associated protein N;Small nuclear ribonucleoprotein-associated proteins B and B	SNRPN;SNRPB	10	17605000	J3QLE5	TRUE	2	-0.695056	0.528674	-0.083191	0.897969	0.779134	FALSE	FALSE
Q13573;G3V4X8;G3V3A4	SNW domain-containing protein 1	SNW1	25	3606500	Q13573	TRUE	6	-1.57741	0.434264	-0.571573	0.747122	0.249066	FALSE	FALSE
A0A0A0MRI2;Q9UNH7;G3V2U1;H0YJF8;G3V4Z5;G3V5X9;Q5QPE4;Q5QPE5;Q9Y5X3	Sorting nexin-6;Sorting nexin-6, N-terminally processed;Sorting nexin-5	SNX6;SNX5	23	835570	A0A0A0MRI2	TRUE	13	-5.03979	5.03979	0	0.917654	1	FALSE	FALSE
E9PJP2;Q5TF21	Protein SOGA3	SOGA3	58	4690300	E9PJP2	TRUE	7	-1.40485	1.24441	-0.0802197	0.909832	0.900506	FALSE	FALSE
A0A087X2D8;O60271	C-Jun-amino-terminal kinase-interacting protein 4	SPAG9	66	1131100	A0A087X2D8	TRUE	11	-1.81874	2.21854	0.1999	0.904104	0.83807	FALSE	FALSE
H0YLK7;Q96JI7	Spatacsin	SPG11	31	889850	H0YLK7	TRUE	19	-6.25124	13.9287	3.83874	0.835455	0.435852	FALSE	FALSE
A0A0D9SGF6;A0A0D9SF54;Q13813	Spectrin alpha chain, non-erythrocytic 1	SPTAN1	145	136610000	A0A0D9SGF6	FALSE	0	-1.06259	0.143763	-0.459414	0.601188	0.127456	FALSE	FALSE
Q01082;A0A087WUZ3	Spectrin beta chain, non-erythrocytic 1	SPTBN1	142	93815000	Q01082	FALSE	0	-1.1336	0.491513	-0.321042	0.830107	0.418679	FALSE	FALSE
O15020;A4QPE4	Spectrin beta chain, non-erythrocytic 2	SPTBN2	127	2498600	O15020	TRUE	3	-2.04519	3.4877	0.721255	0.871604	0.591769	FALSE	FALSE
M0QZQ3;C9JY79;Q9H254	Spectrin beta chain, non-erythrocytic 4	SPTBN4	119	104750	M0QZQ3	TRUE	18	-5.94201	5.94201	0	0.917654	1	FALSE	FALSE
Q13501	Sequestosome-1	SQSTM1	20	1383400	Q13501	TRUE	20	-5.39913	11.8293	3.21511	0.838009	0.444473	FALSE	FALSE
A0A087X165;Q9C0H9;A0A087WVV7;A0A590UJ70	SRC kinase signaling inhibitor 1	SRCIN1	72	4270600	A0A087X165	TRUE	4	-2.36593	0.407726	-0.979101	0.649394	0.155956	FALSE	FALSE
A0A075B7B5;B7ZM87;O75044;A0A286YEY3;P0DMP2;P0DJJ0;A0A075B7C8;G5EA48;Q7Z6B7	SLIT-ROBO Rho GTPase-activating protein 2;SLIT-ROBO Rho GTPase-activating protein 2B;SLIT-ROBO Rho GTPase-activating protein 2C;SLIT-ROBO Rho GTPase-activating protein 1	SRGAP2;SRGAP2B;SRGAP2C;SRGAP1	37	1121000	A0A075B7B5	TRUE	8	-0.734057	3.29021	1.27808	0.703491	0.19954	FALSE	FALSE
O43295	SLIT-ROBO Rho GTPase-activating protein 3	SRGAP3	63	719120	O43295	TRUE	7	-0.487116	3.60881	1.56085	0.600743	0.127227	FALSE	FALSE
H0YLA2;P37108	Signal recognition particle 14 kDa protein	SRP14	7	5444800	H0YLA2	TRUE	11	-4.10862	10.7429	3.31716	0.809382	0.361684	FALSE	FALSE
G3V4F7;A0A7I2V5K0;P61011;A0A7I2V584;G3V480	Signal recognition particle 54 kDa protein	SRP54	27	2050700	G3V4F7	TRUE	13	-4.44838	4.44838	0	0.917654	1	FALSE	FALSE
Q9UHB9	Signal recognition particle subunit SRP68	SRP68	34	3655900	Q9UHB9	TRUE	7	-3.17817	1.18108	-0.998542	0.804374	0.349816	FALSE	FALSE
O76094;D6RDY6	Signal recognition particle subunit SRP72	SRP72	33	2621700	O76094	TRUE	5	-1.65326	1.52219	-0.0655314	0.912472	0.93209	FALSE	FALSE
H3BLV9;Q96SB4	SRSF protein kinase 1	SRPK1	29	135860	H3BLV9	TRUE	20	-0.295061	0.295061	0	0.917654	1	FALSE	FALSE
P78362;H7C2I2;C9J2M4;H7C521;C9JWF7;H7C5L6;A8MPP7;A8MPY5;E7ETV6;Q9UPE1	SRSF protein kinase 2;SRSF protein kinase 2 N-terminal;SRSF protein kinase 2 C-terminal;SRSF protein kinase 3	SRPK2;SRPK3	29	1686200	P78362	TRUE	8	-2.14923	0.940925	-0.604154	0.83162	0.423422	FALSE	FALSE
E9PCT1;A9Z1X7;Q8IYB3;M0R1E7;M0R088	Serine/arginine repetitive matrix protein 1	SRRM1	40	855660	E9PCT1	TRUE	10	-1.43976	2.404	0.482122	0.874054	0.605753	FALSE	FALSE
Q9UQ35	Serine/arginine repetitive matrix protein 2	SRRM2	120	445690	Q9UQ35	TRUE	6	-1.8644	2.7216	0.428596	0.888346	0.700099	FALSE	FALSE
J3KTL2;Q07955;J3KSR8	Serine/arginine-rich splicing factor 1	SRSF1	14	113260000	J3KTL2	FALSE	0	-0.612441	0.462489	-0.074976	0.897346	0.773556	FALSE	FALSE
Q5JRI1;O75494;Q6IQ42;Q8WXF0	Serine/arginine-rich splicing factor 10;Serine/arginine-rich splicing factor 12	SRSF10;FUSIP1;SRSF12	9	17306000	Q5JRI1	TRUE	1	-0.473076	1.17581	0.351366	0.817989	0.383693	FALSE	FALSE
Q5T760;Q05519;B4DWT1;Q5T757	Serine/arginine-rich splicing factor 11	SRSF11	9	1034100	Q5T760	TRUE	6	-1.11856	0.668953	-0.224802	0.873891	0.604802	FALSE	FALSE
J3QL05;J3KP15;Q01130;Q9BRL6	Serine/arginine-rich splicing factor 2;Serine/arginine-rich splicing factor 8	SRSF2;SRSF8	6	91601000	J3QL05	TRUE	2	-1.38407	0.952237	-0.215915	0.888767	0.703265	FALSE	FALSE
A0A087X2D0;P84103	Serine/arginine-rich splicing factor 3	SRSF3	7	62534000	A0A087X2D0	TRUE	1	-1.15157	0.940897	-0.105336	0.903843	0.835407	FALSE	FALSE
A0A0D9SEM4;Q08170	Serine/arginine-rich splicing factor 4	SRSF4	11	53919000	A0A0D9SEM4	TRUE	1	-0.252193	1.31183	0.52982	0.672152	0.172458	FALSE	FALSE
Q13243	Serine/arginine-rich splicing factor 5	SRSF5	8	4493900	Q13243	TRUE	17	-1.65726	16.3763	7.35953	0.549524	0.103902	FALSE	FALSE
A0A590UJK4;A0A590UK01;A0A590UJP7;A0A590UK80;Q13247	Serine/arginine-rich splicing factor 6	SRSF6	12	10470000	A0A590UJK4	TRUE	1	-0.766266	0.623234	-0.0715161	0.903485	0.831777	FALSE	FALSE
A0A0B4J1Z1;C9JAB2;Q16629	Serine/arginine-rich splicing factor 7	SRSF7	8	37438000	A0A0B4J1Z1	TRUE	1	-1.11035	0.366994	-0.37168	0.782989	0.30562	FALSE	FALSE
P05455;E7ERC4;E9PFL9	Lupus La protein	SSB	22	7149900	P05455	TRUE	2	-2.3506	1.57477	-0.387916	0.88613	0.683857	FALSE	FALSE
C9K0U8;A0A0G2JLD8;E7EUY5;Q04837	Single-stranded DNA-binding protein, mitochondrial	SSBP1	7	14307000	C9K0U8	TRUE	3	-1.57859	0.131423	-0.723582	0.519438	0.0925827	FALSE	FALSE
C9J3L8;C9J5W0;A0A3B3IRT8;E9PAL7;C9IZQ1;P43307	Translocon-associated protein subunit alpha	SSR1	11	13824000	C9J3L8	TRUE	3	-0.784118	0.683931	-0.0500936	0.908738	0.887966	FALSE	FALSE
A6NLM8;P51571	Translocon-associated protein subunit delta	SSR4	6	11888000	A6NLM8	TRUE	5	-1.52437	1.14122	-0.191574	0.896591	0.766886	FALSE	FALSE
A0A087X1A5;Q5JW30;O95793;Q5JW28	Double-stranded RNA-binding protein Staufen homolog 1	STAU1	29	2551900	A0A087X1A5	TRUE	5	-0.496302	0.92288	0.213289	0.860939	0.536907	FALSE	FALSE
Q9NUL3;E7EPX0;E7EVJ4;E5RJN7;E7EVI1	Double-stranded RNA-binding protein Staufen homolog 2	STAU2	33	12197000	Q9NUL3	FALSE	0	-1.44834	0.712737	-0.367802	0.848976	0.485002	FALSE	FALSE
P31948	Stress-induced-phosphoprotein 1	STIP1	35	994710	P31948	TRUE	5	-2.07056	2.60457	0.267006	0.901659	0.813681	FALSE	FALSE
E5RGX5;Q93045	Stathmin;Stathmin-2	STMN2	10	11466000	E5RGX5	TRUE	4	-0.636884	1.6037	0.483407	0.815808	0.377909	FALSE	FALSE
P27105	Erythrocyte band 7 integral membrane protein	STOM	15	10434000	P27105	TRUE	1	-1.1865	0.356005	-0.415246	0.764338	0.273948	FALSE	FALSE
Q9UJZ1;A0A087WYB4;F2Z2I8	Stomatin-like protein 2, mitochondrial	STOML2	18	64889000	Q9UJZ1	FALSE	0	-0.881852	0.505319	-0.188267	0.868856	0.57674	FALSE	FALSE
Q9Y3F4	Serine-threonine kinase receptor-associated protein	STRAP	21	6924300	Q9Y3F4	TRUE	2	-0.833943	1.01279	0.0894225	0.904446	0.841589	FALSE	FALSE
Q96SI9	Spermatid perinuclear RNA-binding protein	STRBP	40	200540	Q96SI9	TRUE	22	-6.32053	6.43756	0.0585126	0.916555	0.984889	FALSE	FALSE
O43815	Striatin	STRN	38	2040600	O43815	TRUE	10	-7.29877	2.18958	-2.55459	0.764303	0.273892	FALSE	FALSE
F5GYK2;Q9NRL3;M0R317	Striatin-4	STRN4	22	1901600	F5GYK2	TRUE	8	-6.93737	6.79701	-0.0701791	0.916428	0.983165	FALSE	FALSE
P46977	Dolichyl-diphosphooligosaccharide--protein glycosyltransferase subunit STT3A	STT3A	29	6691500	P46977	TRUE	3	-2.02027	1.20412	-0.408073	0.873499	0.602536	FALSE	FALSE
Q16623;A0A0C4DFZ1;A8MZ54	Syntaxin-1A	STX1A	13	81802000	Q16623	TRUE	1	-0.939235	0.670302	-0.134466	0.892262	0.730498	FALSE	FALSE
P61266	Syntaxin-1B	STX1B	16	82910000	P61266	TRUE	2	-1.22564	0.419036	-0.403301	0.789308	0.317694	FALSE	FALSE
P61764;A0A1B0GWF2;A0A1B0GVQ5;A0A0D9SG72;A0A2R8Y5D4;A0A1B0GTP9;A0A1B0GW76	Syntaxin-binding protein 1	STXBP1	31	90561000	P61764	FALSE	0	-0.797471	0.379817	-0.208827	0.844305	0.467006	FALSE	FALSE
P53999	Activated RNA polymerase II transcriptional coactivator p15	SUB1	5	119170000	P53999	TRUE	4	-0.957814	-0.0477094	-0.502762	0.259324	0.0321083	FALSE	FALSE
P61956;A8MUA9;A8MU27;Q6EEV6;P55854	Small ubiquitin-related modifier 2;Small ubiquitin-related modifier 4;Small ubiquitin-related modifier 3	SUMO2;SUMO3;SUMO4	2	30649000	P61956	TRUE	6	-0.767554	1.23131	0.231878	0.878548	0.632929	FALSE	FALSE
Q5T8U5;O15260	Surfeit locus protein 4	SURF4	9	18843000	Q5T8U5	TRUE	4	-0.527767	1.0741	0.273167	0.848762	0.48415	FALSE	FALSE
Q7L0J3	Synaptic vesicle glycoprotein 2A	SV2A	26	9996800	Q7L0J3	TRUE	8	-17.4754	-2.32514	-9.90028	0.131983	0.0131227	FALSE	FALSE
P17600	Synapsin-1	SYN1	40	4256000	P17600	TRUE	1	-1.19239	1.19932	0.00346636	0.91731	0.995224	FALSE	FALSE
Q92777	Synapsin-2	SYN2	29	890180	Q92777	TRUE	7	-0.950959	2.80905	0.929045	0.787476	0.314116	FALSE	FALSE
O60506;A0A7I2V4Z0;A0A7I2YQN2;A0A7I2V346;A0A7I2V5Q6;A0A7I2V2F2;A0A7I2V309;B7Z645;A0A7I2YQV8	Heterogeneous nuclear ribonucleoprotein Q	SYNCRIP	32	19818000	O60506	TRUE	2	-0.980126	0.747997	-0.116064	0.898255	0.781722	FALSE	FALSE
A0A1B0GW70;A0A2R8YDS2;A0A0A0MQZ2;B7ZCA0;A0A2R8Y6T2;Q96PV0	Ras/Rap GTPase-activating protein SynGAP	SYNGAP1	26	1010600	A0A1B0GW70	TRUE	9	-0.991397	2.47229	0.740447	0.817433	0.382205	FALSE	FALSE
B5MCD7;O43759;A2A283;F8WCE4	Synaptogyrin-1	SYNGR1	6	69011000	B5MCD7	TRUE	6	-14.7881	6.86121	-3.96344	0.840463	0.453032	FALSE	FALSE
C9JIE4;A0A075B7B1;O15061	Synemin	SYNM	25	2411600	C9JIE4	TRUE	5	-3.07233	1.18678	-0.942774	0.811098	0.365903	FALSE	FALSE
H7C4W3;P08247	Synaptophysin	SYP	7	67578000	H7C4W3	TRUE	3	-1.05087	0.398607	-0.326132	0.807955	0.358235	FALSE	FALSE
P21579	Synaptotagmin-1	SYT1	20	168590000	P21579	FALSE	0	-1.02998	0.117314	-0.456334	0.56961	0.112366	FALSE	FALSE
J3KQA0		SYT1	20	279100	J3KQA0	TRUE	20	-4.24153	10.6568	3.20763	0.816179	0.378882	FALSE	FALSE
Q9BT88	Synaptotagmin-11	SYT11	17	3724500	Q9BT88	TRUE	8	-1.33128	1.41626	0.0424909	0.913829	0.94908	FALSE	FALSE
O00445;K7EJS7	Synaptotagmin-5	SYT5	21	784840	O00445	TRUE	13	-9.9646	9.38811	-0.288247	0.913976	0.950956	FALSE	FALSE
Q13148;A0A087WX29;A0A087WYY0;A0A087X260;G3V162;B1AKP7;K7EN94;A0A0A0N0M3;K7EJM5;A0A087WXQ5;A0A087WV68;A0A1W2PNU8	TAR DNA-binding protein 43	TARDBP;TDP43	13	20903000	Q13148	TRUE	1	-1.68054	-0.0525049	-0.866524	0.294729	0.038149	FALSE	FALSE
P26639	Threonine--tRNA ligase, cytoplasmic	TARS	42	1890900	P26639	TRUE	4	-3.65693	1.20069	-1.22812	0.781737	0.303314	FALSE	FALSE
A2RTX5;B7ZLP8;H0YKB9	Probable threonine--tRNA ligase 2, cytoplasmic	TARSL2	42	200910	A2RTX5	TRUE	12	-8.35196	2.52085	-2.91555	0.765502	0.275769	FALSE	FALSE
A0A0D9SFR5;H3BQ06;H3BV07;A0A2R8Y518;Q9ULP9	TBC1 domain family member 24	TBC1D24	16	776200	A0A0D9SFR5	TRUE	19	-3.83579	10.0192	3.09169	0.80956	0.362119	FALSE	FALSE
A2A304;Q96NH3	Protein broad-minded	TBC1D32	9	4238100	A2A304	TRUE	13	-1.63034	2.02339	0.196526	0.902742	0.824329	FALSE	FALSE
R4GMY8;E5RHG8;Q15369	Transcription elongation factor B polypeptide 1	TCEB1	4	25519000	R4GMY8	TRUE	4	-1.19705	1.04029	-0.0783781	0.908475	0.885003	FALSE	FALSE
B8ZZU8;Q15370;A0A0B4J296;I3L0M9	Transcription elongation factor B polypeptide 2	TCEB2	8	6678400	B8ZZU8	TRUE	6	-0.21026	1.36286	0.5763	0.626889	0.141697	FALSE	FALSE
P17987;E7ERF2;E7EQR6;F5H282	T-complex protein 1 subunit alpha	TCP1	31	186880000	P17987	FALSE	0	-1.24231	-0.0641878	-0.653251	0.256232	0.0315436	FALSE	FALSE
Q9NZ01;M0R2N5	Very-long-chain enoyl-CoA reductase	TECR	13	21110000	Q9NZ01	TRUE	1	-0.973004	1.76527	0.396132	0.864076	0.552107	FALSE	FALSE
Q9UKZ4	Teneurin-1;Ten-1 intracellular domain;Teneurin C-terminal-associated peptide	TENM1	122	113720	Q9UKZ4	TRUE	12	-1.65175	3.4793	0.913774	0.843835	0.465257	FALSE	FALSE
F8VNQ3;G3V106;Q9NT68	Teneurin-2;Ten-2, soluble form;Ten-2 intracellular domain	TENM2	117	631280	F8VNQ3	TRUE	10	-9.50513	4.11376	-2.69568	0.829819	0.417786	FALSE	FALSE
Q9P273	Teneurin-3	TENM3	127	150760	Q9P273	TRUE	18	-6.82613	6.82613	0	0.917654	1	FALSE	FALSE
G3V470;Q99973	Telomerase protein component 1	TEP1	80	116220	G3V470	TRUE	19	-12.7763	1.98156	-5.39738	0.627948	0.142328	FALSE	FALSE
P02787	Serotransferrin	TF	41	7277800	P02787	TRUE	6	-1.95091	0.55216	-0.699374	0.752713	0.256746	FALSE	FALSE
C9JTY3;C9JUE0;C9JJP5;A0A6Q8PF51;A0A6Q8PFC4;A0A6Q8PH89;A0A6Q8PH27;A0A6Q8PG00;A0A6Q8PG04;A0A6Q8PGS4;A0A6Q8PF40;A0A6Q8PFY7;Q92734	Protein TFG	TFG	8	11382000	C9JTY3	TRUE	8	-1.16456	1.66848	0.251962	0.89016	0.7139	FALSE	FALSE
G3V0E5;P02786	Transferrin receptor protein 1;Transferrin receptor protein 1, serum form	TFRC	36	3173200	G3V0E5	TRUE	4	-1.20898	4.21739	1.5042	0.755276	0.26039	FALSE	FALSE
Q6I9Y2;A0A5S6STF9;F8WF22	THO complex subunit 7 homolog	THOC7	13	1160000	Q6I9Y2	TRUE	14	-14.2277	5.97477	-4.12649	0.825011	0.403342	FALSE	FALSE
A0A3B3ITZ9;Q9Y2W1	Thyroid hormone receptor-associated protein 3	THRAP3	41	3790500	A0A3B3ITZ9	TRUE	3	-1.48603	0.275133	-0.605448	0.664279	0.166485	FALSE	FALSE
Q5SRD1;O14925	Putative mitochondrial import inner membrane translocase subunit Tim23B;Mitochondrial import inner membrane translocase subunit Tim23	TIMM23B;TIMM23	8	2923400	Q5SRD1	TRUE	15	-5.35255	11.5931	3.12026	0.839734	0.450462	FALSE	FALSE
P29401;A0A0B4J1R6;E9PFF2	Transketolase	TKT	25	18092000	P29401	FALSE	0	-1.47566	0.251972	-0.611842	0.647497	0.154681	FALSE	FALSE
Q9Y490	Talin-1	TLN1	133	207120	Q9Y490	TRUE	6	-2.65214	2.76174	0.0548005	0.915189	0.966658	FALSE	FALSE
H0YMT1;A0A1B0GVU7;Q9Y4G6;H0YN01	Talin-2	TLN2	81	21786000	H0YMT1	TRUE	2	-4.44243	1.87003	-1.2862	0.825398	0.404474	FALSE	FALSE
Q99805	Transmembrane 9 superfamily member 2	TM9SF2	20	928590	Q99805	TRUE	13	-12.6311	6.8116	-2.90977	0.861297	0.538603	FALSE	FALSE
Q5TB53;Q9HD45	Transmembrane 9 superfamily member 3	TM9SF3	14	1224900	Q5TB53	TRUE	13	-6.24914	6.24914	0	0.917654	1	FALSE	FALSE
P49755	Transmembrane emp24 domain-containing protein 10	TMED10	12	18641000	P49755	TRUE	5	-1.37013	0.668603	-0.350762	0.847789	0.480317	FALSE	FALSE
Q15363;F5GX39;E7EQ72	Transmembrane emp24 domain-containing protein 2	TMED2	9	38534000	Q15363	TRUE	2	-1.39908	0.079235	-0.659921	0.471252	0.0771889	FALSE	FALSE
A0A0A6YYA0;Q9Y3B3	Transmembrane emp24 domain-containing protein 7	TMED7-TICAM2;TMED7	11	8278900	A0A0A6YYA0	TRUE	8	-0.674691	2.21009	0.767699	0.76773	0.279308	FALSE	FALSE
Q24JP5;H0YFB3	Transmembrane protein 132A	TMEM132A	39	809410	Q24JP5	TRUE	12	-10.7036	4.56714	-3.06825	0.827568	0.41092	FALSE	FALSE
Q9BTV4	Transmembrane protein 43	TMEM43	23	610320	Q9BTV4	TRUE	6	-1.96785	2.2695	0.150826	0.908312	0.88317	FALSE	FALSE
F8WDH1;P56557;F8WBF4;C9K0I4	Transmembrane protein 50B	TMEM50B	5	11720000	F8WDH1	TRUE	9	-10.2078	9.17252	-0.517628	0.910827	0.912186	FALSE	FALSE
P28289	Tropomodulin-1	TMOD1	19	4492700	P28289	TRUE	6	-1.09572	1.11495	0.00961745	0.916612	0.985666	FALSE	FALSE
Q9NZR1;G5EA42	Tropomodulin-2	TMOD2	19	38793000	Q9NZR1	TRUE	1	-1.36451	0.651091	-0.35671	0.844574	0.468011	FALSE	FALSE
F5H2M3;F5GX83;Q9H3S3	Transmembrane protease serine 5	TMPRSS5	20	3678900	F5H2M3	TRUE	10	-1.07627	0.394764	-0.340751	0.802059	0.344545	FALSE	FALSE
P62328	Thymosin beta-4;Hematopoietic system regulatory peptide	TMSB4X	2	15686000	P62328	TRUE	13	-12.5346	5.39738	-3.56859	0.829017	0.415316	FALSE	FALSE
Q9H1E5	Thioredoxin-related transmembrane protein 4	TMX4	14	3263900	Q9H1E5	TRUE	4	-1.24917	2.06806	0.409449	0.875028	0.611469	FALSE	FALSE
H0YGZ3;F5H7V9;J3QSU6;P24821;E9PC84	Tenascin	TNC	29	655670	H0YGZ3	TRUE	15	-6.52725	6.52725	0	0.917654	1	FALSE	FALSE
A0A075B780;O14787	Transportin-2	TNPO2	35	384230	A0A075B780	TRUE	15	-4.93181	4.93181	0	0.917654	1	FALSE	FALSE
H0Y720;Q9UPQ9	Trinucleotide repeat-containing gene 6B protein	TNRC6B	70	409240	H0Y720	TRUE	12	-15.5342	2.9267	-6.30374	0.667925	0.169214	FALSE	FALSE
E9PNS3;F2Z2Y8;Q9H0E2	Toll-interacting protein	TOLLIP	5	3008300	E9PNS3	TRUE	12	-0.6082	0.661401	0.0266001	0.912388	0.931057	FALSE	FALSE
F5H3S6;B7Z2U2;Q6ZVM7	TOM1-like protein 2	TOM1L2	14	1250700	F5H3S6	TRUE	15	-7.5167	7.5167	0	0.917654	1	FALSE	FALSE
Q9NS69	Mitochondrial import receptor subunit TOM22 homolog	TOMM22	7	2165600	Q9NS69	TRUE	18	-8.81483	8.81483	0	0.917654	1	FALSE	FALSE
O94826	Mitochondrial import receptor subunit TOM70	TOMM70A	31	910770	O94826	TRUE	14	-9.35196	9.35437	0.00120798	0.917638	0.999787	FALSE	FALSE
P11387	DNA topoisomerase 1	TOP1	38	7872100	P11387	FALSE	0	-0.793605	0.436426	-0.178589	0.863787	0.550676	FALSE	FALSE
Q02880;E9PCY5	DNA topoisomerase 2-beta;DNA topoisomerase 2	TOP2B	87	3838200	Q02880	TRUE	2	-0.720941	2.33716	0.808111	0.769758	0.282594	FALSE	FALSE
K7ELI7;Q13472	DNA topoisomerase 3-alpha	TOP3A	8	5232400	K7ELI7	TRUE	14	-7.25477	15.8008	4.27301	0.838902	0.447557	FALSE	FALSE
Q12888;A6NNK5;M0R142	Tumor suppressor p53-binding protein 1	TP53BP1	89	538910	Q12888	TRUE	13	-8.75216	3.46283	-2.64466	0.815178	0.376268	FALSE	FALSE
H0YC42;P55327;E5RFR7;H0YC44	Tumor protein D52	TPD52	13	1557000	H0YC42	TRUE	15	-5.33585	5.33585	0	0.917654	1	FALSE	FALSE
P60174	Triosephosphate isomerase	TPI1	17	6406200	P60174	TRUE	4	-0.320222	1.40721	0.543494	0.70765	0.203592	FALSE	FALSE
A0A087WWU8;Q5VU61;D6R904		TPM3	16	1925400	A0A087WWU8	TRUE	14	-3.72363	9.91524	3.09581	0.806216	0.354106	FALSE	FALSE
Q5VZU9		TPP2	64	659870	Q5VZU9	TRUE	10	-1.89862	6.97686	2.53912	0.744767	0.245937	FALSE	FALSE
P29144;A0A494C1B8;A0A494C0U1	Tripeptidyl-peptidase 2	TPP2	63	147100000	P29144	FALSE	0	-2.34308	1.10366	-0.61971	0.84269	0.461045	FALSE	FALSE
J3KPG2;E9PJF7;Q5W0H4;A0A0B4J2C3;Q56UQ5;P13693	TPT1-like protein;Translationally-controlled tumor protein	TPT1	7	1323400	J3KPG2	TRUE	18	-16.5257	2.55272	-6.98648	0.627137	0.141844	FALSE	FALSE
Q13595	Transformer-2 protein homolog alpha	TRA2A	15	2914200	Q13595	TRUE	9	-1.02993	0.379271	-0.325329	0.802763	0.346134	FALSE	FALSE
P62995;H7BXF3	Transformer-2 protein homolog beta	TRA2B	12	41598000	P62995	FALSE	0	-1.0139	0.329379	-0.342259	0.779723	0.299664	FALSE	FALSE
E7EW89;E7EN91;Q9BWF2	E3 ubiquitin-protein ligase TRAIP	TRAIP	8	2119200	E7EW89	TRUE	22	-6.34053	6.34053	0	0.917654	1	FALSE	FALSE
F8WCB4		TRAPPC12	5	4942200	F8WCB4	TRUE	17	-0.356865	0.356865	0	0.917654	1	FALSE	FALSE
A0A087WWM0;O43617;A6NKE1	Trafficking protein particle complex subunit 3	TRAPPC3	10	13929000	A0A087WWM0	TRUE	10	-8.83007	2.32317	-3.25345	0.737865	0.237106	FALSE	FALSE
G3V4C3;G3V2H7;Q86SZ2	Trafficking protein particle complex subunit 6B	TRAPPC6B	4	2203700	G3V4C3	TRUE	18	-7.44246	7.44246	0	0.917654	1	FALSE	FALSE
H0YBR0;Q96Q05	Trafficking protein particle complex subunit 9	TRAPPC9	45	1806400	H0YBR0	TRUE	8	-15.9983	1.94458	-7.02686	0.581224	0.117643	FALSE	FALSE
Q9C040;C9J084;A0A6Q8PF18;A0A6Q8PFX3;A0A6Q8PEY7;A0A6Q8PF74;A0A6Q8PGG4;A0A6Q8PF63;A0A6Q8PFB0;A0A6Q8PG16;A0A6Q8PGE9;A0A6Q8PGL5;A0A6Q8PFV0;A0A6Q8PH06;A0A6Q8PFI4;A0A0J9YX34;A0A6Q8PHP4;A0A6Q8PFM2;A0A6Q8PHR6;A0A6Q8PHE9;A0A6Q8PFS5;A0A6Q8PHG4;A0A6Q8PGR7;A0A6Q8PF82;A0A6Q8PG79;A0A6Q8PHG3;A0A6Q8PFL9;A0A6Q8PFE3	Tripartite motif-containing protein 2	TRIM2	37	706020	Q9C040	TRUE	6	-1.90624	2.71937	0.406564	0.890571	0.717098	FALSE	FALSE
Q13263;M0R0K9	Transcription intermediary factor 1-beta	TRIM28	32	2764400	Q13263	TRUE	7	-2.52775	2.66032	0.0662855	0.914519	0.957922	FALSE	FALSE
O75382;A0A1W2PPI7;E9PMK8	Tripartite motif-containing protein 3	TRIM3	37	618880	O75382	TRUE	8	-2.68906	2.45172	-0.118667	0.911816	0.924064	FALSE	FALSE
F5H442;Q99816	Tumor susceptibility gene 101 protein	TSG101	18	3869900	F5H442	TRUE	4	-0.763485	0.463173	-0.150156	0.875521	0.614396	FALSE	FALSE
H7C1D4;E9PGT1;Q15631;A0A0J9YVW2	Translin	TSN	11	3426300	H7C1D4	TRUE	13	-4.62909	4.62909	0	0.917654	1	FALSE	FALSE
Q8NBP0	Tetratricopeptide repeat protein 13	TTC13	46	1584500	Q8NBP0	TRUE	14	-6.62042	13.4731	3.42633	0.848769	0.484178	FALSE	FALSE
Q9C0H2	Protein tweety homolog 3	TTYH3	18	150430	Q9C0H2	TRUE	22	-5.06264	5.06264	0	0.917654	1	FALSE	FALSE
Q71U36;P0DPH8;P0DPH7	Tubulin alpha-1A chain	TUBA1A	21	3597000000	Q71U36	FALSE	0	-0.562374	0.357733	-0.10232	0.880744	0.646983	FALSE	FALSE
P68363	Tubulin alpha-1B chain	TUBA1B	21	21758000	P68363	TRUE	2	-1.19176	0.196696	-0.497531	0.640533	0.15012	FALSE	FALSE
P68366	Tubulin alpha-4A chain	TUBA4A	21	30222000	P68366	FALSE	0	-0.597437	0.804143	0.103353	0.895917	0.761015	FALSE	FALSE
Q5JP53;P07437;Q5ST81	Tubulin beta chain	TUBB	19	307010000	Q5JP53	FALSE	0	-0.779448	0.323454	-0.227997	0.823085	0.397788	FALSE	FALSE
CON__ENSEMBL:ENSBTAP00000025008;Q9H4B7	Tubulin beta-1 chain	TUBB1	23	1063300	CON__ENSEMBL:ENSBTAP00000025008	TRUE	20	-6.29519	6.29519	0	0.917654	1	FALSE	FALSE
Q13885	Tubulin beta-2A chain	TUBB2A	20	129880000	Q13885	FALSE	0	-1.02997	-0.261305	-0.645639	0.0225673	0.00229836	TRUE	TRUE
Q9BVA1	Tubulin beta-2B chain	TUBB2B	20	2875700000	Q9BVA1	FALSE	0	-0.672753	0.176824	-0.247964	0.737661	0.236853	FALSE	FALSE
G3V542		TUBB3	3	7710000	G3V542	TRUE	15	-17.8681	3.24723	-7.31044	0.6604	0.163648	FALSE	FALSE
Q13509;A0A0B4J269	Tubulin beta-3 chain	TUBB3	20	208660000	Q13509	FALSE	0	-0.747312	0.300173	-0.223569	0.817711	0.382947	FALSE	FALSE
P04350	Tubulin beta-4A chain	TUBB4A	20	43713000	P04350	TRUE	2	-0.725821	0.329263	-0.198279	0.837087	0.44133	FALSE	FALSE
P68371	Tubulin beta-4B chain	TUBB4B	20	409200000	P68371	FALSE	0	-0.898425	0.15218	-0.373122	0.645845	0.153582	FALSE	FALSE
Q9BUF5;K7ESM5	Tubulin beta-6 chain	TUBB6	20	11358000	Q9BUF5	TRUE	11	-3.23878	1.10942	-1.06468	0.78966	0.31839	FALSE	FALSE
Q3ZCM7;A0A075B736;Q5SQY0	Tubulin beta-8 chain	TUBB8	20	21105000	Q3ZCM7	TRUE	3	-1.27359	0.690192	-0.291701	0.861926	0.541611	FALSE	FALSE
P23258;Q9NRH3	Tubulin gamma-1 chain;Tubulin gamma-2 chain	TUBG1;TUBG2	22	13720000	P23258	TRUE	3	-1.16076	1.08259	-0.0390863	0.91332	0.942644	FALSE	FALSE
F2Z2B9;Q9BSJ2;B3KTU7	Gamma-tubulin complex component 2	TUBGCP2	42	5348700	F2Z2B9	TRUE	8	-10.8057	-0.981288	-5.89351	0.194295	0.0212176	FALSE	FALSE
Q96CW5;A0A3B3ITE3	Gamma-tubulin complex component 3	TUBGCP3	48	2035700	Q96CW5	TRUE	9	-6.64802	1.04264	-2.80269	0.630187	0.143674	FALSE	FALSE
P49411	Elongation factor Tu, mitochondrial	TUFM	30	1715000	P49411	TRUE	4	-0.604381	2.66607	1.03085	0.70685	0.202803	FALSE	FALSE
Q12792;F8VRG3;F8VS81	Twinfilin-1	TWF1	22	5757300	Q12792	TRUE	8	2.44871	16.7786	9.61367	0.114456	0.0111983	FALSE	FALSE
P0DN76;Q01081;A0A1B0GW87;M0QYK5;M0R2N4;Q8WU68	Splicing factor U2AF 35 kDa subunit;Splicing factor U2AF 26 kDa subunit	U2AF1;U2AF1L4	11	5784600	P0DN76	TRUE	3	-0.384628	1.01671	0.31604	0.807494	0.357134	FALSE	FALSE
P26368;K7ENG2	Splicing factor U2AF 65 kDa subunit	U2AF2	15	17758000	P26368	TRUE	2	-1.31021	0.428438	-0.440886	0.780966	0.301909	FALSE	FALSE
P22314	Ubiquitin-like modifier-activating enzyme 1	UBA1	54	7349300	P22314	TRUE	1	-0.621066	1.7477	0.563318	0.796382	0.332154	FALSE	FALSE
F8VZ29;F8VSD4;F8VV71;P61088	Ubiquitin-conjugating enzyme E2 N	UBE2N	6	813470	F8VZ29	TRUE	20	-6.68547	6.79938	0.0569554	0.916643	0.986084	FALSE	FALSE
K7EQ43;Q9BZL1	Ubiquitin-like protein 5	UBL5	2	3999600	K7EQ43	TRUE	18	-9.17367	8.88093	-0.146369	0.915691	0.973293	FALSE	FALSE
Q5T4S7	E3 ubiquitin-protein ligase UBR4	UBR4	239	2753900	Q5T4S7	TRUE	3	-2.15764	3.62801	0.735184	0.873246	0.60108	FALSE	FALSE
O95071;E7EMW7	E3 ubiquitin-protein ligase UBR5	UBR5	131	588560	O95071	TRUE	13	-5.44014	5.44014	0	0.917654	1	FALSE	FALSE
E9PKP7;P17480	Nucleolar transcription factor 1	UBTF	35	392930	E9PKP7	TRUE	15	-9.54539	9.2867	-0.129345	0.915997	0.977372	FALSE	FALSE
D6RE83;P09936;D6R956;D6R974	Ubiquitin carboxyl-terminal hydrolase;Ubiquitin carboxyl-terminal hydrolase isozyme L1	UCHL1	9	14689000	D6RE83	TRUE	1	-1.26648	0.695112	-0.285685	0.86354	0.549458	FALSE	FALSE
O94874	E3 UFM1-protein ligase 1	UFL1	47	4054300	O94874	TRUE	6	-2.9956	1.78555	-0.605022	0.873507	0.602579	FALSE	FALSE
P61960;H0Y614	Ubiquitin-fold modifier 1	UFM1	4	52294000	P61960	TRUE	4	-1.30442	0.174787	-0.564818	0.599351	0.126511	FALSE	FALSE
Q9NYU2	UDP-glucose:glycoprotein glucosyltransferase 1	UGGT1	73	76435	Q9NYU2	TRUE	19	-5.85482	5.85482	0	0.917654	1	FALSE	FALSE
Q16851;A0A7I2YQ74;A0A087WYS1;E7EUC7	UTP--glucose-1-phosphate uridylyltransferase	UGP2	28	8827900	Q16851	TRUE	8	-1.4405	1.28853	-0.0759858	0.910513	0.908473	FALSE	FALSE
Q92900	Regulator of nonsense transcripts 1	UPF1	58	55455000	Q92900	FALSE	0	-0.837242	0.855667	0.00921267	0.916347	0.98207	FALSE	FALSE
P31930	Cytochrome b-c1 complex subunit 1, mitochondrial	UQCRC1	24	3283800	P31930	TRUE	8	-2.51203	1.09835	-0.706836	0.831422	0.422794	FALSE	FALSE
H3BP04;H3BSJ9;H3BRG4;P22695	Cytochrome b-c1 complex subunit 2, mitochondrial	UQCRC2	11	9158300	H3BP04	TRUE	11	-7.88374	1.20449	-3.33962	0.62494	0.140546	FALSE	FALSE
O14949	Cytochrome b-c1 complex subunit 8	UQCRQ	6	15657000	O14949	TRUE	5	-1.54352	0.390589	-0.576466	0.729832	0.227427	FALSE	FALSE
Q14146	Unhealthy ribosome biogenesis protein 2 homolog	URB2	70	347580	Q14146	TRUE	3	-0.754067	2.75212	0.999026	0.746156	0.247775	FALSE	FALSE
M0QZE0;G8JLK1;Q9NZ43	Vesicle transport protein USE1	USE1	9	201250	M0QZE0	TRUE	22	-5.23044	5.23044	0	0.917654	1	FALSE	FALSE
Q96IX5	Up-regulated during skeletal muscle growth protein 5	USMG5	3	12960000	Q96IX5	TRUE	11	-3.19679	17.4541	7.12865	0.662022	0.164826	FALSE	FALSE
O60763	General vesicular transport factor p115	USO1	43	444900	O60763	TRUE	14	-4.80958	4.80958	0	0.917654	1	FALSE	FALSE
A0A087X1B2;B9A018;Q53GS9;A0A087WW31	U4/U6.U5 tri-snRNP-associated protein 2	USP39	26	834440	A0A087X1B2	TRUE	7	-2.62299	3.05352	0.215267	0.907632	0.875594	FALSE	FALSE
H7BZK6;P62068;O75317	Ubiquitin carboxyl-terminal hydrolase 46;Ubiquitin carboxyl-terminal hydrolase 12	USP46;USP12	19	231350	H7BZK6	TRUE	20	-4.80461	4.80461	0	0.917654	1	FALSE	FALSE
P45974	Ubiquitin carboxyl-terminal hydrolase 5	USP5	39	1523700	P45974	TRUE	5	-0.733314	1.49133	0.379007	0.848865	0.484562	FALSE	FALSE
Q93008	Probable ubiquitin carboxyl-terminal hydrolase FAF-X	USP9X	123	3757700	Q93008	TRUE	2	-1.60207	0.865471	-0.3683	0.861522	0.53968	FALSE	FALSE
Q08AM6;H3BUU8	Protein VAC14 homolog	VAC14	39	5023000	Q08AM6	TRUE	4	-1.19864	1.07224	-0.0631989	0.910516	0.908517	FALSE	FALSE
J3QRU4;F8WCA0;L7N2F9;P63027;K7ENK9;K7EKX0;Q15836	Vesicle-associated membrane protein 2;Vesicle-associated membrane protein 3	VAMP2;VAMP3	5	137130000	J3QRU4	TRUE	1	-0.554025	0.595887	0.0209312	0.913116	0.940083	FALSE	FALSE
Q9ULK5	Vang-like protein 2	VANGL2	27	196730	Q9ULK5	TRUE	18	-5.65853	5.65853	0	0.917654	1	FALSE	FALSE
Q9P0L0	Vesicle-associated membrane protein-associated protein A	VAPA	14	74205000	Q9P0L0	FALSE	0	-0.582528	0.326524	-0.128002	0.866168	0.562659	FALSE	FALSE
O95292;E5RK64	Vesicle-associated membrane protein-associated protein B/C	VAPB	15	3158100	O95292	TRUE	6	-0.845251	1.257	0.205872	0.886504	0.68655	FALSE	FALSE
A0A140T936;P26640	Valine--tRNA ligase	VARS	55	5150800	A0A140T936	TRUE	4	-1.55218	1.62346	0.0356425	0.914912	0.963032	FALSE	FALSE
Q99536;K7EJM4;K7ESA3	Synaptic vesicle membrane protein VAT-1 homolog	VAT1	16	5406700	Q99536	TRUE	4	-0.709038	1.89248	0.591719	0.805803	0.353138	FALSE	FALSE
P55072;C9JUP7;A0A7I2V540	Transitional endoplasmic reticulum ATPase	VCP	45	138410000	P55072	FALSE	0	-1.05578	1.45799	0.201107	0.893606	0.741472	FALSE	FALSE
P21796;C9JI87	Voltage-dependent anion-selective channel protein 1	VDAC1	17	586920000	P21796	FALSE	0	-0.663781	0.32471	-0.169535	0.848135	0.481677	FALSE	FALSE
A0A0A0MR02;P45880;Q5JSD2;Q5JSD1	Voltage-dependent anion-selective channel protein 2	VDAC2	14	394220000	A0A0A0MR02	FALSE	0	-0.415308	0.409678	-0.00281496	0.916839	0.988757	FALSE	FALSE
E5RFP6;E5RK27		VDAC3	8	22511000	E5RFP6	TRUE	1	-0.868208	0.444495	-0.211856	0.854439	0.507595	FALSE	FALSE
Q9Y277;E5RHE1;E5RJN6;E5RHZ6	Voltage-dependent anion-selective channel protein 3	VDAC3	14	82637000	Q9Y277	FALSE	0	-0.718661	0.487126	-0.115767	0.887301	0.692354	FALSE	FALSE
O15240;Q05BJ3	Neurosecretory protein VGF;Neuroendocrine regulatory peptide-1;Neuroendocrine regulatory peptide-2;Antimicrobial peptide VGF[554-577]	VGF	37	6748800	O15240	FALSE	0	-1.37375	0.313235	-0.53026	0.708071	0.204009	FALSE	FALSE
P08670;B0YJC4	Vimentin	VIM	34	3705600000	P08670	FALSE	0	-0.681662	0.368136	-0.156763	0.861483	0.539494	FALSE	FALSE
P98155	Very low-density lipoprotein receptor	VLDLR	45	46142	P98155	TRUE	22	-0.258339	0.258339	0	0.917654	1	FALSE	FALSE
Q96RL7	Vacuolar protein sorting-associated protein 13A	VPS13A	152	517300	Q96RL7	TRUE	14	-6.86016	6.86016	0	0.917654	1	FALSE	FALSE
Q4G0F5	Vacuolar protein sorting-associated protein 26B	VPS26B	20	2539500	Q4G0F5	TRUE	9	-0.856271	1.19358	0.168656	0.892746	0.734416	FALSE	FALSE
E9PR04;E9PQR7;E9PM90;Q9UK41	Vacuolar protein sorting-associated protein 28 homolog	VPS28	3	3008200	E9PR04	TRUE	19	-17.1838	2.12367	-7.53006	0.584255	0.11907	FALSE	FALSE
Q96QK1	Vacuolar protein sorting-associated protein 35	VPS35	42	4733800	Q96QK1	TRUE	3	-0.418743	2.0374	0.809326	0.686203	0.183899	FALSE	FALSE
Q8N1B4	Vacuolar protein sorting-associated protein 52 homolog	VPS52	37	621570	Q8N1B4	TRUE	3	-2.21361	1.7079	-0.252854	0.899184	0.790219	FALSE	FALSE
P62760;E9PE24;E7ER47	Visinin-like protein 1	VSNL1	13	29001000	P62760	TRUE	2	-1.25683	0.703611	-0.276611	0.866013	0.561868	FALSE	FALSE
P04004	Vitronectin;Vitronectin V65 subunit;Vitronectin V10 subunit;Somatomedin-B	VTN	24	21026000	P04004	FALSE	0	-1.03409	0.352111	-0.34099	0.788554	0.316213	FALSE	FALSE
Q92558;Q5SZK5	Wiskott-Aldrich syndrome protein family member 1	WASF1	22	3730500	Q92558	TRUE	8	-2.76519	0.514958	-1.12511	0.665497	0.167389	FALSE	FALSE
O75083	WD repeat-containing protein 1	WDR1	30	2002200	O75083	TRUE	7	-2.73006	2.96051	0.115225	0.912576	0.933365	FALSE	FALSE
A0A7I2YQL3;A0A7I2YQQ9;A0A499FIZ0;Q9H7D7	WD repeat-containing protein 26	WDR26	30	3453100	A0A7I2YQL3	TRUE	9	-6.99422	1.06875	-2.96273	0.62497	0.140564	FALSE	FALSE
H7BZK8;F8WB94;Q9P2L0	WD repeat-containing protein 35	WDR35	8	983340	H7BZK8	TRUE	19	-6.84133	6.84133	0	0.917654	1	FALSE	FALSE
A0A3B3IT47;Q9Y2I8;C9JGR9;E7EQ49;A0A087WTQ2	WD repeat-containing protein 37	WDR37	29	1125300	A0A3B3IT47	TRUE	9	-0.159465	3.55177	1.69615	0.448756	0.0709352	FALSE	FALSE
A0A0A0MRE6;O94967	WD repeat-containing protein 47	WDR47	42	909950	A0A0A0MRE6	TRUE	5	-0.45366	3.11912	1.33273	0.615195	0.134973	FALSE	FALSE
H3BQA8;H0YMF9;H0YL19;H0YN81;Q9GZS3	WD repeat-containing protein 61;WD repeat-containing protein 61, N-terminally processed	WDR61	8	4646100	H3BQA8	TRUE	4	-1.98575	0.519163	-0.733294	0.736569	0.235502	FALSE	FALSE
Q9Y4E6	WD repeat-containing protein 7	WDR7	70	4805400	Q9Y4E6	TRUE	4	-1.64048	0.856888	-0.391794	0.857129	0.519385	FALSE	FALSE
C9J1X0;A4D1P6	WD repeat-containing protein 91	WDR91	38	20976000	C9J1X0	TRUE	1	0.129686	2.77919	1.45444	0.264542	0.0330815	FALSE	FALSE
O14980;A0A7I2V461;A0A7I2V2S3;A0A7I2V2Y6;A0A7I2V2H0;A0A7I2V3W6;A0A7I2V6B9;A0A7I2YQV4;A0A7I2V3P3;A0A7I2V488;A0A7I2V3N0;A0A7I2V4A3	Exportin-1	XPO1	53	2506000	O14980	TRUE	6	-1.82355	3.57984	0.878146	0.853755	0.504666	FALSE	FALSE
Q9UIA9;E7ESC6;E5RIW1	Exportin-7	XPO7	54	241900	Q9UIA9	TRUE	12	-4.43932	4.43932	0	0.917654	1	FALSE	FALSE
F5H8D7;P18887	DNA repair protein XRCC1	XRCC1	28	1593300	F5H8D7	TRUE	9	-9.54875	3.49461	-3.02707	0.801664	0.343658	FALSE	FALSE
A0A6Q8PFX2;P54577;A0A0C4DGZ5;A0A6Q8PFX4	Tyrosine--tRNA ligase, cytoplasmic;Tyrosine--tRNA ligase, cytoplasmic, N-terminally processed;Tyrosine--tRNA ligase	YARS	34	2162800	A0A6Q8PFX2	TRUE	1	-0.362816	3.04554	1.34136	0.577591	0.11596	FALSE	FALSE
H0Y449;P67809	Nuclease-sensitive element-binding protein 1	YBX1	19	64860000	H0Y449	FALSE	0	-1.33133	-0.149774	-0.740553	0.162116	0.0166995	FALSE	FALSE
A0A0D9SEI8;P16989	Y-box-binding protein 3	YBX3	4	8130500	A0A0D9SEI8	TRUE	14	-19.0848	2.79211	-8.14632	0.616348	0.135617	FALSE	FALSE
Q9Y5A9;A0A024R7W5;A0A087X0Q1;A0A087WY31;Q9BYJ9;Q7Z739	YTH domain-containing family protein 2;YTH domain-containing family protein 1;YTH domain-containing family protein 3	YTHDF2;YTHDF3;YTHDF1	20	1368500	Q9Y5A9	TRUE	5	-0.887041	0.844918	-0.0210616	0.914675	0.959949	FALSE	FALSE
P31946;Q4VY20;Q4VY19;A0A0J9YWE8	14-3-3 protein beta/alpha;14-3-3 protein beta/alpha, N-terminally processed	YWHAB	14	26336000	P31946	FALSE	0	-1.1397	0.278869	-0.430415	0.722848	0.219489	FALSE	FALSE
P62258	14-3-3 protein epsilon	YWHAE	17	334320000	P62258	FALSE	0	-1.01849	0.597208	-0.210639	0.871597	0.591734	FALSE	FALSE
P61981	14-3-3 protein gamma;14-3-3 protein gamma, N-terminally processed	YWHAG	16	89430000	P61981	FALSE	0	-0.704787	0.782	0.0386069	0.911031	0.914616	FALSE	FALSE
Q04917	14-3-3 protein eta	YWHAH	16	24291000	Q04917	TRUE	3	-1.11455	1.34728	0.116365	0.904806	0.845313	FALSE	FALSE
P27348;E9PG15	14-3-3 protein theta	YWHAQ	14	36638000	P27348	FALSE	0	-1.41827	0.608553	-0.404858	0.828457	0.413609	FALSE	FALSE
P63104;E7EX29;B0AZS6;B7Z2E6;H0YB80;E7ESK7	14-3-3 protein zeta/delta	YWHAZ	14	123850000	P63104	FALSE	0	-0.686225	0.301828	-0.192198	0.832346	0.425726	FALSE	FALSE
Q9HC78	Zinc finger and BTB domain-containing protein 20	ZBTB20	32	378180	Q9HC78	TRUE	10	-2.36231	3.35965	0.498669	0.890863	0.719383	FALSE	FALSE
Q8WU90;F8WB26	Zinc finger CCCH domain-containing protein 15	ZC3H15	25	187450	Q8WU90	TRUE	21	-1.0778	7.14949	3.03585	0.622274	0.138992	FALSE	FALSE
Q96KR1	Zinc finger RNA-binding protein	ZFR	46	4910200	Q96KR1	TRUE	2	-0.185259	1.21652	0.51563	0.62429	0.140165	FALSE	FALSE
K7EL12;Q8N7B4;F2Z3L4;Q52M93	Zinc finger protein 585B	ZNF585B	10	1402500	K7EL12	TRUE	19	-7.80199	7.80199	0	0.917654	1	FALSE	FALSE
Q969S3	Zinc finger protein 622	ZNF622	24	1902800	Q969S3	TRUE	11	-7.01966	1.0887	-2.96548	0.627944	0.142326	FALSE	FALSE
A0A5K1VW64			13	6956900	A0A5K1VW64	TRUE	17	-21.8265	-1.03354	-11.43	0.263402	0.0328666	FALSE	FALSE
A0A494C001;A0A499FJY3			50	7880100	A0A494C001	FALSE	0	0.0903712	1.99286	1.04162	0.266714	0.0334944	FALSE	FALSE
CON__P02769			40	349140000	CON__P02769	FALSE	0	-1.23465	0.0667784	-0.583934	0.466432	0.0758041	FALSE	FALSE
CON__Q3SX14			34	43593000	CON__Q3SX14	FALSE	0	-1.72608	0.280441	-0.722819	0.637331	0.148084	FALSE	FALSE
CON__P02662			9	2888800	CON__P02662	TRUE	11	-2.38822	0.460414	-0.963902	0.672741	0.172917	FALSE	FALSE
A0A0J9YVW3;A0A0J9YYF0;A0A0J9YYF3;A0A0J9YXU7			1	69505000	A0A0J9YVW3	TRUE	17	-6.53688	14.5744	4.01879	0.835358	0.435529	FALSE	FALSE
CON__P15636			24	1424500000	CON__P15636	FALSE	0	-1.54662	0.705101	-0.420759	0.837837	0.443884	FALSE	FALSE
CON__P00761			11	6842500000	CON__P00761	FALSE	0	-1.56515	0.752474	-0.40634	0.84566	0.472109	FALSE	FALSE
A0A286YEW0			11	1408800	A0A286YEW0	TRUE	11	-3.3018	1.59545	-0.853177	0.846386	0.474882	FALSE	FALSE
A0A5F9YFS9			2	9211000	A0A5F9YFS9	TRUE	15	-15.2536	7.81498	-3.71932	0.854537	0.508012	FALSE	FALSE
CON__P81644			5	13029000	CON__P81644	TRUE	7	-1.09971	0.677806	-0.210953	0.877299	0.625164	FALSE	FALSE
CON__Q9Z2K1;CON__Q3ZAW8			30	24711000	CON__Q9Z2K1	TRUE	5	-1.26492	0.823127	-0.220897	0.883147	0.662998	FALSE	FALSE
CON__Streptavidin			6	16201000	CON__Streptavidin	TRUE	2	-1.76042	1.94507	0.0923221	0.911319	0.918061	FALSE	FALSE
A0A0G2JR96;A0A0G2JQT1			44	94560	A0A0G2JR96	TRUE	20	-5.09283	5.09283	0	0.917654	1	FALSE	FALSE
A0A590UJZ8			102	211680	A0A590UJZ8	TRUE	13	-5.2233	5.2233	0	0.917654	1	FALSE	FALSE
CON__ENSEMBL:ENSBTAP00000024146			75	80986	CON__ENSEMBL:ENSBTAP00000024146	TRUE	18	-5.49014	5.49014	0	0.917654	1	FALSE	FALSE
CON__Q3ZBD7			27	774240	CON__Q3ZBD7	TRUE	15	-5.10249	5.10249	0	0.917654	1	FALSE	FALSE
